# Supplementary material for: An effective plasma membrane proteomics approach for small tissue samples
Source: Sci Rep. 2015 Jun 5;5:10917. doi: 10.1038/srep10917 (PMC4456939; doi:10.1038/srep10917)
Supplement: Supplementary Information [file srep10917-s2.xls]

## Sheet: Sheet1
Accession	Description	ΣCoverage	Σ# Proteins	Σ# Unique Peptides	Σ# Peptides	Σ# PSMs	Molecular Function	Cellular Component	Biological Process	Pfam IDs	Area	Score A2	Coverage A2	# Peptides A2	# PSM A2	Score A6	Coverage A6	# Peptides A6	# PSM A6	# AAs	MW [kDa]	calc. pI
PMP enriched fraction
sample 1
IPI00651843.1	Putative uncharacterized protein	78.05	1	1	1	1					0					3.35786	78.05	1	1	41	4.5044	9.53955
IPI00109073.5	Tubulin beta-4 chain	70.95	3	4	22	126	catalytic activity; nucleotide binding; structural molecule activity	cytoplasm; cytoskeleton; membrane; nucleus	cell organization and biogenesis; cellular component movement; metabolic process		1.86069e+08	1912.7	70.95	22	66	203.858	66.89	19	60	444	49.5539	4.88135
IPI00110753.1	Tubulin alpha-1A chain	68.29	3	8	23	143	catalytic activity; nucleotide binding; protein binding; structural molecule activity	cytoplasm; cytoskeleton; nucleus	cell organization and biogenesis; cellular component movement; metabolic process		3.42578e+08	2053.86	62.97	22	73	257.27	62.31	18	70	451	50.1036	5.05908
IPI00117350.1	Tubulin alpha-4A chain	67.19	2	8	22	122	catalytic activity; nucleotide binding; structural molecule activity	cytoplasm; cytoskeleton	cell organization and biogenesis; cellular component movement; metabolic process		2.61945e+08	1738.78	61.83	20	64	210.619	61.38	17	58	448	49.8924	5.05908
IPI00169463.1	Tubulin beta-2C chain	64.27	6	1	20	121	catalytic activity; nucleotide binding; RNA binding; structural molecule activity	cytoplasm; cytoskeleton; membrane; nucleus	cell organization and biogenesis; cellular component movement; metabolic process		1.86069e+08	1874.5	64.27	20	62	200.795	62.02	18	59	445	49.799	4.89404
IPI00338039.1	Tubulin beta-2A chain	61.8	5	6	20	116	catalytic activity; nucleotide binding; structural molecule activity	cytoplasm; cytoskeleton; membrane; nucleus	cell organization and biogenesis; cellular component movement; metabolic process		1.86504e+08	1795.04	61.8	20	60	194.634	59.33	17	56	445	49.875	4.89404
IPI00110850.1	Actin, cytoplasmic 1	61.33	25	8	17	52	DNA binding; nucleotide binding; protein binding	cytoplasm; cytoskeleton; cytosol; membrane	cell organization and biogenesis		7.90377e+07	681.181	61.33	17	31	75.0909	51.2	12	21	375	41.7097	5.47803
IPI00221613.5	ADP-ribosylation factor 1	58.56	12	9	9	19	nucleotide binding; protein binding; RNA binding; signal transducer activity	cytoplasm; cytosol; Golgi; membrane; nucleus	cell organization and biogenesis; cellular homeostasis; regulation of biological process; response to stimulus; transport		5.96415e+06	203.396	52.49	8	10	30.3141	43.65	6	9	181	20.6837	6.80029
IPI00468481.2	ATP synthase subunit beta, mitochondrial	58.41	1	20	20	83	catalytic activity; metal ion binding; nucleotide binding; protein binding; receptor activity; transporter activity	cell surface; membrane; mitochondrion; nucleus	cell differentiation; cellular homeostasis; metabolic process; regulation of biological process; transport		5.92745e+07	1278.12	55.01	19	44	136.811	52.17	18	39	529	56.2655	5.33838
IPI00117352.1	Tubulin beta-5 chain	58.33	4	2	19	117	catalytic activity; nucleotide binding; protein binding; structural molecule activity	cytoplasm; cytoskeleton; cytosol; membrane; nucleus	cell organization and biogenesis; cellular component movement; metabolic process		1.86504e+08	1804.36	58.33	19	59	195.263	56.08	17	58	444	49.639	4.89404
IPI00120716.3	Guanine nucleotide-binding protein G(I)/G(S)/G(T) subunit beta-1	54.12	1	8	10	33	catalytic activity; protein binding; signal transducer activity	membrane	cell death; cell proliferation; cellular homeostasis; metabolic process; regulation of biological process; response to stimulus		3.3507e+06	414.031	37.94	8	15	73.3852	54.12	10	18	340	37.353	5.99854
IPI00130280.1	ATP synthase subunit alpha, mitochondrial	53.89	4	22	22	87	catalytic activity; nucleotide binding; protein binding; RNA binding; transporter activity	membrane; mitochondrion	metabolic process; regulation of biological process; transport		8.47756e+07	1564.27	48.28	21	46	149.12	50.27	19	41	553	59.7156	9.18799
IPI00118986.1	ATP synthase subunit O, mitochondrial	49.77	4	7	7	12	catalytic activity; protein binding; transporter activity	membrane; mitochondrion; nucleus	metabolic process; transport		7.38359e+06	215.965	49.77	7	7	16.2807	32.39	4	5	213	23.3487	9.99365
IPI00115564.5	ADP/ATP translocase 1	48.99	2	7	12	29	protein binding; transporter activity	membrane; mitochondrion; nucleus	cell organization and biogenesis; regulation of biological process; transport		4.06261e+07	454.251	48.99	12	18	38.4796	33.56	7	11	298	32.8831	9.71533
IPI00112251.1	Tubulin beta-3 chain	48.67	4	3	17	79	catalytic activity; nucleotide binding; protein binding; structural molecule activity	cytoplasm; cytoskeleton; membrane; nucleus	cell differentiation; cell organization and biogenesis; cellular component movement; metabolic process		1.83532e+08	1368.6	46	16	43	125.178	44.44	14	36	450	50.3862	4.93213
IPI00308162.3	Calcium-binding mitochondrial carrier protein Aralar1	48.45	4	19	19	63	metal ion binding; transporter activity	membrane; mitochondrion	response to stimulus; transport		1.29068e+07	772.587	48.45	19	34	100.293	44.02	16	29	677	74.5227	8.25049
IPI00885825.1	Uncharacterized protein	47.69	2	1	1	1					0					3.11666	47.69	1	1	65	6.94185	11.356
IPI00114375.2	Dihydropyrimidinase-related protein 2	47.55	1	16	17	48	catalytic activity; protein binding	cytoplasm; cytoskeleton; cytosol; membrane; mitochondrion	cell differentiation; cell organization and biogenesis; development; metabolic process; regulation of biological process; response to stimulus; transport		2.12567e+07	484.029	44.23	16	24	82.0763	44.23	15	24	572	62.2386	6.37939
IPI00323592.2	Malate dehydrogenase, mitochondrial	46.15	1	11	11	25	catalytic activity; nucleotide binding; protein binding; RNA binding	cytoplasm; membrane; mitochondrion; nucleus; organelle lumen	metabolic process		9.87097e+06	339.699	41.72	10	14	35.2265	33.43	8	11	338	35.5888	8.67529
IPI00895220.1	7 kDa protein	43.94	2	1	1	1					0	25.17	43.94	1	1					66	7.08637	9.93506
IPI00230192.5	Isoform Alpha-1 of Guanine nucleotide-binding protein G(o) subunit alpha	43.79	15	9	10	40	catalytic activity; metal ion binding; nucleotide binding; protein binding; signal transducer activity	membrane	cell organization and biogenesis; metabolic process; regulation of biological process; response to stimulus		3.5781e+07	684.843	31.64	8	20	75.7525	41.53	9	20	354	40.0589	5.52881
IPI00122048.2	Sodium/potassium-transporting ATPase subunit alpha-3	41.76	7	17	31	123	catalytic activity; metal ion binding; nucleotide binding; protein binding; transporter activity	cytoplasm; endoplasmic reticulum; Golgi; membrane; nucleus	metabolic process; regulation of biological process; response to stimulus; transport		1.76305e+08	2210.9	40.87	30	64	215.967	36.62	24	59	1013	111.62	5.41455
IPI00162780.3	Guanine nucleotide-binding protein G(I)/G(S)/G(T) subunit beta-2	41.18	6	5	7	28	catalytic activity; protein binding; signal transducer activity	cytoplasm; membrane	metabolic process; regulation of biological process; response to stimulus		2.92057e+06	495.601	41.18	7	13	61.4466	37.35	6	15	340	37.3071	5.99854
IPI00169916.11	Clathrin heavy chain 1	40.42	3	42	42	113	protein binding; RNA binding; structural molecule activity	membrane; mitochondrion	cell differentiation; cell organization and biogenesis; metabolic process; regulation of biological process; transport		2.91449e+07	1517.92	35.58	38	59	188.808	33.13	34	54	1675	191.435	5.69385
IPI00886201.1	13 kDa protein	40.34	13	3	3	4	DNA binding; protein binding	chromosome; nucleus	cell organization and biogenesis; response to stimulus		2.02967e+06	62.1874	40.34	3	4		0			119	13.3144	11.019
IPI00311682.5	Sodium/potassium-transporting ATPase subunit alpha-1	39.59	8	20	34	118	catalytic activity; metal ion binding; nucleotide binding; protein binding; transporter activity	endoplasmic reticulum; endosome; Golgi; membrane	metabolic process; regulation of biological process; response to stimulus; transport		1.14933e+08	1899.04	38.51	33	63	200.356	33.82	25	55	1023	112.91	5.45264
IPI00762198.2	Beta-globin	38.41	18	4	4	12	antioxidant activity; catalytic activity; metal ion binding; protein binding; transporter activity		regulation of biological process; transport		1.28591e+07	261.518	38.41	4	7	17.939	27.81	3	5	151	16.2235	8.20654
IPI00420569.2	Sodium/potassium-transporting ATPase subunit alpha-2	36.86	9	17	32	107	catalytic activity; metal ion binding; nucleotide binding; protein binding; transporter activity	cytoplasm; endosome; membrane	cellular homeostasis; metabolic process; regulation of biological process; response to stimulus; transport		1.76305e+08	1618.23	35.69	31	56	176.404	29.31	22	51	1020	112.145	5.5542
IPI00273646.9	Glyceraldehyde-3-phosphate dehydrogenase	35.14	67	7	7	29	catalytic activity; nucleotide binding; protein binding	cytoplasm; cytoskeleton; cytosol; membrane; mitochondrion; nucleus	cell death; cell organization and biogenesis; development; metabolic process; regulation of biological process; response to stimulus		5.98243e+07	487.631	35.14	7	15	50.7306	35.14	7	14	333	35.7872	8.25049
IPI00127841.3	ADP/ATP translocase 2	34.56	5	3	8	20	RNA binding; transporter activity	membrane; mitochondrion; nucleus	regulation of biological process; transport		3.39112e+07	366.179	34.56	8	12	29.6602	25.17	5	8	298	32.9102	9.72998
IPI00648121.1	Ribosomal protein L23	33.33	3	1	1	1	protein binding; RNA binding; structural molecule activity	cytoplasm; membrane; ribosome	metabolic process		0	24.2	33.33	1	1		0			60	6.20846	11.0483
IPI00230540.1	Isoform Mt-VDAC1 of Voltage-dependent anion-selective channel protein 1	32.86	3	6	7	22	nucleotide binding; protein binding; transporter activity	membrane; mitochondrion; nucleus	cell communication; cell death; defense response; regulation of biological process; response to stimulus; transport		5.78696e+06	535.449	28.62	6	11	39.8962	29.68	6	11	283	30.7366	8.54346
IPI00139518.3	Ubiquitin B	32.79	22	2	2	2	protein binding	cytoplasm; cytosol; nucleus	cell organization and biogenesis; cellular homeostasis		5.07629e+06	21.03	11.8	1	1	2.7257	20.98	1	1	305	34.3475	7.53271
IPI00653231.1	Putative uncharacterized protein	32.74	3	4	5	15	transporter activity	membrane; mitochondrion	transport		8.36104e+06	184.899	32.74	5	7	25.8202	32.74	5	8	281	30.932	8.98291
IPI00122965.1	Ras-related protein Rab-3A	32.27	34	2	6	15	catalytic activity; enzyme regulator activity; nucleotide binding; protein binding	cytosol; membrane	cell communication; cell organization and biogenesis; metabolic process; regulation of biological process; response to stimulus; transport		5.12192e+06	130.527	32.27	6	8	21.7822	25.91	4	7	220	24.9541	5.03369
IPI00626790.3	Glutamine synthetase	31.9	4	9	9	22	catalytic activity; metal ion binding; nucleotide binding; protein binding	cytoplasm; endoplasmic reticulum; mitochondrion; nucleus	cell communication; cell organization and biogenesis; cell proliferation; metabolic process; regulation of biological process; response to stimulus		2.50822e+07	297.267	25.47	8	12	42.4842	25.2	6	10	373	42.0923	7.07861
IPI00135965.2	Alpha-internexin	31.75	5	12	14	28	protein binding; structural molecule activity		cell differentiation; cell organization and biogenesis; development; regulation of biological process		9.51041e+06	446.829	31.75	14	15	47.2347	24.8	10	13	504	55.7084	5.2749
IPI01027487.1	58 kDa protein	31.39	2	8	8	14	protein binding		regulation of biological process		9.33589e+06					52.7982	31.39	8	14	548	58.0957	7.91357
IPI00223596.1	Isoform 13 of Myelin basic protein	30.77	12	4	4	14	structural molecule activity				5.51587e+07	124.626	30.77	4	7	19.7563	30.77	4	7	117	12.9556	11.5903
IPI00123704.1	Sodium/potassium-transporting ATPase subunit beta-2	30.34	3	6	6	14	catalytic activity; transporter activity	cytoplasm; membrane	metabolic process; transport		1.13782e+07	152.436	30.34	6	8	21.924	24.48	4	6	290	33.3225	8.30908
IPI00415402.3	Isoform 1 of Syntaxin-binding protein 1	30.3	3	12	12	24	protein binding; RNA binding	cytoplasm; membrane; mitochondrion	cell communication; cell organization and biogenesis; regulation of biological process; transport		1.07331e+07	372.617	24.41	10	12	37.4071	20.2	9	12	594	67.5259	6.96143
IPI00856384.1	9 kDa protein	30.26	2	2	2	5	catalytic activity	membrane; mitochondrion	metabolic process		9.95564e+06	61.4491	30.26	2	3	5.71218	30.26	2	2	76	8.99962	9.87646
IPI00133440.1	Prohibitin	30.15	5	6	6	12	DNA binding; protein binding	cytoplasm; membrane; mitochondrion; nucleus	cell differentiation; cell organization and biogenesis; metabolic process; regulation of biological process; response to stimulus		5.51708e+06	120.408	30.15	6	7	17.8919	21.69	4	5	272	29.8019	5.75732
IPI00407692.3	Isoform 1 of V-type proton ATPase catalytic subunit A	30.15	5	12	12	28	catalytic activity; nucleotide binding; transporter activity	cytosol; membrane; mitochondrion	metabolic process; transport		6.76117e+06	403.398	30.15	12	15	42.359	23.18	9	13	617	68.2826	5.57959
IPI00621806.2	Isoform Alpha CaMKII of Calcium/calmodulin-dependent protein kinase type II alpha chain	29.5	8	6	10	38	catalytic activity; nucleotide binding; protein binding	cytoplasm; membrane; mitochondrion; nucleus	cell organization and biogenesis; metabolic process; regulation of biological process; response to stimulus; transport		7.93828e+07	628.991	29.5	10	20	64.6401	26.15	8	18	478	54.0805	7.07861
IPI00120212.2	NADH dehydrogenase [ubiquinone] 1 alpha subcomplex subunit 9, mitochondrial	28.65	1	7	7	10	catalytic activity; nucleotide binding; protein binding	membrane; mitochondrion; nucleus; organelle lumen	metabolic process; transport		4.02433e+06					38.1589	28.65	7	10	377	42.4984	9.74463
IPI00229703.6	Vesicle-associated membrane protein 2	28.45	3	2	2	10	protein binding	membrane	cell organization and biogenesis; regulation of biological process; response to stimulus; transport		1.50345e+06	154.304	28.45	2	5	18.1107	28.45	2	5	116	12.6827	8.1333
IPI00229544.3	Histone H2A type 1-H	27.34	21	3	3	8	DNA binding; protein binding	chromosome; nucleus	cell organization and biogenesis		1.9378e+07	96.6539	27.34	3	4	12.9005	21.88	2	4	128	13.9418	11.0337
IPI00118447.1	Transcriptional activator protein Pur-alpha	27.1	3	4	4	10	DNA binding; protein binding; RNA binding; translation regulator activity	cytoplasm; nucleus	cell death; cell differentiation; cell proliferation; metabolic process; regulation of biological process		5.31658e+06	159.811	18.07	3	5	19.0765	24.3	3	5	321	34.8624	6.44287
IPI00136703.1	Creatine kinase B-type	27.03	1	6	6	18	catalytic activity; nucleotide binding; protein binding	cytoplasm; mitochondrion	cellular homeostasis; metabolic process		6.11143e+06	338.415	27.03	6	10	29.2	27.03	6	8	381	42.6863	5.66846
IPI00136372.3	Isoform Ib of Synapsin-1	26.87	3	8	9	19	catalytic activity; nucleotide binding; protein binding	cytosol; Golgi; membrane	transport		5.69012e+06	356.689	26.87	9	13	22.7454	12.84	4	6	670	69.9915	9.83252
IPI00125929.2	NADH dehydrogenase [ubiquinone] 1 alpha subcomplex subunit 4	26.83	1	2	2	5	catalytic activity; protein binding; transporter activity	membrane; mitochondrion	metabolic process; transport		1.0671e+07	84.5393	26.83	2	3	5.4224	14.63	1	2	82	9.32087	9.5249
IPI00129618.1	Synaptotagmin-1	26.37	4	7	9	17	metal ion binding; protein binding; transporter activity	cytoplasm; membrane	regulation of biological process; response to stimulus; transport		1.28029e+07	223.512	21.14	8	8	26.7823	21.14	7	9	421	47.3878	8.52881
IPI00113141.1	Citrate synthase, mitochondrial	26.29	2	7	7	13	catalytic activity; RNA binding	mitochondrion; nucleus; organelle lumen	metabolic process		3.11756e+06	239.159	26.29	7	9	14.7303	10.99	3	4	464	51.7034	8.57275
IPI00653598.2;IPI00111885.2	ubiquinol-cytochrome c reductase core protein 1	26.25	3	9	9	18	catalytic activity; metal ion binding; protein binding	membrane; mitochondrion	metabolic process; response to stimulus; transport		7.81698e+06	161.588	18.75	7	8	29.7529	26.25	9	10	480	52.8185	6.21436
IPI00122928.1	Tubulin beta-6 chain	26.17	2	1	10	43	catalytic activity; nucleotide binding; structural molecule activity	cytoplasm; cytoskeleton; membrane; nucleus	cell organization and biogenesis; cellular component movement; metabolic process		8.72827e+07	770.223	26.17	10	25	60.9434	21.92	7	18	447	50.0581	4.89404
IPI00608078.1	Isoform 2 of Isocitrate dehydrogenase [NAD] subunit alpha, mitochondrial	26.04	2	5	5	8	catalytic activity; metal ion binding; nucleotide binding	mitochondrion; nucleus	metabolic process		5.23828e+06	112.498	26.04	5	5	9.40069	12.15	3	3	288	31.4418	6.03662
IPI00467152.4	guanine nucleotide binding protein, alpha inhibiting 1	25.99	16	5	7	16	catalytic activity; metal ion binding; nucleotide binding; protein binding; signal transducer activity	cytoplasm; cytoskeleton; membrane; nucleus	cell division; metabolic process; regulation of biological process; response to stimulus		4.91688e+06	203.721	18.93	5	8	27.1644	23.73	6	8	354	40.3352	5.97314
IPI00759999.1	Isoform Cytoplasmic+peroxisomal of Peroxiredoxin-5, mitochondrial	25.93	6	3	3	4	antioxidant activity; catalytic activity; DNA binding; enzyme regulator activity; protein binding	cytoplasm; cytosol; mitochondrion; nucleus; organelle lumen	metabolic process; regulation of biological process; response to stimulus		2.08935e+06	50.3634	11.73	2	2	6.04559	20.99	2	2	162	17.004	7.86963
IPI00315359.1	Voltage-gated potassium channel subunit beta-2	25.89	6	5	5	11	protein binding; transporter activity	cytoplasm	cell differentiation; cell organization and biogenesis; regulation of biological process; transport		2.03378e+06	96.7396	22.07	4	5	18.3126	25.89	5	6	367	40.995	8.99756
IPI00757464.1	RAB14, member RAS oncogene family	25.83	28	2	3	9	catalytic activity; nucleotide binding; protein binding	cytoplasm; cytosol; endoplasmic reticulum; endosome; Golgi; membrane; nucleus; vacuole	metabolic process; regulation of biological process; response to stimulus; transport		5.02048e+06	116.547	25.83	3	4	13.416	25.83	3	5	151	17.1236	7.37158
IPI00648743.1	NADH dehydrogenase (Ubiquinone) 1 beta subcomplex, 6	25.77	2	2	2	6		membrane; mitochondrion; nucleus	metabolic process; transport		3.00779e+06	35.5372	25.77	2	2	12.3464	18.56	1	4	97	11.7341	9.59814
IPI00761696.2	Calmodulin	25.5	3	2	2	7	enzyme regulator activity; metal ion binding; protein binding	cytoplasm; cytoskeleton; cytosol; membrane; nucleus	regulation of biological process; response to stimulus		1.39661e+06	59.5289	25.5	2	3	14.2549	25.5	2	4	149	16.8268	4.22119
IPI00110827.1	Actin, alpha skeletal muscle	25.46	13	1	10	22	nucleotide binding; protein binding	cytoplasm; cytoskeleton	cell growth; cell organization and biogenesis; response to stimulus		3.49639e+07	287.402	25.46	10	15	19.6578	15.38	5	7	377	42.0239	5.38916
IPI00230290.1	Isoform Glt-1B of Excitatory amino acid transporter 2	25.45	10	11	11	62	transporter activity	membrane	cell communication; regulation of biological process; response to stimulus; transport		5.8082e+07	818.871	25.45	11	30	118.441	21.68	9	32	558	60.577	6.68311
IPI00119138.1	Cytochrome b-c1 complex subunit 2, mitochondrial	25.39	1	9	10	23	catalytic activity; metal ion binding; protein binding	membrane; mitochondrion	metabolic process; transport		4.53283e+06	367.416	21.63	9	12	37.6201	20.97	7	11	453	48.205	9.24658
IPI00113112.3	Ras-related protein Rab-3B	25.11	33	2	6	16	nucleotide binding; protein binding	cytoplasm; cytosol; membrane	cell organization and biogenesis; metabolic process; regulation of biological process; response to stimulus; transport		5.14431e+06	171.681	25.11	6	9	23.004	17.35	3	7	219	24.7412	5.10986
IPI00122684.2	Enolase	25.08	11	2	5	27	catalytic activity; metal ion binding; protein binding	cytoplasm; membrane	metabolic process		4.52514e+06	407.566	25.08	5	12	51.9678	21.9	4	15	315	34.7826	4.94482
IPI00116748.1	NADH dehydrogenase [ubiquinone] 1 alpha subcomplex subunit 10, mitochondrial	25.07	1	6	6	12	catalytic activity; nucleotide binding	mitochondrion; organelle lumen	metabolic process; response to stimulus; transport		4.35568e+06	181.943	25.07	6	8	14.73	16.34	3	4	355	40.5777	7.78174
IPI00121288.5	NADH dehydrogenase [ubiquinone] 1 beta subcomplex subunit 10	25	2	3	3	5		membrane; mitochondrion	metabolic process; transport		1.49182e+06	93.6922	25	3	3	6.43986	18.75	2	2	176	21.0104	8.03076
IPI00929916.1;IPI00227126.2	tenascin R	24.89	6	23	23	81	protein binding	cell surface; cytoplasm; extracellular; membrane; nucleus	cell organization and biogenesis; cellular component movement; regulation of biological process; response to stimulus		2.462e+07	1169.09	24.89	23	41	143.541	23.64	21	40	1358	149.495	4.94482
IPI00554928.3	Neurofilament light polypeptide	24.86	4	9	11	23	catalytic activity; motor activity; protein binding; structural molecule activity	cytoplasm	cell organization and biogenesis; cellular component movement; regulation of biological process; response to stimulus; transport		6.00624e+06	384.745	19.34	9	12	37.6255	20.44	8	11	543	61.4711	4.64014
IPI00918939.1	10 kDa protein	24.71	5	1	1	1	transporter activity	membrane; mitochondrion	metabolic process; transport		76801.3	27.49	24.71	1	1		0			85	9.7319	9.39307
IPI00109727.1	Thy-1 membrane glycoprotein	24.69	1	4	4	9	enzyme regulator activity; protein binding	cell surface; cytosol; endoplasmic reticulum; membrane	cell organization and biogenesis; regulation of biological process; response to stimulus		1.43068e+07	156.891	24.69	4	5	13.4703	24.07	3	4	162	18.0685	8.96826
IPI00308885.6	Isoform 1 of 60 kDa heat shock protein, mitochondrial	24.61	7	8	8	20	nucleotide binding; protein binding; RNA binding	cell surface; cytoplasm; cytosol; endoplasmic reticulum; endosome; Golgi; membrane; mitochondrion; organelle lumen	cell proliferation; metabolic process; regulation of biological process; response to stimulus		3.96733e+06	259.813	24.61	8	11	32.4719	16.93	5	9	573	60.9174	6.17627
IPI00465648.3	Isoform 3 of Dynamin-1	24.56	14	13	17	41	catalytic activity; nucleotide binding; protein binding; RNA binding	cytoplasm; cytoskeleton	cell organization and biogenesis; metabolic process; transport		6.25089e+06	632.044	20.56	15	22	64.3044	19.62	12	19	851	95.8672	6.75635
IPI00123058.1	Contactin-1	24.51	1	16	16	40	protein binding	membrane	cell organization and biogenesis; regulation of biological process; response to stimulus		2.24054e+07	540.712	23.14	15	19	67.9126	23.73	15	21	1020	113.317	6.16357
IPI00114641.3	4F2 cell-surface antigen heavy chain	24.33	2	9	9	18	catalytic activity; protein binding; RNA binding; transporter activity	cell surface; cytoplasm; membrane; nucleus	metabolic process; response to stimulus; transport		1.29867e+07	242.384	19.01	6	8	33.9177	19.2	8	10	526	58.3003	5.90967
IPI00344004.3	NADH dehydrogenase (Ubiquinone) 1 alpha subcomplex, 12	23.49	1	2	2	3	catalytic activity	cytoplasm; membrane; mitochondrion	metabolic process; response to stimulus; transport		2.76412e+06	44.77	11.41	1	1	6.24495	23.49	2	2	149	17.6218	9.49561
IPI00848816.1	similar to Cofilin-1	23.49	4	2	2	3	protein binding				938268	24.88	16.87	1	1	5.69399	23.49	2	2	166	18.5026	7.73779
IPI00227445.1	Isoform 2 of 4-aminobutyrate aminotransferase, mitochondrial	23.42	4	7	7	15	catalytic activity; protein binding	mitochondrion	metabolic process; response to stimulus		2.78078e+06	216.685	19.14	6	8	22.6737	15.99	5	7	444	50.2048	8.51416
IPI00321718.4	Prohibitin-2	23.41	4	5	5	11	protein binding	cytoplasm; membrane; mitochondrion; nucleus	metabolic process; regulation of biological process		4.01426e+06	102.131	23.41	5	6	18.669	16.39	3	5	299	33.2759	9.83252
IPI00656325.2	Vesicle-fusing ATPase	23.39	5	13	13	28	catalytic activity; metal ion binding; nucleotide binding; protein binding; RNA binding	cytoplasm; membrane	metabolic process; regulation of biological process; response to stimulus; transport		1.39726e+07	281.651	23.39	13	15	40.0187	18.55	10	13	744	82.561	6.94678
IPI00131176.1	Cytochrome c oxidase subunit 2	23.35	1	5	5	11	catalytic activity; metal ion binding; transporter activity	membrane; mitochondrion	metabolic process; transport		1.13779e+07	111.752	23.35	5	6	15.5901	23.35	4	5	227	25.959	4.729
IPI00648268.2	Putative uncharacterized protein	23.28	1	1	1	1					2.74861e+06					3.30486	23.28	1	1	116	12.7087	10.5356
IPI00229598.4	Isoform CNPI of 2',3'-cyclic-nucleotide 3'-phosphodiesterase	23.25	2	7	8	21	catalytic activity; nucleotide binding; RNA binding	cytoplasm; membrane; nucleus	cell differentiation; cell organization and biogenesis; metabolic process; response to stimulus		5.82593e+06	275.266	20	7	12	29.1292	21.75	7	9	400	44.6262	8.51416
IPI00126405.3	Myelin-oligodendrocyte glycoprotein	23.17	3	7	7	15	protein binding	membrane	regulation of biological process		2.69583e+07	250.969	22.76	6	8	21.1767	19.11	6	7	246	28.2528	7.95752
IPI00754142.1	Mitochondrial carrier homolog 2	23.13	4	6	6	9		membrane; mitochondrion; nucleus	cell death; cell organization and biogenesis; transport		2.35973e+06	139.875	23.13	5	6	8.23651	14.97	3	3	294	32.3235	8.51416
IPI00756703.1	Isoform 2 of Serine/threonine-protein phosphatase 2B catalytic subunit alpha isoform	23.09	13	8	9	14	catalytic activity; metal ion binding; protein binding	cytoplasm; cytosol; membrane; mitochondrion; nucleus	cellular homeostasis; metabolic process; regulation of biological process; response to stimulus; transport		9.57025e+06	195.61	23.09	9	10	11.6877	11.55	4	4	511	57.5778	6.30322
IPI00462072.3	Alpha-enolase	23.04	19	3	6	26	catalytic activity; metal ion binding; protein binding; RNA binding	cytoplasm; membrane; nucleus	metabolic process; regulation of biological process; response to stimulus		7.24753e+06	324.806	23.04	6	12	49.0156	20.28	5	14	434	47.1112	6.80029
IPI00230715.5	NADH dehydrogenase [ubiquinone] 1 alpha subcomplex subunit 13	22.92	1	3	3	5	catalytic activity; nucleotide binding	cytoplasm; membrane; mitochondrion; nucleus	cell death; cell organization and biogenesis; metabolic process; regulation of biological process; response to stimulus; transport		3.73654e+06	57.9848	15.28	2	2	8.50287	22.92	3	3	144	16.8486	9.48096
IPI00337893.2	Pyruvate dehydrogenase E1 component subunit alpha, somatic form, mitochondrial	22.56	1	6	6	10	catalytic activity	mitochondrion; nucleus; organelle lumen	metabolic process		8.38722e+06	181.684	22.56	6	6	10.5641	11.03	4	4	390	43.2036	8.19189
IPI00230194.5	Guanine nucleotide-binding protein G(I)/G(S)/G(O) subunit gamma-2	22.54	1	1	1	1	catalytic activity; protein binding; signal transducer activity	membrane	cell proliferation; metabolic process; regulation of biological process; response to stimulus		955493		0			2.59254	22.54	1	1	71	7.84503	7.98682
IPI00320847.10	3-hydroxyacyl-CoA dehydrogenase type-2	22.22	3	3	3	8	catalytic activity; nucleotide binding; protein binding; RNA binding	endoplasmic reticulum; membrane; mitochondrion	cell organization and biogenesis; metabolic process		1.41884e+06	92.7116	22.22	3	4	15.0165	22.22	3	4	261	27.4016	8.41162
IPI00653178.1	Putative uncharacterized protein	22.22	1	1	1	1		membrane			249337					3.35525	22.22	1	1	99	10.3642	8.93896
IPI00109275.1	Mitochondrial glutamate carrier 1	21.98	8	5	5	8	transporter activity	membrane; mitochondrion; nucleus	transport		6.2849e+06	133.242	21.98	5	5	9.43624	11.46	3	3	323	34.6482	9.08545
IPI00230754.5	Mitochondrial 2-oxoglutarate/malate carrier protein	21.97	3	5	5	13	RNA binding; transporter activity	membrane; mitochondrion; nucleus	transport		4.04531e+06	168.68	21.97	5	7	18.4227	19.11	4	6	314	34.1329	9.93506
IPI00116074.1	Aconitate hydratase, mitochondrial	21.92	1	11	11	25	catalytic activity; metal ion binding	mitochondrion; nucleus	metabolic process		1.05055e+07	426.733	21.92	11	15	40.1153	15.13	7	10	780	85.41	7.92822
IPI00757771.1	44 kDa protein	21.91	4	8	8	19	protein binding	membrane	cellular homeostasis; regulation of biological process		4.54915e+07	268.092	21.91	8	11	26.1355	16.62	6	8	397	44.3454	7.73779
IPI00465769.3	Isoform 2 of Solute carrier family 12 member 5	21.79	18	17	17	30	protein binding; transporter activity	membrane	cell communication; cellular homeostasis; response to stimulus; transport		1.56345e+07	299.519	15.52	14	17	41.3466	17.58	12	13	1115	123.507	6.23975
IPI00881799.1	ATP synthase, H+ transporting, mitochondrial F0 complex, subunit d	21.01	3	2	2	3	catalytic activity; transporter activity	membrane; mitochondrion	metabolic process; transport		2.37196e+06	62.3744	21.01	2	2	2.8333	8.7	1	1	138	15.8721	5.22412
IPI00125899.1	Catenin beta-1	21	6	8	11	26	DNA binding; protein binding; structural molecule activity	cytoplasm; cytoskeleton; cytosol; membrane; nucleus	cell communication; cell death; cell differentiation; cell organization and biogenesis; cell proliferation; cellular component movement; metabolic process; regulation of biological process; response to stimulus; transport		6.88398e+06	434.371	21	11	17	30.5627	13.32	8	9	781	85.4162	5.85889
IPI00230751.2	Putative uncharacterized protein	20.81	7	11	11	14	protein binding; structural molecule activity	cytoplasm; cytoskeleton; membrane	cell differentiation; cell organization and biogenesis; cellular component movement; development; regulation of biological process		2.07157e+06	351.158	20.81	11	14					918	101.79	5.93506
IPI00119113.3	V-type proton ATPase subunit B, brain isoform	20.74	2	6	6	16	catalytic activity; nucleotide binding; transporter activity	cytoplasm; cytosol; Golgi; membrane	metabolic process; transport		3.06696e+06	176.927	16.44	5	6	35.2123	20.74	6	10	511	56.5149	5.80811
IPI00459083.1	Putative uncharacterized protein	20.74	1	1	1	1					1.21869e+06					3.39839	20.74	1	1	135	14.8104	9.12939
IPI00132623.3	NADH dehydrogenase [ubiquinone] 1 beta subcomplex subunit 9	20.67	1	2	2	4		membrane; mitochondrion	metabolic process; transport		2.59628e+06	56.3244	20.67	2	2	9.08455	15.64	1	2	179	21.9697	7.79639
IPI00753793.2	Isoform 2 of Spectrin alpha chain, brain	20.64	8	39	39	90	metal ion binding; protein binding	cytoplasm; cytoskeleton; membrane	cell organization and biogenesis; regulation of biological process		9.90451e+06	1408.02	18.39	36	49	149.184	16.84	29	41	2452	282.166	5.31299
IPI00653070.1	Putative uncharacterized protein	20.56	1	1	1	1					0					3.03099	20.56	1	1	107	11.9863	10.9165
IPI00880617.1	19 kDa protein	20.48	3	3	3	7		membrane	transport		1.02435e+06	213.211	20.48	3	4	10.0168	15.66	2	3	166	18.9106	5.92236
IPI00137227.1	Ras-related protein Rab-2A	20.28	5	3	3	5	catalytic activity; nucleotide binding	cytoplasm; endoplasmic reticulum; Golgi; membrane; nucleus	metabolic process; regulation of biological process; response to stimulus; transport		2.34285e+06	64.0934	20.28	3	3	6.98812	13.68	2	2	212	23.5328	6.53662
IPI00134492.4	Isoform IIb of Synapsin-2	20.25	3	5	6	12	catalytic activity; nucleotide binding; protein binding	membrane	transport		5.14332e+06	174.95	20.25	6	7	17.3666	18.16	5	5	479	52.4184	7.72314
IPI00876341.1;IPI00122548.4	Voltage-dependent anion-selective channel protein 3	19.79	2	3	4	11	nucleotide binding; transporter activity	endoplasmic reticulum; membrane; mitochondrion; nucleus	cell communication; defense response; regulation of biological process; response to stimulus; transport		2.03162e+06	183.489	14.13	3	5	19.1604	19.79	4	6	283	30.7334	8.79248
IPI00119067.3	Tubulin polymerization-promoting protein	19.72	1	2	2	7	metal ion binding; protein binding	cytoplasm; cytoskeleton; membrane; nucleus	cell organization and biogenesis; regulation of biological process		1.3243e+06	159.574	19.72	2	3	13.6711	19.72	2	4	218	23.5601	9.42236
IPI00648913.1	DnaJ (Hsp40) homolog, subfamily C, member 6	19.59	5	3	3	6	catalytic activity; protein binding		cell organization and biogenesis; regulation of biological process		1.30938e+06	105.761	19.59	3	4	6.93661	8.25	1	2	194	21.6849	9.11475
IPI00854028.2;IPI00338983.4	contactin associated protein 1	19.57	2	19	19	39	protein binding	membrane	cell organization and biogenesis; cellular component movement; regulation of biological process; response to stimulus; transport		4.78526e+06	611.44	18.27	18	21	59.7926	15.74	14	18	1385	156.212	7.06396
IPI00228045.1	Isoform 3 of Calcium/calmodulin-dependent protein kinase type II gamma chain	19.39	6	3	7	18	catalytic activity; nucleotide binding; protein binding	endoplasmic reticulum; membrane	cell differentiation; development; metabolic process; regulation of biological process; response to stimulus; transport		6.9506e+06	256.268	19.39	7	11	21.9139	11.11	4	7	495	55.9255	7.18115
IPI00121309.2	NADH dehydrogenase [ubiquinone] iron-sulfur protein 3, mitochondrial	19.39	3	5	5	11	catalytic activity	membrane; mitochondrion; nucleus	metabolic process; regulation of biological process; transport		4.81738e+06	204.811	19.39	5	6	17.4254	15.21	4	5	263	30.1305	7.1665
IPI00831210.1	53 kDa protein	19.36	5	4	6	15	structural molecule activity	Golgi	cell organization and biogenesis; cellular component movement; regulation of biological process; transport		4.8245e+06	260.371	19.36	6	9	21.2523	15.96	5	6	470	53.4649	5.8208
IPI00263013.4	Isoform 1 of Myelin proteolipid protein	19.13	3	5	5	9	protein binding; structural molecule activity	membrane	cell differentiation; cell organization and biogenesis; defense response; metabolic process; regulation of biological process; response to stimulus		2.21106e+07	124.398	19.13	5	5	12.2728	12.27	3	4	277	30.0571	8.35303
IPI00132410.1	Ras-related protein Rab-5A	19.07	2	2	3	5	catalytic activity; nucleotide binding; protein binding	cytoplasm; cytoskeleton; cytosol; endosome; membrane; nucleus	cell differentiation; metabolic process; regulation of biological process; response to stimulus; transport		1.25846e+06	68.7659	19.07	3	3	6.27233	14.42	2	2	215	23.5838	8.14795
IPI00133215.3	NADH dehydrogenase [ubiquinone] 1 beta subcomplex subunit 7	18.98	1	2	2	4	catalytic activity	membrane; mitochondrion	metabolic process; transport		1.86485e+06	45.5072	18.98	2	2	4.73688	11.68	1	2	137	16.3202	8.17725
IPI00319830.7	Isoform 1 of Spectrin beta chain, brain 1	18.87	4	34	35	73	protein binding; RNA binding; structural molecule activity	cytoplasm; cytoskeleton; membrane; nucleus	cell organization and biogenesis; metabolic process; regulation of biological process; transport		6.2796e+06	1033.05	18.07	34	41	105.207	13.75	25	32	2363	274.052	5.57959
IPI00310091.8	Serine/threonine-protein phosphatase 2A 65 kDa regulatory subunit A alpha isoform	18.85	8	8	8	23	catalytic activity; protein binding	chromosome; cytoplasm; cytosol	metabolic process; regulation of biological process		4.11367e+06	299.228	18.85	8	12	34.81	14.6	6	11	589	65.2809	5.10986
IPI00474209.1	Putative uncharacterized protein	18.75	13	5	5	9	protein binding	membrane	cell communication; cell organization and biogenesis; regulation of biological process; transport		4.61478e+06	171.894	18.75	5	5	13.1464	15.97	4	4	288	32.5167	9.34912
IPI00415361.1	Malic enzyme	18.7	5	2	2	8	catalytic activity; metal ion binding; nucleotide binding	mitochondrion	metabolic process		412415	90.8317	18.7	2	4	14.211	18.7	2	4	262	28.7797	6.94678
IPI00845840.1	Isoform M1 of Pyruvate kinase isozymes M1/M2	18.64	2	7	7	15	catalytic activity; metal ion binding; nucleotide binding; protein binding; RNA binding	cytoplasm; membrane; mitochondrion; nucleus	cell death; metabolic process		1.18341e+07	219.175	18.64	7	9	18.6239	11.68	5	6	531	57.9479	7.13721
IPI00128296.1	Creatine kinase, ubiquitous mitochondrial	18.42	4	7	7	15	catalytic activity; nucleotide binding; protein binding	membrane; mitochondrion	metabolic process		7.49934e+06	214.466	18.42	7	8	23.0355	13.64	5	7	418	46.9742	8.1626
IPI00471176.2	Hepatocyte cell adhesion molecule	18.42	1	4	4	7	protein binding	cytoplasm; membrane	regulation of biological process		2.25648e+06	129.092	18.42	4	4	10.7814	9.57	2	3	418	46.3384	9.42236
IPI00989090.1	Uncharacterized protein	18.35	2	1	1	1	DNA binding; protein binding	nucleus	cell differentiation; regulation of biological process		0					3.03351	18.35	1	1	158	18.4504	7.07861
IPI00624499.1	Calcium/calmodulin-dependent protein kinase II, beta	18.34	12	2	7	19	catalytic activity; nucleotide binding; protein binding	cytoplasm; cytoskeleton; cytosol; endoplasmic reticulum; membrane	cell differentiation; metabolic process; regulation of biological process; response to stimulus; transport		1.57017e+07	295.64	18.34	7	11	26.5471	15.25	5	8	518	58.0744	7.06396
IPI00331541.5	6-phosphofructokinase, muscle type	18.21	1	8	10	19	catalytic activity; metal ion binding; nucleotide binding; protein binding	cytoplasm; cytosol; membrane	cell organization and biogenesis; cellular homeostasis; metabolic process; regulation of biological process		8.47604e+06	224.045	14.36	9	12	23.598	10.9	5	7	780	85.2146	8.00146
IPI00229080.7;IPI00554929.3	MCG18238	18.09	10	6	9	17	enzyme regulator activity; nucleotide binding; protein binding; RNA binding	cell surface; cytoplasm; cytosol; membrane; mitochondrion	cell organization and biogenesis; metabolic process; regulation of biological process; response to stimulus		2.59019e+07	309.207	15.47	8	9	28.4568	15.61	7	8	724	83.2291	5.03369
IPI00170093.3	NADH dehydrogenase [ubiquinone] iron-sulfur protein 8, mitochondrial	17.92	1	3	3	8	catalytic activity; metal ion binding	membrane; mitochondrion	cell organization and biogenesis; metabolic process; response to stimulus; transport		3.08773e+06	111.578	17.92	3	4	11.3378	17.92	3	4	212	24.0228	6.21436
IPI00858209.1	50 kDa protein	17.91	3	5	5	10	catalytic activity	cytoplasm; cytoskeleton; cytosol; membrane; nucleus	metabolic process; regulation of biological process		1.36303e+06	116.873	15.42	4	6	14.0097	14.74	4	4	441	49.711	7.13721
IPI00856866.1	21 kDa protein	17.8	2	3	3	8	RNA binding; structural molecule activity	cytoplasm; ribosome	metabolic process		3.31198e+06	142.576	17.8	3	4	11.6616	17.8	3	4	191	20.9811	9.45166
IPI00320217.9	T-complex protein 1 subunit beta	17.76	2	6	6	14	nucleotide binding; protein binding	cytoplasm; nucleus	cell organization and biogenesis; metabolic process		1.74713e+06	169.609	13.64	5	7	24.456	13.27	4	7	535	57.4411	6.40479
IPI00132002.1	Microsomal glutathione S-transferase 3	17.65	1	2	2	6	antioxidant activity; catalytic activity	endoplasmic reticulum; membrane	metabolic process		4.13946e+06	128.982	17.65	2	3	11.554	17.65	2	3	153	16.9467	9.49561
IPI00407339.7	Histone H4	17.48	10	2	2	4	DNA binding; protein binding; RNA binding	chromosome; cytoskeleton; membrane; nucleus	cell organization and biogenesis; regulation of biological process		2.75499e+07	83.1744	17.48	2	2	5.71164	17.48	2	2	103	11.3604	11.356
IPI00624653.1	Up-regulated during skeletal muscle growth protein 5	17.24	1	1	1	1		membrane; mitochondrion			1.47559e+06	33.01	17.24	1	1		0			58	6.37736	9.83252
IPI00928416.1	50 kDa protein	17.14	6	6	6	8	catalytic activity; nucleotide binding; protein binding	membrane; mitochondrion	metabolic process		3.72342e+06	128.666	12.09	5	5	10.8361	11.65	3	3	455	49.8812	8.07471
IPI00138302.1	similar to ribosomal protein L38	17.14	3	1	1	1	structural molecule activity	ribosome	metabolic process		384788	25.97	17.14	1	1					70	8.17067	9.99365
IPI00120719.4	Cytochrome c oxidase subunit 5A, mitochondrial	17.12	1	3	3	5	catalytic activity; metal ion binding; transporter activity	membrane; mitochondrion	metabolic process; transport		1.86308e+06	61.1768	17.12	3	3	5.29241	17.12	2	2	146	16.0913	6.53662
IPI00230310.5	Neuron-specific calcium-binding protein hippocalcin	17.1	10	3	3	8	metal ion binding; protein binding				1.81495e+06	88.9547	17.1	3	4	10.1369	17.1	3	4	193	22.413	4.97021
IPI00136984.1	40S ribosomal protein S7	17.01	4	2	2	4	RNA binding; structural molecule activity	cytoplasm; cytoskeleton; membrane; nucleus; ribosome	cell differentiation; metabolic process		572905	33.29	5.67	1	1	8.66694	17.01	2	3	194	22.1133	10.0962
IPI00457898.3	Phosphoglycerate mutase 1	16.93	2	3	3	3	catalytic activity; protein binding	cytoplasm; cytosol; membrane; nucleus	metabolic process; regulation of biological process		1.66949e+06	49.5109	16.93	3	3		0			254	28.8139	7.18115
IPI00112139.1	OCIA domain-containing protein 2	16.88	1	1	1	1		endosome; membrane; mitochondrion			0	29.91	16.88	1	1		0			154	16.9147	9.40771
IPI00930784.1;IPI00308882.5	NADH dehydrogenase (ubiquinone) Fe-S protein 1	16.78	2	8	8	21	catalytic activity; metal ion binding	membrane; mitochondrion	cell death; cell organization and biogenesis; metabolic process; transport		5.42104e+06	279.886	16.78	8	11	35.1646	14.03	7	10	727	79.7256	5.71924
IPI00126635.1	Tumor-related protein	16.67	1	4	4	9	catalytic activity; metal ion binding; nucleotide binding	mitochondrion; nucleus	metabolic process		3.00606e+06	160.264	16.67	4	6	11.5294	7.81	2	3	384	42.1677	8.60205
IPI00649807.1	Proteasome (Prosome, macropain) 26S subunit, non-ATPase, 3	16.67	3	3	3	5	protein binding				582034	68.6131	16.67	3	3	6.12687	12.61	2	2	222	25.4516	10.1108
IPI00930821.1;IPI01019157.1	Putative uncharacterized protein	16.67	5	1	3	3	protein binding; RNA binding	membrane	cell organization and biogenesis; regulation of biological process		2.3112e+06	38.6172	8.33	2	2	3.13845	8.33	1	1	156	17.1287	8.19189
IPI00751228.2	glutamate receptor, ionotropic, AMPA 2 isoform 1	16.56	5	7	8	18	protein binding; receptor activity; signal transducer activity; transporter activity	cell surface; endoplasmic reticulum; membrane	cell communication; cell organization and biogenesis; metabolic process; regulation of biological process; response to stimulus; transport		7.95622e+06	190.85	13.56	7	9	32.7301	15.38	7	9	767	86.2388	6.7124
IPI00869394.1;IPI00623371.3	brevican isoform 1	16.53	3	10	10	21	protein binding	extracellular			1.58353e+07	233.029	16.42	9	10	35.8866	16.53	10	11	883	95.7549	4.93213
IPI00130118.1	Ras-related protein Rab-10	16.5	33	2	3	8	catalytic activity; nucleotide binding; protein binding	cytoplasm; endoplasmic reticulum; endosome; Golgi; membrane; nucleus	cell differentiation; cell organization and biogenesis; metabolic process; regulation of biological process; response to stimulus; transport		4.10341e+06	98.6664	16.5	3	4	10.5537	16.5	3	4	200	22.5266	8.38232
IPI00127713.1	Plasma membrane calcium-transporting ATPase 2	16.28	5	7	12	31	catalytic activity; metal ion binding; nucleotide binding; protein binding; transporter activity	cytoplasm; endoplasmic reticulum; membrane	cell differentiation; cell organization and biogenesis; cellular homeostasis; metabolic process; regulation of biological process; response to stimulus; transport		7.07704e+06	531.769	16.28	12	17	53.2169	11.77	9	14	1198	132.503	5.96045
IPI00153840.2	Cell adhesion molecule 4	16.24	1	4	4	7	protein binding	membrane			5.48511e+06	160.342	16.24	4	5	8.05523	8.51	2	2	388	42.6968	6.30322
IPI00329927.4	Neurofascin	16.21	4	14	14	43	protein binding	membrane	cell organization and biogenesis; cellular component movement; transport		2.26708e+07	489.251	15.4	13	22	70.8265	12.42	11	21	1240	137.889	6.18896
IPI00857329.1	35 kDa protein	16.14	5	3	3	11	protein binding				3.78004e+06	130.643	12.03	2	4	25.9781	16.14	3	7	316	34.9327	6.96143
IPI00474792.1	Putative uncharacterized protein	15.87	3	2	2	3	protein binding	membrane			1.36256e+06	70.2744	15.87	2	2	3.27167	9.52	1	1	126	14.0403	8.54346
IPI00224210.5	Cytochrome b-c1 complex subunit 8	15.85	1	1	1	4	catalytic activity; transporter activity	membrane; mitochondrion	metabolic process; transport		5.13246e+06	31.6529	15.85	1	2	5.79768	15.85	1	2	82	9.76211	10.2573
IPI00119667.1	Elongation factor 1-alpha 2	15.77	1	1	4	5	catalytic activity; nucleotide binding; RNA binding	cytoplasm; nucleus	metabolic process; regulation of biological process; response to stimulus		3.71772e+06	65.2189	13.17	3	3	7.35329	7.78	2	2	463	50.4223	9.02686
IPI00889265.1	Isoform 2 of Neurochondrin	15.73	2	8	8	22	protein binding	cytoplasm; cytosol; membrane; nucleus	cell organization and biogenesis; regulation of biological process		3.18585e+06	305.992	15.73	8	12	32.8319	12.64	7	10	712	77.2549	5.5415
IPI00284925.3	Coiled-coil-helix-coiled-coil-helix domain-containing protein 2, mitochondrial	15.69	4	1	1	2		mitochondrion			835233	37.2	15.69	1	1	4.28923	15.69	1	1	153	15.6508	9.65674
IPI00387312.2;IPI00554862.3	phosphofructokinase, liver, B-type	15.64	2	6	8	19	catalytic activity; metal ion binding; nucleotide binding; protein binding	cytoplasm; cytosol; membrane	cell organization and biogenesis; metabolic process; regulation of biological process; response to stimulus		4.67219e+06	244.667	15.64	8	11	28.1576	10.26	5	8	780	85.3054	7.1665
IPI00928559.1	Putative uncharacterized protein	15.59	13	10	10	30	catalytic activity; nucleotide binding; protein binding	cytosol; membrane; mitochondrion; nucleus	metabolic process; regulation of biological process; response to stimulus		5.05382e+06	386.501	15.59	10	17	45.3874	12.43	7	13	917	101.808	6.66846
IPI00134344.6	Putative uncharacterized protein	15.54	1	26	27	61	protein binding; structural molecule activity	membrane	cell organization and biogenesis; response to stimulus; transport		5.80163e+06	896.204	15.54	27	34	96.2054	11.85	19	27	2388	270.768	5.85889
IPI00230660.5	40S ribosomal protein S15a	15.38	5	1	1	1	RNA binding; structural molecule activity	cytoplasm; membrane; mitochondrion; ribosome	metabolic process; regulation of biological process; response to stimulus		250094		0			3.63186	15.38	1	1	130	14.83	10.1255
IPI00230241.6	ATP synthase subunit epsilon, mitochondrial	15.38	1	1	1	1	catalytic activity; transporter activity	membrane; mitochondrion	metabolic process; transport		2.29778e+06	23.48	15.38	1	1		0			52	5.83415	10.0083
IPI01027598.1	Protein	15.38	6	1	1	1					0					3.03506	15.38	1	1	156	17.683	9.42236
IPI00113149.1	Syntaxin-1B	15.28	2	3	3	8	protein binding	membrane	cell communication; regulation of biological process; transport		1.8238e+06	161.526	15.28	3	4	13.7891	15.28	3	4	288	33.2238	5.37646
IPI00753468.2;IPI00310131.6	adaptor protein complex AP-2, alpha 2 subunit	15.14	3	6	11	19	protein binding; transporter activity	membrane	transport		5.12537e+06	163.286	12.58	9	10	26.7629	12.37	8	9	938	103.951	6.93213
IPI00128023.3	NADH dehydrogenase [ubiquinone] iron-sulfur protein 2, mitochondrial	15.12	3	6	6	17	catalytic activity; metal ion binding; nucleotide binding	membrane; mitochondrion; nucleus	metabolic process; response to stimulus; transport		4.60888e+06	271.192	15.12	6	9	28.9384	13.61	5	8	463	52.5917	6.99072
IPI00128867.3	Transcriptional activator protein Pur-beta	15.12	1	2	2	4	DNA binding; protein binding; RNA binding; translation regulator activity	nucleus	cell death; cell differentiation; cell proliferation; metabolic process; regulation of biological process		1.30801e+06	51.4344	15.12	2	2	7.02781	15.12	2	2	324	33.8808	5.42725
IPI00330804.4	Heat shock protein HSP 90-alpha	15.01	5	7	9	22	catalytic activity; enzyme regulator activity; nucleotide binding; protein binding; RNA binding	cell surface; cytoplasm; cytosol; membrane; mitochondrion; nucleus	cell organization and biogenesis; cellular component movement; metabolic process; regulation of biological process; response to stimulus; transport		1.30567e+07	328.053	15.01	9	12	34.3155	13.51	7	10	733	84.7348	5.0083
IPI00116896.1	ATP synthase protein 8	14.93	1	1	1	2	catalytic activity; transporter activity	membrane; mitochondrion	metabolic process; transport		4.01809e+06	26.74	14.93	1	1	2.75068	14.93	1	1	67	7.76119	9.87646
IPI00318841.4	Elongation factor 1-gamma	14.87	2	5	5	7	protein binding; RNA binding	membrane; nucleus	metabolic process; response to stimulus		2.08957e+06	58.1142	9.84	4	4	8.8293	10.98	3	3	437	50.0292	6.7417
IPI00857865.1	Putative uncharacterized protein	14.85	16	1	6	17	catalytic activity; nucleotide binding; protein binding	cytoplasm; cytosol; endoplasmic reticulum; membrane; nucleus	cell growth; cellular component movement; cellular homeostasis; metabolic process; regulation of biological process; response to stimulus; transport		1.57017e+07	271.692	14.85	6	10	23.023	11.51	4	7	478	54.0935	7.25439
IPI00465574.2	Putative uncharacterized protein	14.81	9	4	4	7	DNA binding; protein binding; RNA binding	cytoplasm; membrane; nucleus; spliceosomal complex	metabolic process; regulation of biological process		1.16445e+06	120.768	9.8	3	3	12.9329	14.81	4	4	459	51.0314	5.93506
IPI00121550.3	Sodium/potassium-transporting ATPase subunit beta-1	14.8	1	4	4	13	catalytic activity; protein binding; transporter activity	membrane	metabolic process; response to stimulus; transport		6.0733e+07	201.997	14.8	4	8	16.1935	11.84	3	5	304	35.172	8.646
IPI00116498.1	14-3-3 protein zeta/delta	14.69	9	2	3	6	protein binding; RNA binding	cytoplasm; cytosol; membrane; mitochondrion; nucleus; vacuole	regulation of biological process; response to stimulus; transport		2.03379e+06	134.953	14.69	3	3	9.96011	14.69	3	3	245	27.7537	4.79248
IPI00115454.3	Sideroflexin-1	14.6	1	2	3	11	transporter activity	membrane; mitochondrion	cell differentiation; transport		1.63866e+06	157.505	14.6	3	5	20.3829	14.6	3	6	322	35.6263	9.23193
IPI00124771.1	Phosphate carrier protein, mitochondrial	14.57	3	4	4	7	protein binding; transporter activity	membrane; mitochondrion	transport		7.82019e+06	85.3344	14.57	4	4	9.65462	12.32	3	3	357	39.6065	9.26123
IPI00465810.3	Synaptic vesicle glycoprotein 2A	14.56	1	8	8	21	protein binding; receptor activity; transporter activity	cytoplasm; endoplasmic reticulum; membrane	cell communication; cellular homeostasis; transport		3.05659e+06	240.293	14.56	8	10	34.2	13.48	7	11	742	82.5939	5.56689
IPI00463489.3	Putative uncharacterized protein	14.54	2	4	4	11	protein binding				5.87405e+06	240.008	14.24	3	6	20.9179	11.87	3	5	337	37.1328	6.68311
IPI00850650.1	similar to hCG2016250	14.47	14	1	1	1	structural molecule activity	ribosome	metabolic process		997743	39.1	14.47	1	1					76	8.4912	8.48486
IPI00230351.1	Succinate dehydrogenase [ubiquinone] flavoprotein subunit, mitochondrial	14.46	1	5	5	16	catalytic activity; nucleotide binding	membrane; mitochondrion	metabolic process; transport		4.00265e+06	258.5	14.46	5	9	26.1802	12.35	4	7	664	72.5392	7.37158
IPI00622911.1	Isoform B of AP-2 complex subunit alpha-1	14.45	4	6	11	21	protein binding; transporter activity	membrane	regulation of biological process; transport		5.93744e+06	204.025	14.45	11	12	28.1883	9.95	7	9	955	105.413	7.66455
IPI00466820.4	40S ribosomal protein S8	14.42	11	2	2	4	RNA binding; structural molecule activity	cytoplasm; membrane; nucleus; ribosome	metabolic process		765623	41.6928	14.42	2	2	5.70076	14.42	2	2	208	24.1902	10.3159
IPI00656269.1	Isoform 2 of 14-3-3 protein theta	14.4	12	2	3	5					1.27927e+06	85.3354	14.4	3	3	5.425	9.88	2	2	243	27.6829	4.93213
IPI00986992.1	Uncharacterized protein	14.38	1	7	7	8	protein binding; transporter activity	cytoplasm; Golgi; membrane; nucleus	transport		7.99738e+06					28.9918	14.38	7	8	779	89.3778	6.85889
IPI00229796.3	Glycogen phosphorylase, brain form	14.35	4	6	10	20	catalytic activity; protein binding	cytoplasm; membrane	metabolic process		4.20265e+06	170.18	14.35	10	11	30.1552	11.63	8	9	843	96.6685	6.72705
IPI00132940.1	NADH dehydrogenase [ubiquinone] 1 alpha subcomplex subunit 1	14.29	1	1	1	2		membrane; mitochondrion	metabolic process; transport		3087502	55.58	14.29	1	1	2.75374	14.29	1	1	70	8.13323	9.48096
IPI00652902.1;IPI00228617.7	Putative uncharacterized protein	14.08	19	2	4	10	catalytic activity; metal ion binding; nucleotide binding; protein binding; signal transducer activity	cytoplasm; cytoskeleton; cytosol; membrane; nucleus	cell division; cell proliferation; metabolic process; regulation of biological process; response to stimulus		3.11383e+06	86.705	14.08	4	5	14.5261	11.83	3	5	355	40.463	5.45264
IPI00480212.2	Isoform 2 of Mannan-binding lectin serine protease 2	14.05	5	1	1	1	catalytic activity; metal ion binding; protein binding	extracellular	defense response; metabolic process; regulation of biological process; response to stimulus		7.01704e+06					3.28038	14.05	1	1	185	20.96	5.71924
IPI00877205.1;IPI00230204.8	glutamate oxaloacetate transaminase 1, soluble	14.04	4	5	5	12	catalytic activity	cytoplasm; cytosol; nucleus; vacuole	metabolic process; response to stimulus		2.04574e+06	123.987	10.65	4	6	16.6454	12.11	4	6	413	46.2185	7.13721
IPI00224570.3	cAMP-dependent protein kinase type II-beta regulatory subunit	13.94	1	3	3	9	enzyme regulator activity; nucleotide binding; protein binding	cytoplasm; membrane	cell proliferation; metabolic process; regulation of biological process; response to stimulus		1.13768e+06	95.3155	9.13	2	4	16.9197	13.94	3	5	416	46.138	4.98291
IPI00118775.1;IPI01007880.1	similar to ribosomal protein L30	13.91	7	1	1	2					1.18509e+06	36.13	13.91	1	1	2.71146	13.91	1	1	115	12.8737	9.5542
IPI00750074.1	ATP synthase, H+ transporting, mitochondrial F1 complex, gamma subunit isoform b	13.87	7	3	3	6	catalytic activity; RNA binding; transporter activity	membrane; mitochondrion	metabolic process; transport		1.40067e+06	70.2789	13.87	3	3	7.53379	8.39	2	3	274	30.2368	8.83643
IPI00918862.1;IPI00606510.2	Propionyl Coenzyme A carboxylase, beta polypeptide, isoform CRA_a	13.86	4	5	5	15	catalytic activity; nucleotide binding	mitochondrion; organelle lumen	metabolic process		2.54721e+06	228.094	13.86	5	8	23.9426	11.09	4	7	541	58.3719	7.66455
IPI00230707.6	14-3-3 protein gamma	13.77	6	2	3	5	catalytic activity; protein binding; RNA binding	cytoplasm; cytosol; membrane	metabolic process; regulation of biological process; response to stimulus; transport		1.78382e+06	114.809	13.77	3	3	6.09546	9.72	2	2	247	28.2849	4.89404
IPI00125147.4	Isoform 1 of MAGUK p55 subfamily member 2	13.77	2	5	5	15	protein binding	cell surface			1.96192e+06	286.836	13.77	5	7	28.8447	13.77	5	8	552	61.5168	6.44287
IPI00261627.1	Succinyl-CoA ligase [ADP-forming] subunit beta, mitochondrial	13.61	1	4	4	7	catalytic activity; metal ion binding; nucleotide binding	mitochondrion	metabolic process		1.13634e+06	116.279	7.99	3	3	13.2903	13.61	4	4	463	50.0821	7.00537
IPI00123604.4	40S ribosomal protein SA	13.56	7	3	3	5	protein binding; receptor activity; RNA binding; structural molecule activity	cytoplasm; cytosol; membrane; nucleus; ribosome	cell organization and biogenesis; metabolic process; transport		1.17963e+06	88.97	13.56	3	3	6.34764	10.85	2	2	295	32.8174	4.86865
IPI00886300.1	Uncharacterized protein	13.56	1	1	1	1		membrane			0					3.06963	13.56	1	1	236	25.8922	7.63525
IPI00880401.1	Uncharacterized protein	13.53	7	1	1	1					336970					3.09515	13.53	1	1	207	22.3782	7.37158
IPI00124444.1	Isoform 1 of 6-phosphofructokinase type C	13.39	5	6	7	20	catalytic activity; metal ion binding; nucleotide binding; protein binding	cytoplasm; cytosol; membrane; nucleus	cell organization and biogenesis; metabolic process		5.14266e+06	245.074	9.57	5	9	38.6502	13.39	7	11	784	85.4003	7.10791
IPI00122974.1	Neuronal membrane glycoprotein M6-a	13.31	1	3	3	4	transporter activity	cell surface; membrane	cell differentiation; cell organization and biogenesis; cellular component movement; regulation of biological process; transport		6.45999e+06	77.2326	13.31	3	3	2.70366	5.76	1	1	278	31.1284	5.2749
IPI00230212.5	Glutathione S-transferase Mu 1	13.3	19	2	2	5	catalytic activity; metal ion binding; protein binding	cytoplasm; extracellular	metabolic process; response to stimulus		550368	63.3755	13.3	2	3	5.80894	13.3	2	2	218	25.9531	7.94287
IPI00473582.1	ciliary neurotrophic factor receptor isoform 2	13.27	2	1	1	2	protein binding; receptor activity; signal transducer activity	membrane	regulation of biological process; response to stimulus		2.2889e+06	44.92	13.27	1	1	3.7019	13.27	1	1	113	12.1011	6.85889
IPI00886297.1	Hspa8 protein	13.24	9	5	7	15	catalytic activity; nucleotide binding; protein binding; RNA binding	cell surface; cytoplasm; cytosol; membrane; nucleus; spliceosomal complex	cell organization and biogenesis; metabolic process; regulation of biological process; response to stimulus		1.57723e+07	217.305	13.24	7	9	18.7852	8.77	4	6	627	68.7362	5.51611
IPI00468900.5	Isoform SERCA2A of Sarcoplasmic/endoplasmic reticulum calcium ATPase 2	13.23	9	10	10	18	catalytic activity; metal ion binding; nucleotide binding; protein binding; transporter activity	endoplasmic reticulum; membrane	cellular homeostasis; metabolic process; regulation of biological process; response to stimulus; transport		4.33964e+06	225.863	13.23	10	11	20.6988	8.92	6	7	998	109.682	5.36377
IPI00307837.6	Elongation factor 1-alpha 1	13.2	3	1	4	4	catalytic activity; nucleotide binding; protein binding; RNA binding	cytoplasm; membrane; nucleus	cell organization and biogenesis; metabolic process; response to stimulus		4.51049e+06	61.1022	10.61	3	3	3.38809	2.6	1	1	462	50.0821	9.01221
IPI00758138.3	Uncharacterized protein	13.2	3	1	1	1	catalytic activity; protein binding	cytoplasm; cytoskeleton; membrane; nucleus	metabolic process; regulation of biological process; response to stimulus		0					3.22338	13.2	1	1	197	20.4112	5.89697
IPI00125635.1	Isoform SNAP-25b of Synaptosomal-associated protein 25	13.11	2	2	2	6	protein binding; transporter activity	cytoplasm; cytoskeleton; cytosol; endosome; membrane	regulation of biological process; response to stimulus; transport		0	97.3078	13.11	2	3	9.56585	13.11	2	3	206	23.3002	4.76709
IPI00130455.1	Phospholemman	13.04	1	1	1	1	transporter activity	membrane	cellular homeostasis; transport		451541	32.96	13.04	1	1		0			92	10.3163	8.54346
IPI00118384.1	14-3-3 protein epsilon	12.94	8	2	3	4	catalytic activity; protein binding; RNA binding	cytoplasm; cytosol; membrane; mitochondrion	cellular component movement; metabolic process; regulation of biological process; transport		1.91839e+06	106.008	12.94	3	3	2.96749	3.92	1	1	255	29.1554	4.7417
IPI00122547.1	Voltage-dependent anion-selective channel protein 2	12.88	3	3	3	5	nucleotide binding; protein binding; transporter activity	membrane; mitochondrion; nucleus	regulation of biological process; transport		3.7808e+06	78.47	12.88	3	3	5.15119	6.1	2	2	295	31.7126	7.48877
IPI00755031.2	55 kDa protein	12.83	4	5	5	9	catalytic activity; protein binding		cell communication; metabolic process; regulation of biological process; response to stimulus		1.76036e+06	96.1959	12.83	4	5	12.9289	9.37	3	4	491	54.7461	6.82959
IPI00857866.1	11 kDa protein	12.77	4	1	1	4	protein binding				458089	58.1049	12.77	1	2	5.51995	12.77	1	2	94	10.8005	7.13721
IPI00874440.1	Septin-7	12.61	4	3	4	8	nucleotide binding; protein binding	chromosome; cytoplasm; cytoskeleton; membrane; nucleus	cell division; cell organization and biogenesis; regulation of biological process		1.06506e+06	103.906	12.61	4	5	9.44816	11.47	3	3	436	50.5179	8.57275
IPI00880750.1	16 kDa protein	12.59	6	2	2	3	RNA binding; structural molecule activity	ribosome	metabolic process		2.87537e+06	53.5872	12.59	2	2	2.67195	6.67	1	1	135	16.1962	10.7993
IPI00468605.4	Neuroligin-2	12.56	3	3	6	12	catalytic activity; protein binding; receptor activity	cell surface; membrane	cell organization and biogenesis; metabolic process; regulation of biological process; response to stimulus		1.95589e+06	138.983	9.57	5	6	19.8624	12.56	6	6	836	90.932	6.17627
IPI00627016.2	Isoform 18 of Disintegrin and metalloproteinase domain-containing protein 22	12.52	23	7	7	16	catalytic activity; metal ion binding		metabolic process		5.24931e+06	292.965	11.17	6	7	30.8048	12.52	7	9	815	90.047	7.53271
IPI00134621.3	GTP-binding nuclear protein Ran	12.5	3	2	2	4	catalytic activity; nucleotide binding; protein binding; RNA binding	chromosome; cytoplasm; membrane; nucleus	cell division; cell organization and biogenesis; metabolic process; regulation of biological process; response to stimulus; transport		1.34998e+06	58.9372	12.5	2	2	6.2094	12.5	2	2	216	24.4076	7.48877
IPI00124518.3	Hist2h2bb protein	12.5	26	1	1	4	DNA binding; protein binding	chromosome; nucleus	cell organization and biogenesis		2.13328e+06	88.3537	12.5	1	2	8.383	12.5	1	2	120	13.302	10.2866
IPI00331182.4	Glycerol phosphate dehydrogenase 2, mitochondrial	12.48	2	7	7	19	catalytic activity; metal ion binding	membrane; mitochondrion	metabolic process		2.63861e+06	271.834	10.74	6	10	33.3155	10.47	5	9	745	82.7772	6.41748
IPI00467747.2	Neuronal growth regulator 1, isoform CRA_c	12.46	3	2	2	6	protein binding	membrane	regulation of biological process; response to stimulus		6.55619e+06	144.748	12.46	2	3	12.9297	12.46	2	3	329	36.0952	6.85889
IPI00230151.1	Isoform S-MAG of Myelin-associated glycoprotein	12.37	3	4	4	16	protein binding	membrane			4.43701e+06	220.336	12.37	4	9	26.3035	12.37	4	7	582	64.2271	5.08447
IPI00754989.1	Solute carrier family 39 (Zinc transporter), member 12	12.36	3	1	1	2	transporter activity	membrane	regulation of biological process; response to stimulus; transport		1.35542e+06	51.67	12.36	1	1	3.03065	12.36	1	1	89	9.9071	8.60205
IPI00896727.1	Cullin-associated NEDD8-dissociated protein 1	12.28	2	11	11	23	protein binding	cytoplasm; membrane; nucleus	cell differentiation; cell organization and biogenesis; metabolic process; regulation of biological process; transport		2.75399e+06	198.678	9.84	9	10	36.945	11.79	10	13	1230	136.245	5.78271
IPI00890322.1;IPI00330754.2	3-hydroxybutyrate dehydrogenase, type 1	12.24	3	4	4	6	catalytic activity; nucleotide binding	membrane; mitochondrion; nucleus; organelle lumen	metabolic process; response to stimulus		2.45279e+06	86.5963	9.04	3	3	9.70558	10.2	3	3	343	38.2744	9.01221
IPI00848690.1	Lymphocyte antigen 6H	12.23	3	1	1	2		membrane			786885	40.59	12.23	1	1	3.60462	12.23	1	1	139	14.6591	7.53271
IPI00889272.1	Isoform 2 of Mammalian ependymin-related protein 1	12.22	2	1	1	1	metal ion binding	extracellular; vacuole			1.14486e+06	37.75	12.22	1	1		0			90	10.0733	10.7847
IPI00119033.1	Intercellular adhesion molecule 5	12.21	2	5	5	15	protein binding	membrane	transport		7.15528e+06	220.211	12.21	5	8	26.0552	10.36	4	7	917	96.7996	6.16357
IPI00162949.1	CDP-diacylglycerol--inositol 3-phosphatidyltransferase	12.21	1	2	2	3	catalytic activity; metal ion binding	endoplasmic reticulum; Golgi; membrane	metabolic process		315186	36.73	12.21	2	2	2.51161	6.1	1	1	213	23.5832	8.26514
IPI00652540.3	Isoform 3 of Bromodomain and WD repeat-containing protein 3	12.15	3	1	1	1			cell organization and biogenesis; regulation of biological process		360253					3.54024	12.15	1	1	181	20.1435	6.99072
IPI00785299.1	Atp2b3 protein	12.08	6	3	8	15	catalytic activity; metal ion binding; nucleotide binding; protein binding; transporter activity	Golgi; membrane	metabolic process; transport		2.92502e+06	280.572	12.08	8	10	18.1019	5.32	4	5	1109	121.813	6.17627
IPI00876321.1	7 kDa protein	12.07	3	1	1	1	catalytic activity; transporter activity	membrane; mitochondrion	metabolic process; transport		6.42862e+06	30.79	12.07	1	1					58	6.55528	5.70654
IPI00751569.3	DnaJ (Hsp40) homolog, subfamily C, member 5	12.06	4	1	1	2	protein binding	membrane; mitochondrion	metabolic process; regulation of biological process		949050	36.63	12.06	1	1	2.44991	12.06	1	1	141	15.8085	7.85498
IPI00230418.5	Visinin-like protein 1	12.04	1	2	2	4	metal ion binding		regulation of biological process; response to stimulus		2.80623e+06	94.52	12.04	2	2	6.39666	12.04	2	2	191	22.128	5.14795
IPI00751087.1	Uncharacterized protein	12.02	2	1	1	1	catalytic activity	endoplasmic reticulum; membrane; nucleus	metabolic process		236388					3.03451	12.02	1	1	208	23.4174	9.30518
IPI00311461.1	V-type proton ATPase subunit H	12.01	1	5	5	6	catalytic activity; transporter activity	membrane	transport		2.34276e+06	69.4445	11.8	4	4	6.61229	3.52	2	2	483	55.8191	6.60986
IPI00465836.4;IPI01027153.1	protein tyrosine phosphatase, receptor type, D isoform B	12	22	8	11	31	catalytic activity; protein binding	membrane	cell differentiation; cell organization and biogenesis; metabolic process; regulation of biological process		1.96712e+06	523.673	10.41	10	15	56.3151	10.41	9	16	1508	169.637	6.771
IPI00119115.2	V-type proton ATPase subunit E 1	11.95	1	2	2	6	catalytic activity; protein binding; transporter activity	cytoplasm; cytosol; endosome; membrane; mitochondrion	metabolic process; transport		2.5889e+06	74.8523	11.95	2	3	9.44275	11.95	2	3	226	26.1408	8.42627
IPI00116283.1	T-complex protein 1 subunit gamma	11.93	4	5	5	8	nucleotide binding; protein binding; RNA binding	cytoplasm; membrane	metabolic process		2.27011e+06	83.8589	6.24	3	3	13.3772	11.93	5	5	545	60.5914	6.69775
IPI00845611.1	Isoform 2 of T-complex protein 1 subunit alpha B	11.83	4	4	4	7	nucleotide binding; protein binding; RNA binding	cytoplasm; cytoskeleton; Golgi; membrane; nucleus	metabolic process		1.92414e+06	125.746	11.83	4	4	9.56563	9.86	3	3	507	55.4242	6.41748
IPI00874456.1	Dihydrolipoyl dehydrogenase, mitochondrial	11.79	2	3	3	9	catalytic activity; nucleotide binding	cytoplasm; mitochondrion; nucleus; organelle lumen	cellular homeostasis; metabolic process; regulation of biological process		1.46813e+06	143.785	11.79	3	6	11.5396	9.23	2	3	509	54.2382	7.89893
IPI00342603.7	oxoglutarate dehydrogenase-like	11.76	1	7	10	16	catalytic activity		metabolic process		3.83635e+06	216.045	11.76	10	10	18.9463	8.16	6	6	1029	116.526	6.84424
IPI00845772.1	Isoform 2 of Cytochrome c1, heme protein, mitochondrial	11.65	2	2	2	5	metal ion binding	cytoplasm; membrane; mitochondrion; nucleus	metabolic process; response to stimulus; transport		3.07796e+06	71.6782	11.65	2	3	11.9335	9.02	1	2	266	29.4786	7.04932
IPI00759940.2;IPI00129928.3	fumarate hydratase 1	11.64	3	3	3	9	catalytic activity	cytoplasm; mitochondrion	metabolic process		1.43149e+06	152.534	11.64	3	5	16.2895	11.64	3	4	507	54.3221	9.0415
IPI00649994.1	Adenylyl cyclase-associated protein	11.59	2	1	1	1	protein binding	cytoplasm; cytoskeleton; membrane	cell organization and biogenesis; cellular component movement; transport		0					2.36515	11.59	1	1	164	17.883	6.37939
IPI00126551.1	GTP-binding protein Di-Ras2	11.56	1	2	2	3	catalytic activity; nucleotide binding	membrane	metabolic process; regulation of biological process; response to stimulus		322781	57.34	6.03	1	1	5.54959	11.56	2	2	199	22.4836	8.76318
IPI00850539.1	similar to CDCrel-1AI isoform 1	11.51	6	3	4	5	catalytic activity; nucleotide binding				2.27429e+06	113.405	11.51	4	5					365	41.9234	6.53662
IPI00230035.7	ATP-dependent RNA helicase DDX3X	11.48	10	5	5	8	catalytic activity; DNA binding; nucleotide binding; protein binding; RNA binding	cytoplasm; membrane; mitochondrion; nucleus	cell death; cell organization and biogenesis; defense response; metabolic process; regulation of biological process; response to stimulus		1.10934e+06	98.5601	8.16	4	4	11.7005	8.91	4	4	662	73.056	7.18115
IPI00751584.2	Heterogeneous nuclear ribonucleoprotein A3	11.34	27	1	1	2	nucleotide binding; RNA binding; transporter activity	cytoplasm; nucleus; spliceosomal complex	metabolic process; transport		214612	61.16	11.34	1	1	3.49786	11.34	1	1	194	18.3989	9.5542
IPI00274407.1	Isoform 1 of Elongation factor Tu, mitochondrial	11.28	5	3	4	8	catalytic activity; nucleotide binding; RNA binding	membrane; mitochondrion	metabolic process		3.22905e+06	100.129	11.28	4	4	13.5082	9.96	3	4	452	49.477	7.56201
IPI00230193.7	Guanine nucleotide-binding protein G(z) subunit alpha	11.27	2	3	3	7	catalytic activity; metal ion binding; nucleotide binding; protein binding; signal transducer activity	cytosol; membrane	metabolic process; regulation of biological process; response to stimulus		1.7311e+06	62.2575	7.89	2	3	10.426	11.27	3	4	355	40.8238	7.60596
IPI00225322.1	Isoform 2 of Alpha-adducin	11.23	7	3	4	7	metal ion binding; protein binding; RNA binding; structural molecule activity	cytoplasm; cytoskeleton; membrane; nucleus	cell differentiation; cell organization and biogenesis; cellular homeostasis; metabolic process; regulation of biological process; response to stimulus		1.83701e+06	119.682	11.23	4	4	10.0066	9.97	3	3	632	69.8432	6.50732
IPI00515398.1	Myosin-10	11.23	3	13	16	34	catalytic activity; motor activity; nucleotide binding; protein binding; transporter activity	cytoplasm; cytosol; membrane; nucleus	cell organization and biogenesis; cell proliferation; cellular component movement; metabolic process; regulation of biological process; transport		6.47953e+06	447.488	11.23	16	19	52.1744	8.6	12	15	1976	228.855	5.5415
IPI00648270.1	solute carrier family 44, member 1 isoform B	11.22	7	4	4	6	transporter activity	membrane; mitochondrion	transport		1.46578e+06	124.152	11.22	4	4	7.03353	5.51	2	2	526	59.0782	9.27588
IPI00109169.1	Isocitrate dehydrogenase [NAD] subunit gamma, mitochondrial	11.2	2	3	3	4	catalytic activity; metal ion binding; nucleotide binding	mitochondrion; nucleus	metabolic process; regulation of biological process		1.65202e+06	73.8876	11.2	3	3	2.87699	2.8	1	1	393	42.7582	9.01221
IPI00648105.1	Peroxiredoxin 1	11.18	7	2	2	3	antioxidant activity; catalytic activity; protein binding; RNA binding	cytoplasm; cytosol; mitochondrion; nucleus; organelle lumen	cell proliferation; defense response; metabolic process; regulation of biological process; response to stimulus		4.18706e+06	44.03	6.47	1	1	5.16441	11.18	2	2	170	18.9147	7.32764
IPI00719841.1	Isoform 2 of 2-oxoglutarate dehydrogenase E1 component, mitochondrial	11.09	8	6	9	19	catalytic activity; metal ion binding; protein binding	mitochondrion	metabolic process		3.98235e+06	213.28	11.09	9	10	27.3803	8.44	6	9	1019	115.953	6.97607
IPI00459442.1	reticulon 1 isoform RTN1-C	11.06	3	2	2	4		endoplasmic reticulum; membrane			2.65071e+06	89.7744	11.06	2	2	6.86601	11.06	2	2	208	23.5426	8.90967
IPI00331092.7	40S ribosomal protein S4, X isoform	11.03	4	3	3	7	RNA binding; structural molecule activity	cytoplasm; membrane; nucleus; ribosome	development; metabolic process; regulation of biological process		1.08101e+06	63.7826	4.56	2	3	12.6316	11.03	3	4	263	29.5791	10.1548
IPI00856365.1	Dctn1 protein	10.84	7	7	7	15	catalytic activity; motor activity; protein binding	chromosome; cytoplasm; cytoskeleton; membrane	cell organization and biogenesis; cellular component movement; transport		1.29704e+06	225.725	8.86	6	8	23.5779	6.17	4	7	1264	139.675	5.70654
IPI00313222.5	60S ribosomal protein L6	10.81	7	2	2	3	RNA binding; structural molecule activity	cytoplasm; membrane; nucleus; ribosome	metabolic process		274150	45.4148	10.81	2	2	3.26786	5.74	1	1	296	33.4889	10.6968
IPI00133249.1	Surfeit locus protein 4	10.78	3	2	2	4		endoplasmic reticulum; Golgi; membrane	cell organization and biogenesis; regulation of biological process		398308	71.5148	10.78	2	2	5.99197	10.78	2	2	269	30.3608	7.78174
IPI00117312.1	Aspartate aminotransferase, mitochondrial	10.7	1	5	5	15	catalytic activity; protein binding; RNA binding	cell surface; membrane; mitochondrion; organelle lumen	metabolic process; response to stimulus; transport		2.23834e+07	266.169	10.7	5	8	22.5711	10.47	4	7	430	47.3812	8.99756
IPI00114341.1	Norrin	10.69	1	1	1	1	protein binding	cell surface; extracellular	cell communication; regulation of biological process; response to stimulus		2.51306e+06					2.34946	10.69	1	1	131	14.69	8.70459
IPI00279443.1	Heat shock 70 kDa protein 12A	10.67	3	5	5	10	nucleotide binding				3.06281e+06	130.887	10.67	5	5	15.1813	10.67	5	5	675	74.8245	6.771
IPI00113895.1	Alpha-centractin	10.64	2	2	3	6	nucleotide binding	cytoplasm; cytoskeleton			1.23342e+06	74.5671	5.85	2	3	10.9059	9.04	2	3	376	42.5869	6.63916
IPI00762047.1	ATP-citrate synthase	10.63	3	9	9	20	catalytic activity; metal ion binding; nucleotide binding; protein binding	cytoplasm; membrane; mitochondrion; nucleus	metabolic process		2.59728e+06	303.531	10.63	9	12	24.8499	7.42	6	8	1091	119.651	7.44482
IPI00109082.3	Dolichyl-diphosphooligosaccharide--protein glycosyltransferase subunit DAD1	10.62	1	1	1	2	catalytic activity	endoplasmic reticulum; membrane	cell death; metabolic process; regulation of biological process; response to stimulus		0	29.55	10.62	1	1	2.76153	10.62	1	1	113	12.4886	7.07861
IPI00121575.1	Alpha-1,3-mannosyltransferase ALG2	10.6	2	3	3	5	catalytic activity; protein binding	cytoplasm; endoplasmic reticulum; membrane; nucleus	metabolic process; response to stimulus		925098	59.4867	7.47	2	2	8.57925	10.6	3	3	415	47.3743	7.97217
IPI00110658.1	Putative uncharacterized protein	10.56	3	1	1	3	antioxidant activity; catalytic activity; metal ion binding; protein binding; transporter activity	membrane	transport		4.02807e+06	29.34	10.56	1	1	6.07136	10.56	1	2	142	15.1928	8.82178
IPI00341282.2	ATP synthase subunit b, mitochondrial	10.55	1	2	2	5	catalytic activity; transporter activity	membrane; mitochondrion; nucleus	metabolic process; transport		2.52555e+06	88.8754	10.55	2	3	6.25168	10.55	2	2	256	28.9304	9.05615
IPI00885385.1	29 kDa protein	10.55	2	2	2	8	protein binding	membrane	regulation of biological process; transport		2.34059e+06	137.808	10.55	2	4	13.4159	10.55	2	4	256	29.4666	4.98291
IPI00675985.1	BTB/POZ domain-containing protein KCTD16	10.54	4	3	5	7	protein binding	membrane	cell organization and biogenesis; regulation of biological process		3.236e+06	91.7962	10.54	5	5	5.73697	4.92	2	2	427	48.9414	8.19189
IPI00117657.2	Isoform 1 of Dynamin-like 120 kDa protein, mitochondrial	10.52	7	7	7	10	catalytic activity; nucleotide binding; protein binding	membrane; mitochondrion	cell death; cell organization and biogenesis; metabolic process; regulation of biological process; response to stimulus		1.29675e+06	120.924	8.75	6	7	9.47132	4.48	3	3	960	111.27	7.54736
IPI00139301.3	Keratin, type II cytoskeletal 5	10.52	8	2	2	3	catalytic activity; motor activity; protein binding; structural molecule activity	cytoplasm; membrane; mitochondrion; nucleus			5.3165e+06	77.43	10.52	2	2	3.8212	2.07	1	1	580	61.7286	7.75244
IPI00473688.1	Isoform 2 of NAD-dependent deacetylase sirtuin-2	10.51	3	3	3	6	catalytic activity; metal ion binding; nucleotide binding; protein binding	chromosome; cytoplasm; cytoskeleton; cytosol; membrane; nucleus	cell differentiation; cell division; cell organization and biogenesis; metabolic process; regulation of biological process; response to stimulus		1.57961e+06	80.0172	10.51	3	4	6.54896	6.53	2	2	352	39.5279	7.02002
IPI00378017.1	Isoform 2 of Guanine nucleotide-binding protein subunit beta-5	10.48	2	2	2	4	protein binding; signal transducer activity	cytosol; membrane; nucleus	regulation of biological process; response to stimulus		1.92346e+06	69.6744	10.48	2	2	6.29968	10.48	2	2	353	38.7066	6.06201
IPI00108143.1	Heterogeneous nuclear ribonucleoprotein H2	10.47	1	2	3	9	nucleotide binding; RNA binding	cytoplasm; cytoskeleton; membrane; nucleus			1.39294e+06	150.16	10.47	3	4	17.8093	10.47	3	5	449	49.2483	6.30322
IPI00133916.2	Heterogeneous nuclear ribonucleoprotein H	10.47	4	2	3	9	nucleotide binding; RNA binding	cytoplasm; cytoskeleton; membrane; nucleus; spliceosomal complex	metabolic process; regulation of biological process		1.23123e+06	138.053	10.47	3	4	18.0365	10.47	3	5	449	49.1684	6.30322
IPI00136716.1	Metabotropic glutamate receptor 3	10.47	1	6	7	13	receptor activity; signal transducer activity	membrane	cell communication; regulation of biological process; response to stimulus		5.70548e+06	194.443	10.47	7	8	17.2523	7.51	4	5	879	99.0498	7.75244
IPI00556827.1	plasma membrane calcium ATPase 1	10.41	4	5	9	19	catalytic activity; metal ion binding; nucleotide binding; protein binding; transporter activity	membrane	metabolic process; regulation of biological process; transport		3.71858e+06	371.671	10.41	9	11	28.9118	7.7	6	8	1220	134.662	5.90967
IPI00273164.1	Succinate-semialdehyde dehydrogenase, mitochondrial	10.33	2	4	4	6	catalytic activity; nucleotide binding	mitochondrion	cell organization and biogenesis; metabolic process		1.70892e+06	47.6186	6.88	3	3	9.52909	9.37	3	3	523	55.9328	8.25049
IPI00856331.1	15 kDa protein	10.29	3	1	1	4		cell surface			924026	68.2526	10.29	1	2	5.66943	10.29	1	2	136	14.8263	5.08447
IPI00120232.1	NADH dehydrogenase [ubiquinone] iron-sulfur protein 7, mitochondrial	10.27	1	2	2	4	catalytic activity; metal ion binding; protein binding	membrane; mitochondrion	cell organization and biogenesis; metabolic process; transport		1.83894e+06	31.7918	10.27	2	2	4.98303	10.27	2	2	224	24.6668	9.92041
IPI00224518.2	Ras-related protein Rab-5C	10.19	3	1	2	2	catalytic activity; nucleotide binding; protein binding	cytoplasm; endosome; membrane; nucleus	cell organization and biogenesis; metabolic process; regulation of biological process; response to stimulus; transport		913088	41.1444	10.19	2	2		0			216	23.3978	8.41162
IPI00831568.1	L1 cell adhesion molecule	10.16	7	7	7	15	protein binding	cell surface; membrane	cell differentiation; cell organization and biogenesis; cellular component movement; development; regulation of biological process; response to stimulus		3.94142e+06	162.062	10.16	7	9	21.2419	9.36	6	6	1250	139.735	5.84619
IPI00120546.1	PRA1 family protein 2	10.11	1	1	1	2		endosome; membrane	transport		510283	59.67	10.11	1	1	3.5234	10.11	1	1	178	19.4657	9.59814
IPI00885925.1	Protein	10.07	2	1	1	2	catalytic activity; nucleotide binding		cell differentiation; cell organization and biogenesis; metabolic process; regulation of biological process		1034224	89.01	10.07	1	1	3.46716	10.07	1	1	149	15.8261	8.93896
IPI00153136.1	Inositol-trisphosphate 3-kinase A	10.02	1	4	4	6	catalytic activity; nucleotide binding; protein binding		cell organization and biogenesis; metabolic process; regulation of biological process		1.20159e+06	70.84	5.23	2	2	10.223	10.02	4	4	459	50.9029	7.72314
IPI00387221.2	Testes-specific protease 50	10.02	1	1	1	1	catalytic activity	cytoplasm; endoplasmic reticulum; membrane	metabolic process		0	24.78	10.02	1	1					439	48.562	9.65674
IPI00875638.1	Isoform 3 of Mitochondrial inner membrane protein	10.01	8	5	5	10	protein binding; RNA binding	membrane; mitochondrion	cellular homeostasis		4.38408e+06	197.607	8.18	4	6	14.7274	6.35	3	4	709	78.6787	7.25439
IPI00122486.3	CaM kinase-like vesicle-associated protein	9.96	1	4	4	10	catalytic activity; nucleotide binding; protein binding	membrane	metabolic process		925686	178.171	9.96	4	6	14.655	5.66	2	4	512	54.7855	5.5415
IPI00221754.3	Atlastin-1	9.86	2	4	4	7	catalytic activity; nucleotide binding; protein binding	endoplasmic reticulum; Golgi; membrane	cell organization and biogenesis; metabolic process		835139	76.0401	9.86	4	4	7.8147	6.45	3	3	558	63.3373	6.49365
IPI00474073.1	Isoform 2 of Microtubule-associated protein RP/EB family member 2	9.78	6	2	2	3	protein binding	cytoplasm; cytoskeleton	cell division; cell organization and biogenesis		1.47353e+06	48.1772	9.78	2	2	3.18253	3.79	1	1	317	36.0479	6.25244
IPI00227392.5	14-3-3 protein eta	9.76	6	1	2	6	protein binding	cytoplasm; cytosol; membrane	cell organization and biogenesis; metabolic process; regulation of biological process; response to stimulus; transport		2.04792e+06	133.026	9.76	2	3	9.7457	9.76	2	3	246	28.194	4.89404
IPI00310916.1	CD81 antigen	9.75	2	1	1	2					1.72786e+06	61.07	9.75	1	1	4.19831	9.75	1	1	236	25.8112	5.8335
IPI00110990.1	Dual specificity protein phosphatase 3	9.73	2	1	1	1	catalytic activity	cytosol; nucleus	metabolic process; regulation of biological process		395398		0			3.3261	9.73	1	1	185	20.4592	6.53662
IPI00169622.3	Phytanoyl-CoA hydroxylase-interacting protein	9.7	5	3	3	6	protein binding				968554	63.16	9.7	3	3	8.61591	7.88	2	3	330	37.5305	7.00537
IPI00221456.1	Synaptic vesicle glycoprotein 2B	9.66	2	5	5	9	transporter activity	membrane	cell communication; transport		3.47455e+06	100.191	9.66	5	6	8.60826	5.86	3	3	683	77.4061	5.56689
IPI00396687.3	dipeptidyl peptidase 10	9.63	3	6	6	11	catalytic activity	membrane	metabolic process		3.63236e+06	115.189	9.63	6	6	14.6658	6.5	4	5	800	91.0721	6.48096
IPI00986727.1	Uncharacterized protein	9.63	2	1	1	1					0					2.73675	9.63	1	1	187	21.249	4.99561
IPI00129774.1	Potassium voltage-gated channel subfamily A member 2	9.62	6	3	3	7	protein binding; transporter activity	membrane	cell organization and biogenesis; regulation of biological process; transport		3.79796e+06	61.447	6.41	2	2	17.2658	9.62	3	5	499	56.6645	4.85596
IPI00121378.2	CD166 antigen	9.61	4	3	3	5	protein binding	membrane	cellular component movement		1.51447e+06	95.2967	9.61	3	3	7.09055	7.72	2	2	583	65.051	6.15088
IPI00405625.9	Cytoplasmic FMR1-interacting protein 2	9.58	6	3	9	16	protein binding	cytoplasm; membrane	cell death; metabolic process; regulation of biological process		3.55884e+06	203.217	8.3	8	11	14.6438	4.71	4	5	1253	145.565	7.04932
IPI00474802.2	Putative uncharacterized protein	9.57	3	1	1	1	receptor activity; signal transducer activity	membrane	defense response; regulation of biological process; response to stimulus		161509					3.25981	9.57	1	1	188	20.2856	7.28369
IPI00170310.1	Solute carrier family 8 (Sodium/calcium exchanger), member 2, isoform CRA_b	9.55	3	5	5	7	transporter activity	membrane; mitochondrion	cell communication; cellular homeostasis; transport		2.53247e+06	95.7977	9.55	5	6	3.34636	1.95	1	1	921	100.647	5.12256
IPI00876559.1	KH type splicing regulatory protein KSRP	9.54	3	4	4	4	catalytic activity; nucleotide binding; RNA binding		metabolic process		2.16416e+06	114.245	9.54	4	4					671	68.6753	9.0708
IPI00322617.1	Isoform Short of Neural cell adhesion molecule 2	9.49	4	4	4	8	protein binding	membrane			4.01861e+06	151.793	9.49	4	4	13.9139	9.49	4	4	727	81.157	6.50732
IPI00135659.2	oligodendrocyte myelin glycoprotein	9.48	2	3	3	7	protein binding	membrane	cell organization and biogenesis; regulation of biological process; response to stimulus		7.60542e+06	79.1125	9.48	3	4	8.98182	9.48	3	3	443	49.5672	8.41162
IPI00652101.3;IPI00652101.5	Putative uncharacterized protein	9.48	14	1	1	2					1.83029e+06	46.25	9.48	1	1	3.60925	9.48	1	1	232	25.8977	5.98584
IPI00555118.4	Isoform 2 of Sodium-driven chloride bicarbonate exchanger	9.47	9	8	8	15	transporter activity	membrane	metabolic process; transport		4.89693e+06	152.423	6.16	6	8	24.2015	8.73	6	7	1088	122.471	6.37939
IPI00131896.1	Brain protein 44	9.45	1	1	1	1	transporter activity	membrane; mitochondrion; nucleus	metabolic process; transport		169942	23.77	9.45	1	1		0			127	14.2766	10.6089
IPI00775915.1	23 kDa protein	9.45	9	2	2	2	RNA binding; structural molecule activity	cytoplasm; endoplasmic reticulum; membrane; ribosome	metabolic process		870666	31.9905	9.45	2	2		0			201	23.0571	10.0083
IPI00119130.1	BTB/POZ domain-containing protein 17	9.41	1	3	3	11	protein binding	extracellular			944852	144.926	9.41	3	6	16.9583	5.86	2	5	478	52.5695	9.42236
IPI00108960.3	F-box/LRR-repeat protein 16	9.39	1	3	3	7	protein binding	cytoplasm			625804	124.241	5.22	2	3	14.2511	9.39	3	4	479	51.8446	6.59521
IPI00830223.1	28 kDa protein	9.39	28	3	3	5	protein binding; structural molecule activity	cytoplasm; cytoskeleton	cell organization and biogenesis; cellular component movement; regulation of biological process; response to stimulus		1.24216e+06	65.6216	9.39	3	3	4.88459	8.98	2	2	245	28.3265	4.76709
IPI00876467.1	Isoform 2 of Sodium/potassium-transporting ATPase subunit beta-1-interacting protein 4	9.39	5	1	1	3		membrane			82181.8	42.1444	9.39	1	2	3.03231	9.39	1	1	181	20.0292	5.59229
IPI00407707.2	Uncharacterized protein	9.38	1	1	1	1	structural molecule activity	ribosome	metabolic process		2.3983e+06					2.36258	9.38	1	1	160	18.6571	10.5063
IPI00227898.3	Protein kinase C beta type	9.36	2	4	5	8	catalytic activity; metal ion binding; nucleotide binding; protein binding	cytoplasm; cytosol; membrane; nucleus	cell death; cell organization and biogenesis; cellular homeostasis; metabolic process; regulation of biological process; response to stimulus; transport		1.31609e+06	95.6626	5.5	3	3	14.284	9.36	5	5	673	76.8441	7.02002
IPI00113244.3	Isoform 1 of Protein tweety homolog 1	9.33	8	3	3	5	metal ion binding; transporter activity	membrane	cell organization and biogenesis; regulation of biological process; transport		7.68232e+06	107.091	9.33	3	3	6.43073	6	2	2	450	49.0012	5.03369
IPI00788315.1	Isoform 2 of Microtubule-associated protein 6	9.33	2	3	3	9	protein binding	cytoplasm; cytoskeleton; Golgi	cell organization and biogenesis; regulation of biological process; transport		2.40541e+06	190.443	9.33	3	4	20.8874	9.33	3	5	568	61.0677	9.65674
IPI00831299.2	14 kDa protein	9.3	12	1	1	2					1.05619e+06	59.17	9.3	1	1	3.03218	9.3	1	1	129	14.173	5.87158
IPI00119689.1	Isoform 1 of AP-2 complex subunit beta-1	9.28	4	6	6	14	protein binding; transporter activity	membrane	cell organization and biogenesis; transport		1.74033e+06	185.28	9.28	6	8	22.147	6.62	4	6	937	104.516	5.37646
IPI00131995.1	Hyaluronan and proteoglycan link protein 1	9.27	1	2	2	4	protein binding	extracellular			1.48206e+06	69.6044	9.27	2	2	6.02857	9.27	2	2	356	40.4522	7.79639
IPI00458508.1	Putative uncharacterized protein	9.26	3	2	2	4	catalytic activity; metal ion binding; protein binding		metabolic process		3.10837e+06	80.7044	9.26	2	2	5.20752	9.26	2	2	216	24.6412	5.99854
IPI00113869.1	Isoform 2 of Basigin	9.16	3	2	2	9		membrane; mitochondrion	cell organization and biogenesis; transport		7.10149e+06	161.635	9.16	2	5	12.4988	9.16	2	4	273	29.656	5.5415
IPI00319992.1	78 kDa glucose-regulated protein	9.16	1	3	4	14	catalytic activity; enzyme regulator activity; nucleotide binding; protein binding	cell surface; cytoplasm; endoplasmic reticulum; extracellular; membrane; mitochondrion; nucleus; organelle lumen	cell communication; cell organization and biogenesis; metabolic process; regulation of biological process; response to stimulus		2.64443e+06	209.92	9.16	4	7	22.4593	9.16	4	7	655	72.3775	5.16064
IPI00318204.5;IPI00554868.3	Ribose-phosphate pyrophosphokinase	9.12	8	2	2	3	catalytic activity; metal ion binding; nucleotide binding; protein binding		metabolic process		1.44807e+06	38.25	5.35	1	1	6.97325	9.12	2	2	318	34.8119	6.97607
IPI00118020.1	Cell adhesion molecule 3	9.09	4	1	1	2	protein binding	membrane			1.0495e+06	30.61	9.09	1	1	3.55893	9.09	1	1	396	42.9375	5.79541
IPI00153176.2	F-box only protein 2	9.09	2	2	2	4	protein binding	cytoplasm; cytosol; endoplasmic reticulum; membrane	metabolic process; regulation of biological process		1.77116e+06	74.3878	9.09	2	2	5.92364	9.09	2	2	297	33.6551	4.28467
IPI00857701.1	20 kDa protein	9.09	4	1	1	2	protein binding	cytoplasm; nucleus	metabolic process		213954	33.2	9.09	1	1	3.41971	9.09	1	1	176	19.5204	5.37646
IPI00553717.6	Methylcrotonoyl-CoA carboxylase beta chain, mitochondrial	9.06	3	3	3	7	catalytic activity; nucleotide binding	mitochondrion; organelle lumen	metabolic process		489001	92.5799	9.06	3	4	9.26788	6.22	2	3	563	61.3402	8.00146
IPI00467833.6	triosephosphate isomerase 1	9.03	2	3	3	4	catalytic activity	cytosol; nucleus	development; metabolic process		1.08203e+06	52.1372	9.03	2	2	5.79545	8.7	2	2	299	32.1713	5.74463
IPI00108194.1	28S ribosomal protein S26, mitochondrial	9	1	1	1	2	RNA binding	mitochondrion; nucleus; ribosome			380110	26.78	9	1	1	3.87367	9	1	1	200	23.4295	9.96436
IPI00929864.1;IPI01026835.1	Cytochrome b (Fragment)	9	2	1	1	2	catalytic activity	membrane; mitochondrion	metabolic process		1.87052e+06	32.46	9	1	1	2.38203	9	1	1	100	11.2645	7.40088
IPI00126064.2	olfactory receptor 1018	9	1	1	1	1	receptor activity; signal transducer activity	membrane	regulation of biological process; response to stimulus		0					3.31317	9	1	1	311	34.9513	9.11475
IPI00119970.4	Contactin-2	8.94	3	6	6	11	protein binding	cell surface; membrane	cell organization and biogenesis; cellular component movement; metabolic process; regulation of biological process; response to stimulus; transport		2.40074e+06	124.885	8.94	6	6	15.3303	7.31	5	5	1040	113.146	7.62061
IPI00132042.1	Pyruvate dehydrogenase E1 component subunit beta, mitochondrial	8.91	1	2	2	7	catalytic activity	mitochondrion; nucleus; organelle lumen	metabolic process		2.77011e+06	144.162	8.91	2	4	10.8004	8.91	2	3	359	38.912	6.87354
IPI00403079.4	Isoform 1 of Leukocyte surface antigen CD47	8.91	3	2	2	4	protein binding; receptor activity; signal transducer activity	membrane	cellular component movement; regulation of biological process; response to stimulus		1.76907e+06	98.9817	8.91	2	2	7.16954	8.91	2	2	303	33.0758	8.63135
IPI00471372.2	Wiskott-Aldrich syndrome protein family member 1	8.77	1	3	3	8	protein binding	cytoplasm; cytoskeleton; membrane; mitochondrion	cell organization and biogenesis; regulation of biological process; response to stimulus		1.56527e+06	100.722	8.77	3	4	15.2287	8.77	3	4	559	61.4708	6.3667
IPI00750917.2	ATPase, Ca++ transporting, plasma membrane 4	8.76	3	4	6	15	catalytic activity; metal ion binding; nucleotide binding; protein binding; transporter activity	membrane	metabolic process; regulation of biological process; transport		2.14893e+06	258.455	8.76	6	8	25.534	7.5	5	7	1107	122.217	6.29053
IPI00845765.1	Isoform 3 of Tropomodulin-2	8.75	2	1	1	1	protein binding	cytoplasm; cytoskeleton	cell communication; regulation of biological process; response to stimulus		621523					2.48741	8.75	1	1	160	17.9706	9.65674
IPI00875117.1	Dihydropyrimidinase-related protein 1	8.74	8	3	4	11	catalytic activity; protein binding	cytoplasm; cytoskeleton	metabolic process		2.83039e+06	150.851	8.74	4	6	15.722	7.52	3	5	572	62.1286	7.12256
IPI00881709.1	Dpp6 protein	8.74	4	6	6	15	catalytic activity; protein binding	cell surface; membrane	metabolic process; regulation of biological process		3.92737e+06	189.239	8.74	6	9	16.0519	7.12	5	6	801	91.0751	6.65381
IPI00650001.3	A disintegrin and metalloprotease domain 23	8.68	9	3	3	3	catalytic activity; metal ion binding; protein binding		metabolic process		3.39762e+06	60.6644	7.13	2	2	2.32535	1.55	1	1	645	71.6332	7.40088
IPI00116281.3	T-complex protein 1 subunit zeta	8.66	1	2	2	5	nucleotide binding; protein binding; RNA binding	cytoplasm	metabolic process		349626	51.0685	8.66	2	3	6.75969	4.71	1	2	531	57.9677	7.07861
IPI00128360.1	Isoform GP145-TRKB of BDNF/NT-3 growth factors receptor	8.65	5	4	4	7	catalytic activity; nucleotide binding; protein binding; receptor activity; signal transducer activity	cell surface; cytoplasm; cytosol; endoplasmic reticulum; endosome; membrane	cell differentiation; cell organization and biogenesis; cellular component movement; development; metabolic process; regulation of biological process; response to stimulus; transport		2.34519e+06	106.867	5.72	3	4	9.30606	6.7	3	3	821	92.0741	6.55127
IPI00876489.1	Ptpns1	8.64	11	4	4	11	protein binding	membrane	cell differentiation; cell organization and biogenesis; cellular component movement; regulation of biological process		1.68497e+07	209.094	8.64	4	6	16.9538	7.07	3	5	509	55.9514	8.27979
IPI00112407.3	similar to 40S ribosomal protein S14 isoform 1	8.61	3	1	1	1	structural molecule activity	ribosome	metabolic process		1.34784e+06	30.67	8.61	1	1		0			151	16.3096	10.1108
IPI00807971.1	Rpl18a protein	8.61	3	1	1	1	RNA binding; structural molecule activity	membrane; ribosome	metabolic process		894285	40.94	8.61	1	1		0			151	17.4739	9.89111
IPI00310972.4	RAP1, GTP-GDP dissociation stimulator 1 isoform b	8.6	3	3	3	3	protein binding	cytosol; endoplasmic reticulum; mitochondrion	cell organization and biogenesis; cellular homeostasis; regulation of biological process		118945	41.6626	8.6	3	3		0			558	60.7539	5.42725
IPI00626797.1	Isoform 3 of Disks large homolog 4	8.6	8	4	4	10	protein binding; structural molecule activity	cytoplasm; cytoskeleton; endoplasmic reticulum; membrane	cell organization and biogenesis; cellular homeostasis; regulation of biological process; response to stimulus		2.60519e+06	187.708	8.6	4	6	14.915	6.24	3	4	721	80.0526	5.92236
IPI00474446.4	Eukaryotic translation initiation factor 2 subunit 1	8.57	1	1	1	1	protein binding; RNA binding	cytoplasm; membrane; nucleus	metabolic process; regulation of biological process; response to stimulus		0					3.82061	8.57	1	1	315	36.0854	5.08447
IPI00410982.1	Isoform 2C of Voltage-dependent calcium channel subunit alpha-2/delta-1	8.53	6	7	7	11	metal ion binding; protein binding; transporter activity	endoplasmic reticulum; membrane	regulation of biological process; transport		6.42631e+06	185.216	8.53	7	7	13.2458	5.19	4	4	1079	121.888	5.17334
IPI00221402.7	Fructose-bisphosphate aldolase A	8.52	5	2	2	2	catalytic activity; protein binding; RNA binding	cytoplasm; cytoskeleton; membrane; mitochondrion; nucleus	cell organization and biogenesis; cellular homeostasis; metabolic process; regulation of biological process; response to stimulus		2.11407e+06	54.7944	8.52	2	2		0			364	39.3313	8.08936
IPI00114279.1	Excitatory amino acid transporter 1	8.47	3	3	3	18	protein binding; transporter activity	cell surface; membrane	cell organization and biogenesis; metabolic process; regulation of biological process; response to stimulus; transport		4.72327e+07	478.011	8.47	3	10	35.2018	6.45	2	8	543	59.5837	8.39697
IPI00323554.3	Gamma-aminobutyric acid receptor subunit beta-2	8.44	2	2	3	5	protein binding; receptor activity; signal transducer activity; transporter activity	cytosol; membrane	cell communication; regulation of biological process; response to stimulus; transport		1.38569e+06	112.849	8.44	3	3	6.1255	5.49	2	2	474	54.5982	9.31982
IPI00754398.1	Ldha protein	8.44	11	2	2	3	catalytic activity	cytosol; mitochondrion	cell communication; metabolic process; response to stimulus		1.19107e+06	54.5341	8.44	2	2	2.93785	5.06	1	1	237	26.0187	8.07471
IPI00755231.1	Phosphatidate cytidylyltransferase	8.43	4	2	2	6	catalytic activity	endoplasmic reticulum; membrane; mitochondrion	metabolic process; regulation of biological process; response to stimulus		2.73784e+06	127.104	4.45	1	2	13.2983	8.43	2	4	427	49.2609	7.23975
IPI00928471.1;IPI00121558.5	tubulin, alpha-like 3	8.3	2	1	3	6	catalytic activity; nucleotide binding; structural molecule activity	cytoplasm; cytoskeleton	cell organization and biogenesis; cellular component movement; metabolic process		1.03372e+07	109.846	8.3	3	3	8.59895	8.3	3	3	446	49.956	5.57959
IPI00849429.1	Isoform 7 of Cell adhesion molecule 1	8.3	11	1	1	3					2.49163e+06	58.7572	8.3	1	2	3.75291	8.3	1	1	289	31.9018	4.95752
IPI00169788.1	Protein kinase, cAMP dependent regulatory, type II alpha, isoform CRA_b	8.21	3	2	2	3	catalytic activity; enzyme regulator activity; nucleotide binding; protein binding	cytoplasm; membrane	cell organization and biogenesis; metabolic process; regulation of biological process; response to stimulus		412003	69.5228	8.21	2	2	3.07127	4.23	1	1	402	45.5607	4.93213
IPI00461025.1	Muscle protein 684 (Fragment)	8.21	5	1	1	1		ribosome			1.41256e+06					2.25309	8.21	1	1	207	23.581	9.0708
IPI00625955.1	Long-chain-fatty-acid--CoA ligase 6	8.18	10	5	5	12	catalytic activity; nucleotide binding; protein binding	endoplasmic reticulum; membrane; mitochondrion; nucleus	cell proliferation; metabolic process; regulation of biological process; response to stimulus; transport		2.0527e+06	178.246	8.18	5	6	16.6145	5.45	3	6	697	77.9672	7.34229
IPI00649966.1	17 kDa protein	8.16	6	1	1	1		cytoplasm; membrane	regulation of biological process		133416		0			2.50917	8.16	1	1	147	16.7767	7.04932
IPI00330052.1	Isoform 2 of Arf-GAP, GTPase, ANK repeat and PH domain-containing protein 3	8.13	7	2	2	3	catalytic activity; enzyme regulator activity; metal ion binding; nucleotide binding; protein binding	cytoplasm; membrane; nucleus	cell organization and biogenesis; metabolic process; regulation of biological process; response to stimulus; transport		601781	72.3272	8.13	2	2	3.33238	4.34	1	1	369	40.4446	8.00146
IPI00115824.1	Protein NipSnap homolog 1	8.1	2	2	2	2	protein binding	membrane; mitochondrion			4.40777e+06	46	3.17	1	1	2.91415	4.93	1	1	284	33.342	9.43701
IPI00125992.1	Neuronal pentraxin-1	8.1	1	2	2	2	metal ion binding	cytoplasm; membrane; mitochondrion	cell organization and biogenesis; cellular homeostasis; response to stimulus; transport		1.18057e+06	32.92	2.08	1	1	3.35119	6.02	1	1	432	47.0878	6.44287
IPI00831057.1	Putative uncharacterized protein	8.09	5	1	5	14	catalytic activity		metabolic process		3.09571e+06	131.383	8.09	5	7	26.7804	6.5	4	7	754	87.4561	8.51416
IPI00667471.1	Serine/threonine-protein phosphatase 2A 55 kDa regulatory subunit B alpha isoform	8.05	10	3	3	4	catalytic activity; enzyme regulator activity; protein binding		metabolic process; regulation of biological process; response to stimulus		1.47436e+06	44.1489	8.05	3	3	4.04182	3.13	1	1	447	51.6595	6.20166
IPI00123862.1	Isoform Gamma-1 of Serine/threonine-protein phosphatase PP1-gamma catalytic subunit	8.05	6	2	2	5	catalytic activity; metal ion binding; protein binding; RNA binding	chromosome; cytoplasm; membrane; mitochondrion; nucleus	cell differentiation; cell division; metabolic process; regulation of biological process; response to stimulus		576416	85.0197	8.05	2	3	7.82506	5.26	1	2	323	36.9597	6.53662
IPI00111181.1	Vacuolar protein sorting-associated protein 35	8.04	1	5	5	10	protein binding	cytoplasm; cytosol; endosome; membrane; vacuole	metabolic process; transport		1.76777e+06	91.8606	6.16	4	6	12.4235	5.78	3	4	796	91.6548	5.43994
IPI00127867.1	Synaptotagmin-5	8.03	1	1	3	4	metal ion binding; protein binding; transporter activity	endosome; membrane	transport		7.86268e+06	31.2615	8.03	3	3	2.32201	3.11	1	1	386	43.1028	9.59814
IPI00118594.1	Pyruvate dehydrogenase E1 component subunit alpha, testis-specific form, mitochondrial	7.93	1	1	1	2	catalytic activity	mitochondrion; organelle lumen	metabolic process		333214	31.32	7.93	1	1	4.14328	7.93	1	1	391	43.3846	8.49951
IPI00620728.2	ganglioside-induced differentiation-associated protein 1-like 1	7.9	4	2	2	7	protein binding				1.04582e+06	111.344	7.9	2	4	11.8921	4.36	1	3	367	41.8934	6.48096
IPI00221608.3	Sorting and assembly machinery component 50 homolog	7.89	5	3	4	5	protein binding	cytoplasm; membrane; mitochondrion	cell organization and biogenesis; transport		2.81255e+06	71.6441	7.89	4	4	2.21716	2.56	1	1	469	51.8313	6.80029
IPI00875215.1	Putative uncharacterized protein	7.84	3	1	1	2					773870	47.31	7.84	1	1	3.32641	7.84	1	1	153	16.9808	8.95361
IPI00756510.1	Isoform 2 of Stromal membrane-associated protein 2	7.76	2	2	2	3	enzyme regulator activity; metal ion binding		regulation of biological process		1.6326e+06	35.52	3.27	1	1	5.01625	7.76	2	2	245	27.6162	9.34912
IPI00315135.3	Mitochondrial import receptor subunit TOM22 homolog	7.75	1	1	1	1	protein binding; transporter activity	membrane; mitochondrion	cell organization and biogenesis; transport		0					2.58117	7.75	1	1	142	15.5268	4.33545
IPI00405328.2	Isoform 2 of B-cell lymphoma/leukemia 11A	7.74	4	1	1	1	metal ion binding				0	27.15	7.74	1	1		0			439	47.3698	5.52881
IPI00648514.1	18 kDa protein	7.74	2	1	1	2	metal ion binding; protein binding		regulation of biological process; response to stimulus		477742	55.71	7.74	1	1	3.79899	7.74	1	1	155	18.0389	4.98291
IPI00118787.1	V-type proton ATPase subunit D	7.69	3	2	2	4	catalytic activity; transporter activity	membrane	cell organization and biogenesis; transport		650379	49.6561	7.69	2	3	2.95236	4.86	1	1	247	28.3514	9.45166
IPI00133403.1	NADH dehydrogenase [ubiquinone] 1 beta subcomplex subunit 3	7.69	1	1	1	1	catalytic activity	membrane; mitochondrion	metabolic process; transport		1.05587e+06	24.18	7.69	1	1		0			104	11.6848	9.0415
IPI00222419.5	Cytochrome c, somatic	7.62	4	1	1	2	metal ion binding	cytosol; mitochondrion; nucleus	cell death; metabolic process; regulation of biological process; response to stimulus; transport		1.2345e+06	38.71	7.62	1	1	2.4247	7.62	1	1	105	11.598	9.5835
IPI00652056.1	Putative uncharacterized protein	7.59	2	1	1	1	protein binding; RNA binding	cytoplasm; endoplasmic reticulum; membrane; nucleus	regulation of biological process; response to stimulus		159783	37.31	7.59	1	1		0			145	16.0417	10.0376
IPI00757004.1	Phospholipase C, gamma 1	7.58	1	1	1	1	catalytic activity; protein binding	cytoplasm	metabolic process; regulation of biological process; response to stimulus		2.0559e+06	28.03	7.58	1	1					132	14.7676	5.50342
IPI00407689.2;IPI01018412.1	Isoform 1C of Gamma-aminobutyric acid type B receptor subunit 1	7.55	5	3	3	5	receptor activity; signal transducer activity		regulation of biological process; response to stimulus		824159	57.8772	4.68	2	2	9.85006	7.55	3	3	662	74.546	7.81104
IPI00135130.3	Neutral amino acid transporter A	7.52	1	2	2	4	transporter activity	membrane	transport		679789	57.1629	7.52	2	2	6.9747	7.52	2	2	532	56.0257	5.87158
IPI00337992.1;IPI00129198.2	ephrin receptor EphA4	7.51	7	4	5	14	catalytic activity; nucleotide binding; protein binding; receptor activity; signal transducer activity	cell surface; cytoplasm; endoplasmic reticulum; endosome; Golgi; membrane	cell organization and biogenesis; cellular component movement; development; metabolic process; regulation of biological process; response to stimulus		2.25064e+06	262.906	7.51	5	7	27.0307	7.51	5	7	986	109.744	6.50732
IPI00115089.2	Isoform Long of Ectonucleoside triphosphate diphosphohydrolase 2	7.47	2	3	3	6	catalytic activity; nucleotide binding; protein binding	membrane	metabolic process; regulation of biological process; response to stimulus		709336	78.0533	7.47	3	4	6.68852	2.83	1	2	495	54.2848	8.36768
IPI00116112.3	Dynactin subunit 2	7.46	3	2	2	3	catalytic activity; motor activity; protein binding	chromosome; cytoplasm; cytoskeleton; membrane	cell organization and biogenesis; cell proliferation; metabolic process; transport		621764	53.7872	7.46	2	2	2.9422	3.98	1	1	402	44.0897	5.26221
IPI00405459.2	Isoform 2 of Ephexin-1	7.42	4	3	3	8	protein binding	cytoplasm; membrane	cell differentiation; development; regulation of biological process; response to stimulus		474317	95.5225	7.42	3	4	14.4988	7.42	3	4	620	71.3711	5.23682
IPI00229475.1	Junction plakoglobin	7.38	1	1	4	5	protein binding; structural molecule activity	cytoplasm; cytoskeleton; cytosol; membrane; nucleus	cell communication; cell organization and biogenesis; cellular component movement; regulation of biological process; response to stimulus		3.6183e+06	86.0303	7.38	4	4	2.67012	1.34	1	1	745	81.7488	6.13818
IPI00122971.2	Isoform 1 of Neural cell adhesion molecule 1	7.35	11	5	5	20	protein binding	cell surface; cytoplasm; membrane	cell organization and biogenesis; regulation of biological process; response to stimulus		1.91534e+07	341.995	7.35	5	11	38.7599	6.37	4	9	1115	119.353	4.83057
IPI00850833.1	Isoform 3 of Cell adhesion molecule 2	7.34	6	3	3	4	protein binding	cytoplasm; membrane			4.19161e+06	73.1285	7.34	3	3	2.47591	2.53	1	1	395	43.49	5.32568
IPI00989903.1	Uncharacterized protein	7.33	1	4	5	6	metal ion binding; protein binding; RNA binding	cytoplasm; cytoskeleton; membrane; nucleus	cell organization and biogenesis; regulation of biological process		3.64843e+06					19.4443	7.33	5	6	887	102.655	5.47803
IPI00915502.1	Isoform 4 of Receptor-type tyrosine-protein phosphatase S	7.28	9	4	7	18	catalytic activity; protein binding	membrane	metabolic process		2.3784e+06	340.584	7.28	7	10	28.4005	5.61	5	8	1497	167.765	6.81494
IPI00831544.1	Isoform 2 of Cytoplasmic FMR1-interacting protein 1	7.27	5	1	7	15	catalytic activity; DNA binding; protein binding		cell differentiation; cell organization and biogenesis		3.09831e+06	201.639	7.27	7	10	14.4259	4.4	4	5	1251	144.884	6.94678
IPI00135563.1	Neurocan core protein	7.26	3	8	8	20	metal ion binding; protein binding	extracellular; membrane	regulation of biological process		4765145	346.079	7.26	8	10	33.7277	6.62	7	10	1268	137.114	5.71924
IPI00467177.1	Uncharacterized protein	7.25	2	1	1	1	catalytic activity	cytosol	metabolic process		0					3.03385	7.25	1	1	331	36.008	9.14404
IPI00845716.1	Isoform 2 of NADH dehydrogenase [ubiquinone] flavoprotein 2, mitochondrial	7.24	2	1	1	2	catalytic activity; metal ion binding; nucleotide binding	membrane; mitochondrion	metabolic process; transport		5.67421e+06	46.11	7.24	1	1	2.66759	7.24	1	1	152	16.7255	5.60498
IPI00136713.1	olfactory receptor 157	7.23	1	1	1	1	receptor activity; signal transducer activity	membrane	regulation of biological process; response to stimulus		454550					3.13391	7.23	1	1	318	34.8154	8.36768
IPI00133903.1	Stress-70 protein, mitochondrial	7.22	2	4	4	8	nucleotide binding; protein binding; RNA binding	cell surface; cytoplasm; mitochondrion; nucleus	cell organization and biogenesis; metabolic process; transport		2.3784e+06	146.372	7.22	4	4	11.8159	7.22	4	4	679	73.4827	6.21436
IPI00225254.6	Metaxin-2	7.22	2	1	1	3		membrane; mitochondrion	transport		1.16769e+06	36.57	7.22	1	1	7.10014	7.22	1	2	263	29.739	5.63037
IPI00130833.3	Isoform 1 of FK506-binding protein 8	7.21	2	1	1	2	catalytic activity; protein binding	membrane; mitochondrion	cell death; metabolic process; regulation of biological process; response to stimulus		208578	60.08	7.21	1	1	6.11471	7.21	1	1	402	43.5013	5.16064
IPI00115992.1	similar to ribosomal protein S25	7.2	6	1	1	2					883922	32.61	7.2	1	1	2.29218	7.2	1	1	125	13.6996	10.0522
IPI00153660.4	Dihydrolipoyllysine-residue acetyltransferase component of pyruvate dehydrogenase complex, mitochondrial	7.17	1	3	3	8	catalytic activity	mitochondrion; organelle lumen	metabolic process		3.0795e+06	69.4799	4.98	2	3	14.5354	7.17	3	5	642	67.8987	8.57275
IPI00222175.1	Putative uncharacterized protein	7.17	1	1	1	1	metal ion binding				0					3.19549	7.17	1	1	223	23.5788	9.42236
IPI00857345.1	20 kDa protein	7.14	3	1	1	4	RNA binding; structural molecule activity	ribosome	metabolic process; regulation of biological process		866723	79.5172	7.14	1	2	6.79752	7.14	1	2	182	20.4007	9.5542
IPI00755181.1	keratin complex 1, acidic, gene 10	7.13	20	3	4	7	protein binding; structural molecule activity	cytoplasm	cell differentiation; response to stimulus		3.03156e+06	125.231	7.13	4	4	7.4701	5.88	3	3	561	57.0067	5.07178
IPI00750570.1	44 kDa protein	7.12	15	1	2	5	catalytic activity; metal ion binding; nucleotide binding; protein binding; signal transducer activity	cytoplasm; cytosol; endosome; extracellular; membrane; nucleus	metabolic process; regulation of biological process; response to stimulus		3.15338e+06	39.0223	7.12	2	2	7.31837	7.12	2	3	379	44.1503	6.46826
IPI00129526.1	Endoplasmin	7.11	5	2	3	8	nucleotide binding; protein binding; RNA binding	cytoplasm; cytosol; endoplasmic reticulum; extracellular; membrane; nucleus; organelle lumen	cell organization and biogenesis; metabolic process; regulation of biological process; response to stimulus		1.43492e+07	116.806	4.49	2	3	19.93	7.11	3	5	802	92.4183	4.81787
IPI00117978.1	Cytochrome c oxidase subunit 4 isoform 1, mitochondrial	7.1	1	1	1	2	catalytic activity; transporter activity	membrane; mitochondrion; nucleus	metabolic process; response to stimulus; transport		1.78268e+07	76.16	7.1	1	1	3.50285	7.1	1	1	169	19.5179	9.23193
IPI00652675.2	Putative uncharacterized protein	7.1	2	2	2	7	protein binding	membrane	response to stimulus		4.15705e+06	119.926	7.1	2	3	15.6018	7.1	2	4	338	37.2871	6.68311
IPI00649586.1	Nucleoside diphosphate kinase	7.09	7	1	1	2	catalytic activity; DNA binding; metal ion binding; nucleotide binding; protein binding; RNA binding	cytoplasm; cytosol; membrane; mitochondrion; nucleus	cell differentiation; cellular homeostasis; metabolic process; regulation of biological process; response to stimulus; transport		1.78022e+06	47.29	7.09	1	1	2.81148	7.09	1	1	127	14.0834	9.08545
IPI00154054.1	Acetyl-CoA acetyltransferase, mitochondrial	7.08	1	2	2	5	catalytic activity; metal ion binding; protein binding	membrane; mitochondrion; organelle lumen	cell organization and biogenesis; metabolic process; response to stimulus		1.44431e+06	103.249	7.08	2	3	6.07109	7.08	2	2	424	44.7873	8.51416
IPI00877282.2	Uncharacterized protein	7.06	2	1	1	1	catalytic activity; nucleotide binding	extracellular; membrane	metabolic process		0					3.1305	7.06	1	1	326	35.6864	7.1665
IPI00648759.3	Stomatin (Epb7.2)-like 2	7.04	2	1	1	3		cytoplasm; cytoskeleton; membrane; mitochondrion	cell organization and biogenesis; cellular homeostasis; metabolic process; regulation of biological process; response to stimulus; transport		640329	35.78	7.04	1	2	3.0764	7.04	1	1	213	24.0479	9.31982
IPI00798482.12;IPI00798482.20	Heat shock 70 kDa protein 1A	7.02	5	1	2	5	catalytic activity; nucleotide binding; protein binding; RNA binding	cytoplasm; cytosol; membrane; mitochondrion; nucleus; organelle lumen	cell organization and biogenesis; defense response; metabolic process; regulation of biological process; response to stimulus		1.49912e+07	76.1659	7.02	2	3	6.74073	7.02	2	2	641	70.036	5.71924
IPI00918777.1	24 kDa protein	6.94	4	1	1	4	catalytic activity; protein binding		cell organization and biogenesis; metabolic process		166529	38.8158	6.94	1	2	7.01451	6.94	1	2	216	23.7722	7.54736
IPI00918922.1	Putative uncharacterized protein	6.93	8	4	4	8	catalytic activity; protein binding		metabolic process		792332	90.9769	5.14	3	4	12.1225	5.14	3	4	895	100.52	6.63916
IPI00331267.5	Histo-blood group ABO system transferase	6.93	2	1	1	1	catalytic activity; metal ion binding	extracellular; Golgi; membrane	metabolic process; regulation of biological process		0					3.06385	6.93	1	1	332	38.752	9.08545
IPI00877256.1	Isoform 2 of Protein tweety homolog 3	6.89	2	2	2	4	transporter activity	membrane	transport		142807	33.798	6.89	2	3	2.94999	2.92	1	1	479	52.7258	5.52881
IPI00649394.1	Isoform 2 of Neurabin-2	6.87	2	1	2	5	protein binding	cytoplasm; cytoskeleton; membrane; nucleus	cell differentiation; cell organization and biogenesis; cellular component movement; development; regulation of biological process; response to stimulus		938274	75.9136	6.87	2	3	8.14288	5.34	1	2	393	44.8184	4.76709
IPI00403586.3	Arylacetamide deacetylase-like 1	6.86	1	1	1	2	catalytic activity	endoplasmic reticulum; membrane	metabolic process; regulation of biological process; response to stimulus		181571	27.64	6.86	1	1	3.2015	6.86	1	1	408	45.7107	7.04932
IPI00556857.1	Isoform 4 of Dynamin-1-like protein	6.86	5	3	3	7	catalytic activity; nucleotide binding; protein binding	cytoplasm; cytosol; Golgi; membrane; mitochondrion	cell death; cell organization and biogenesis; metabolic process; regulation of biological process; transport		1.38141e+06	83.2717	6.86	3	4	11.4649	5.72	2	3	612	68.658	6.84424
IPI00928515.1	18 kDa protein	6.86	7	1	1	2	protein binding		cell organization and biogenesis; cell proliferation; cellular component movement; transport		142422	25.38	6.86	1	1	2.81893	6.86	1	1	175	18.4856	10.4771
IPI00400180.1	Amphiphysin	6.85	1	3	3	4	protein binding	cytoplasm; cytoskeleton; membrane	regulation of biological process; response to stimulus; transport		962188	47.6544	3.35	2	2	5.7856	5.69	2	2	686	74.9672	4.62744
IPI00656204.1	Isoform 2 of Nck-associated protein 1	6.85	6	5	5	8					991393	87.6793	4.44	4	4	10.6866	5.79	4	4	1037	118.442	6.81494
IPI00134809.2	Isoform 1 of Dihydrolipoyllysine-residue succinyltransferase component of 2-oxoglutarate dehydrogenase complex, mitochondrial	6.83	2	3	3	5	catalytic activity; protein binding	cytoplasm; membrane; mitochondrion; nucleus	metabolic process		7.35809e+06	104.356	6.83	3	3	6.00367	5.07	2	2	454	48.9635	8.95361
IPI00120302.1	Leucine-rich glioma-inactivated protein 1	6.82	2	3	3	7	protein binding	extracellular	cell organization and biogenesis; cellular component movement; regulation of biological process		6.58627e+06	119.976	6.82	3	5	6.09314	3.77	2	2	557	63.6033	8.01611
IPI00115893.3	Hemoglobin subunit beta-H0	6.8	2	1	1	2	metal ion binding; transporter activity		transport		6.69676e+06	26.03	6.8	1	1	2.35139	6.8	1	1	147	16.3736	8.6167
IPI00420467.1;IPI00311405.4	Poliovirus receptor-related 1	6.8	2	2	2	5	protein binding; receptor activity	membrane	cell organization and biogenesis; cellular component movement; regulation of biological process; transport		2.67074e+06	68.9892	6.8	2	3	7.11253	4.27	1	2	515	56.9994	6.354
IPI00162781.2	Putative adenosylhomocysteinase 2	6.79	9	3	3	9	catalytic activity; protein binding	endoplasmic reticulum	metabolic process; regulation of biological process; transport		3.01831e+06	156.287	6.79	3	5	15.4945	5.28	2	4	530	58.9134	6.88818
IPI00880689.1	Putative uncharacterized protein	6.77	5	1	1	2					1.80793e+06	25.53	6.77	1	1	2.25383	6.77	1	1	133	15.3374	10.8726
IPI00877240.1;IPI00124264.2	annexin A11	6.76	7	3	3	7	metal ion binding; protein binding; RNA binding	cytoplasm; cytoskeleton; membrane; nucleus; vacuole	cell division; response to stimulus; transport		1.03376e+06	84.8408	6.76	3	4	7.16723	6.76	3	3	503	54.0448	7.66455
IPI00116065.3	Serine/threonine-protein kinase 24	6.73	1	1	1	1	catalytic activity; metal ion binding; nucleotide binding	cytoplasm; membrane; nucleus	cell death; metabolic process; regulation of biological process; response to stimulus		1.45893e+06					3.21442	6.73	1	1	431	47.9236	5.42725
IPI00670400.2	MCG51135, isoform CRA_c	6.71	4	1	1	2		mitochondrion			3.69927e+06	41.03	6.71	1	1	3.0956	6.71	1	1	164	18.7865	8.36768
IPI00851085.1	similar to calcium-activated potassium channel beta 3 subunit	6.69	1	1	1	1	transporter activity	membrane	response to stimulus; transport		1801742	22.58	6.69	1	1		0			239	26.4694	7.91357
IPI00134200.1	Leucine-rich repeat and immunoglobulin-like domain-containing nogo receptor-interacting protein 1	6.68	2	3	3	6	protein binding	membrane	cell organization and biogenesis; regulation of biological process; response to stimulus		1.44996e+06	110.612	6.68	3	3	11.0682	5.7	2	3	614	69.0569	8.30908
IPI00133259.1	Homeobox protein DLX-1	6.67	1	1	1	1	DNA binding	nucleus	cell differentiation; development; regulation of biological process		0					2.22464	6.67	1	1	255	27.2914	9.70068
IPI00761729.1	Isoform 2 of Serine/threonine-protein kinase DCLK1	6.61	6	2	2	4	catalytic activity; nucleotide binding		cell differentiation; cell growth; cell organization and biogenesis; cellular component movement; development; metabolic process; regulation of biological process; response to stimulus		2.53991e+06	101.813	6.61	2	2	7.60251	6.61	2	2	363	40.3838	9.68604
IPI00817008.1	Regulator of G-protein signaling 7-binding protein	6.61	2	1	1	2	protein binding	cytoplasm; membrane; nucleus	regulation of biological process; response to stimulus		401120	41.03	6.61	1	1	3.2383	6.61	1	1	257	29.0045	8.45557
IPI00895035.1	Putative uncharacterized protein	6.6	4	4	4	8	protein binding; receptor activity; signal transducer activity; transporter activity	membrane	regulation of biological process; response to stimulus; transport		3.52122e+06	130.363	6.6	4	4	13.3925	6.6	4	4	818	92.6547	7.63525
IPI00461626.1	Proline-rich transmembrane protein 3	6.59	1	3	3	4		membrane			1.61123e+06	72.5292	3.3	2	3	3.27432	3.3	1	1	971	101.162	7.51807
IPI00649078.1	SH3-domain GRB2-like 2	6.59	6	1	1	2	protein binding	cytoplasm; membrane	regulation of biological process; transport		1.38759e+06	39.43	6.59	1	1	3.10666	6.59	1	1	182	20.1622	5.31299
IPI00138716.1	Ras-related protein Rap-2b	6.56	1	1	1	4	catalytic activity; nucleotide binding; protein binding; transporter activity	cytosol; endosome; membrane	metabolic process; regulation of biological process; response to stimulus; transport		366344	77.6272	6.56	1	2	6.58957	6.56	1	2	183	20.4912	4.80518
IPI00396701.3	Isoform 1 of Ras-related protein Rap-2a	6.56	1	1	1	2	catalytic activity; nucleotide binding; protein binding; transporter activity	cytosol; endosome; membrane	cell organization and biogenesis; metabolic process; regulation of biological process; response to stimulus; transport		285700	47.22	6.56	1	1	3.83285	6.56	1	1	183	20.6293	4.81787
IPI00313841.1	V-type proton ATPase subunit d 1	6.55	1	2	2	6	catalytic activity; protein binding; transporter activity	endosome; membrane	cell organization and biogenesis; metabolic process; transport		7.93292e+06	131.276	6.55	2	3	11.1021	6.55	2	3	351	40.2752	4.99561
IPI00474243.1	ERK2	6.53	2	1	1	4	catalytic activity; nucleotide binding; protein binding; signal transducer activity	cytoplasm; cytoskeleton; cytosol; endosome; Golgi; membrane; mitochondrion; nucleus	cell death; cell proliferation; metabolic process; regulation of biological process; response to stimulus; transport		1.50981e+06	52.9644	6.53	1	2	6.9887	6.53	1	2	291	33.5795	8.73389
IPI00138406.1	Ras-related protein Rap-1A	6.52	2	1	1	2	catalytic activity; nucleotide binding; protein binding; transporter activity	cytoplasm; endosome; membrane	metabolic process; regulation of biological process; response to stimulus; transport		560667	40.99	6.52	1	1	3.42313	6.52	1	1	184	20.9737	6.66846
IPI00756921.1	Tetraspanin 7	6.52	2	1	1	2		membrane			469716	94.08	6.52	1	1	4.16299	6.52	1	1	230	25.3957	7.57666
IPI00153740.1	Activator of 90 kDa heat shock protein ATPase homolog 1	6.51	1	1	1	2	enzyme regulator activity; protein binding	cytoplasm; cytosol; endoplasmic reticulum	metabolic process; regulation of biological process; response to stimulus		2.15749e+06	43.6	6.51	1	1	3.53617	6.51	1	1	338	38.0932	5.52881
IPI00461199.4	Isoform 2 of Protein bassoon	6.51	2	13	13	16	metal ion binding				4.54938e+06					52.1809	6.51	13	16	3885	412.199	7.59131
IPI00453826.2	Matrin-3	6.5	2	3	3	4	metal ion binding; nucleotide binding; RNA binding	membrane; nucleus			901600	48.2153	3.55	2	3	3.42581	2.96	1	1	846	94.5718	6.25244
IPI00753044.1	20 kDa protein	6.47	2	1	1	2	protein binding	cytoplasm; cytoskeleton	cell organization and biogenesis; regulation of biological process		644390	32.6	6.47	1	1	2.47245	6.47	1	1	170	19.6249	8.60205
IPI00463220.2	Glutathione peroxidase	6.47	5	1	1	1	antioxidant activity; catalytic activity		metabolic process; response to stimulus		4.04987e+06					2.21339	6.47	1	1	170	19.2083	7.84033
IPI00928007.1	212 kDa protein	6.46	8	8	8	17	catalytic activity; metal ion binding; motor activity; nucleotide binding; protein binding; RNA binding	cytoplasm; extracellular; Golgi; membrane	cell communication; cell differentiation; cell organization and biogenesis; cellular component movement; metabolic process; regulation of biological process; response to stimulus; transport		2.37213e+06	215.83	6.46	8	11	22.0368	2.35	3	6	1828	212.201	8.6167
IPI00126548.2	Putative uncharacterized protein	6.44	3	1	1	2	catalytic activity	endoplasmic reticulum; membrane	metabolic process; regulation of biological process		599365	41.28	6.44	1	1	3.3173	6.44	1	1	326	36.2091	9.48096
IPI00331345.5	40S ribosomal protein S3a	6.44	3	1	1	4	protein binding; RNA binding; structural molecule activity	cytoplasm; cytosol; nucleus; ribosome	cell differentiation; metabolic process; regulation of biological process		781589	108.617	6.44	1	2	8.02925	6.44	1	2	264	29.8657	9.72998
IPI00649373.1	G protein-coupled receptor kinase-interactor 1	6.44	9	4	4	5	catalytic activity; enzyme regulator activity; metal ion binding; protein binding	cytoplasm; membrane	metabolic process; regulation of biological process		1.42688e+06	74.1919	2.5	2	2	7.49564	5.39	3	3	761	84.1427	6.7417
IPI00114241.2	Neurofilament heavy polypeptide	6.42	7	3	5	10	protein binding; structural molecule activity	cytoplasm; mitochondrion; nucleus	cell organization and biogenesis; metabolic process; regulation of biological process		3.80641e+06	145.095	6.42	5	5	17.3133	5.14	4	5	1090	116.924	5.80811
IPI00115827.1	Protein NipSnap homolog 2	6.41	2	1	1	2		mitochondrion	metabolic process; regulation of biological process		1.69208e+06	35.41	6.41	1	1	3.9525	6.41	1	1	281	32.9119	9.26123
IPI00309113.1	Isoform 1 of Neuroligin-1	6.41	2	2	4	9	catalytic activity; protein binding; receptor activity	cell surface; membrane	cell organization and biogenesis; metabolic process; regulation of biological process; transport		704778	101.742	4.86	3	4	14.0434	6.41	4	5	843	94.0898	5.98584
IPI00122346.3	Translocon-associated protein subunit delta	6.4	2	1	1	1		endoplasmic reticulum; membrane			0					2.26347	6.4	1	1	172	18.9245	5.78271
IPI00123505.2	Synaptophysin	6.37	1	1	1	1	protein binding; transporter activity	membrane	cell communication; regulation of biological process; response to stimulus; transport		68082.4	23.68	6.37	1	1		0			314	34.0025	4.94482
IPI00894724.1;IPI00118075.2	Putative uncharacterized protein	6.35	13	7	7	14	protein binding	cytoplasm; cytoskeleton; endoplasmic reticulum	cell organization and biogenesis; metabolic process; response to stimulus		2.20053e+06	231.012	6.35	7	8	20.7528	5.2	5	6	1828	199.01	4.90674
IPI00130546.1	Gamma-aminobutyric acid receptor subunit beta-3	6.34	3	2	3	4	protein binding; receptor activity; signal transducer activity; transporter activity	membrane	cell communication; regulation of biological process; response to stimulus; transport		1.78572e+06	71.0555	6.34	3	3	2.93728	2.54	1	1	473	54.1308	9.1001
IPI00123313.1	Ubiquitin-like modifier-activating enzyme 1	6.33	1	4	4	6	catalytic activity; nucleotide binding; protein binding; RNA binding	cytoplasm; membrane; mitochondrion; nucleus	metabolic process; response to stimulus		1.02074e+06	80.9325	6.33	4	4	8.12459	3.59	2	2	1058	117.734	5.65576
IPI00465871.1	Probable G-protein coupled receptor 158	6.33	3	5	5	12	protein binding; receptor activity; signal transducer activity	membrane	cell organization and biogenesis; regulation of biological process; response to stimulus		2.85304e+06	175.052	6.33	5	6	19.3439	5.58	4	6	1200	134.341	8.08936
IPI00974896.2	Uncharacterized protein	6.32	4	2	2	2	DNA binding; nucleotide binding		metabolic process; response to stimulus		676853					6.3767	6.32	2	2	870	97.6029	7.51807
IPI00109109.1	Superoxide dismutase [Mn], mitochondrial	6.31	1	1	1	6	antioxidant activity; catalytic activity; DNA binding; metal ion binding; protein binding	cytoplasm; membrane; mitochondrion; organelle lumen	cell death; cell differentiation; cell organization and biogenesis; metabolic process; regulation of biological process; response to stimulus		1.76618e+06	68.03	6.31	1	3	11.1261	6.31	1	3	222	24.5875	8.6167
IPI00116770.1	Ras-related protein Rab-18	6.31	1	1	1	2	nucleotide binding	cytoplasm; membrane; nucleus	cell organization and biogenesis; development; regulation of biological process; response to stimulus; transport		989727	33.45	6.31	1	1	3.09369	6.31	1	1	206	23.0207	5.36377
IPI00121419.1	hypothetical protein	6.31	3	1	1	1	catalytic activity; transporter activity		metabolic process		1.10173e+06	24.1	6.31	1	1					111	13.5719	8.32373
IPI00116279.3	T-complex protein 1 subunit epsilon	6.28	2	3	3	5	nucleotide binding; protein binding	cytoplasm; cytoskeleton	metabolic process; response to stimulus		948328	116.461	6.28	3	4	4.01135	3.14	1	1	541	59.5859	6.02393
IPI00776077.1	ribosome production factor 2 homolog isoform 2	6.23	1	1	1	1	RNA binding	nucleus			0					2.74367	6.23	1	1	273	31.4508	9.979
IPI00468696.3	Keratin, type I cytoskeletal 42	6.19	20	2	3	4	catalytic activity; motor activity; structural molecule activity	cytoplasm			1.93474e+06	58.3472	3.54	2	2	5.69147	4.65	2	2	452	50.1019	5.16064
IPI00221831.1	Isoform 2 of Vesicular inhibitory amino acid transporter	6.14	4	2	2	3	transporter activity	cytoplasm; membrane	transport		333787	60.8872	6.14	2	2	3.54584	2.69	1	1	521	56.8143	6.90283
IPI00648077.3	Uncharacterized protein	6.12	3	1	1	1	DNA binding	nucleus	cell proliferation; metabolic process		1.15613e+06					2.52902	6.12	1	1	278	31.5676	8.5874
IPI00133399.1	NADH dehydrogenase [ubiquinone] 1 alpha subcomplex subunit 6	6.11	1	1	1	1		membrane; mitochondrion	metabolic process; response to stimulus; transport		1.5373e+06	45.48	6.11	1	1		0			131	15.273	10.1108
IPI00222125.1	Catechol O-methyltransferase domain-containing protein 1	6.11	1	1	1	1	catalytic activity	membrane; mitochondrion	metabolic process		222274					3.21378	6.11	1	1	262	28.9425	8.32373
IPI00762862.3	Metabotropic glutamate receptor 2	6.08	5	4	5	10	receptor activity; signal transducer activity	membrane	cell communication; regulation of biological process; response to stimulus; transport		3.31488e+06	140.717	6.08	5	6	11.0916	2.87	2	4	872	95.8256	8.06006
IPI00462789.1	Psmc5 protein	6.03	2	1	1	2	catalytic activity; nucleotide binding; protein binding	cytoplasm; membrane; nucleus; proteasome	metabolic process; regulation of biological process; response to stimulus		820055	32.17	6.03	1	1	4.21628	6.03	1	1	348	38.7272	5.96045
IPI00622811.2	Adaptor protein complex AP-2, mu1, isoform CRA_a	6	2	2	2	5	protein binding	membrane; mitochondrion	transport		1.18e+06	64.4699	6	2	2	7.38075	6	2	3	433	49.3579	9.53955
IPI00649532.2	Regulator of G-protein signaling 7 isoform B	5.95	7	1	2	5	signal transducer activity		regulation of biological process; response to stimulus		1.22245e+06	71.8574	3.1	1	2	8.90421	5.95	2	3	420	49.2988	8.41162
IPI00848429.1	similar to Serine/arginine repetitive matrix protein 2	5.94	5	1	1	2					2.39194e+06	27.45	5.94	1	2					606	61.1407	11.8101
IPI00918329.1	Putative uncharacterized protein	5.91	6	1	1	2	protein binding	mitochondrion	cell death; metabolic process; regulation of biological process; response to stimulus		1.11064e+06	55.93	5.91	1	1	2.83423	5.91	1	1	203	23.3566	5.23682
IPI00608056.1	Isoform 2 of Glutamate [NMDA] receptor subunit zeta-1	5.88	8	5	5	7	metal ion binding; protein binding; receptor activity; signal transducer activity; transporter activity	cell surface; cytoplasm; endoplasmic reticulum; membrane	cell communication; cell organization and biogenesis; cellular homeostasis; metabolic process; regulation of biological process; response to stimulus; transport		1.86922e+06	138.672	5.88	5	5	6.52153	3.05	2	2	885	99.3595	7.85498
IPI00119024.3	PRA1 family protein 3	5.85	1	1	1	1	protein binding	cytoplasm; cytoskeleton; endoplasmic reticulum; membrane	regulation of biological process; response to stimulus; transport		2.89564e+06	49.69	5.85	1	1		0			188	21.5433	9.61279
IPI00857092.1	solute carrier family 4, sodium bicarbonate cotransporter, member 4 isoform b	5.85	4	4	4	12	protein binding; transporter activity	membrane	transport		4.21256e+06	177.687	5.85	4	7	19.397	5.03	3	5	1094	123.008	6.88818
IPI00462790.2	Coagulation factor III	5.84	2	1	1	3	protein binding	cell surface; cytoplasm; membrane	coagulation; metabolic process; regulation of biological process		912512	29.99	5.84	1	1	5.93438	5.84	1	2	291	32.688	9.40771
IPI00830211.1	Ribosomal protein S10	5.84	3	1	1	2	RNA binding; structural molecule activity	cytoplasm; membrane; nucleus; ribosome			499782	33.59	5.84	1	1	2.84526	5.84	1	1	154	18.3596	10.1548
IPI00857710.1	24 kDa protein	5.83	4	1	1	2	protein binding	nucleus	metabolic process		1.00016e+06	53.3	5.83	1	1	2.42534	5.83	1	1	206	24.0933	6.43018
IPI00985932.1	hypothetical protein LOC544888	5.82	1	1	1	1					0					2.36044	5.82	1	1	292	31.8475	9.5542
IPI00322145.10	Protein tyrosine phosphatase-like protein PTPLAD1	5.8	1	1	1	1	catalytic activity; protein binding	endoplasmic reticulum; membrane	metabolic process; regulation of biological process; response to stimulus		1.04643e+06	26.57	5.8	1	1		0			362	43.1034	9.12939
IPI00127596.1	Creatine kinase M-type	5.77	1	2	2	7	catalytic activity; nucleotide binding	cytoplasm	metabolic process		3.34644e+06	121.707	5.77	2	4	10.6828	5.77	2	3	381	43.0178	7.06396
IPI00886151.1	Protein	5.76	2	1	1	2	catalytic activity	mitochondrion	metabolic process		1.06875e+06	30.12	5.76	1	1	2.34641	5.76	1	1	191	20.9005	5.96045
IPI00749677.3;IPI00749677.5	Putative uncharacterized protein	5.75	7	1	5	7	catalytic activity; nucleotide binding; protein binding	cytoplasm; cytoskeleton; Golgi; membrane; nucleus	metabolic process; transport		4.20284e+06	110.819	4.03	4	5	5.53391	2.88	2	2	869	97.926	7.44482
IPI00881762.1	20 kDa protein	5.75	8	1	1	2	protein binding	cytoskeleton; membrane	cell organization and biogenesis		7.77604e+06	62.91	5.75	1	1	2.7976	5.75	1	1	174	19.9828	5.2749
IPI00856425.1	46 kDa protein	5.74	2	1	1	1	catalytic activity; nucleotide binding; transporter activity	mitochondrion	transport		201467	20.09	5.74	1	1		0			418	45.8634	9.77393
IPI00881540.3	Synaptojanin-1	5.72	7	7	7	14	catalytic activity; nucleotide binding; protein binding; RNA binding	cytoplasm	cell organization and biogenesis; metabolic process; regulation of biological process; response to stimulus; transport		2.2057e+06	198.958	5.72	7	8	17.1718	3.68	4	6	1574	172.509	6.88818
IPI00127172.3	ATP-dependent RNA helicase DDX1	5.68	1	3	3	6	catalytic activity; DNA binding; nucleotide binding; protein binding; RNA binding	cytoplasm; membrane; nucleus	development; metabolic process; regulation of biological process; response to stimulus		1.39994e+06	77.6759	5.68	3	3	9.65327	4.32	2	3	740	82.4478	7.21045
IPI00128826.1	Voltage-dependent calcium channel gamma-8 subunit	5.67	1	1	1	3	transporter activity	membrane	regulation of biological process; transport		1.70499e+06	65.5144	5.67	1	2	3.5484	5.67	1	1	423	43.4261	9.20264
IPI00135475.3	Isoform A of Drebrin	5.67	4	3	3	7	protein binding	cytoplasm; cytoskeleton; membrane	cell communication; cell differentiation; cell organization and biogenesis; cell proliferation; development		1.24263e+06	157.897	5.67	3	4	12.5676	4.25	2	3	706	77.2392	4.48779
IPI00622387.2	transcription initiation factor TFIID subunit 9-like	5.65	1	1	1	1			metabolic process		1.17435e+06					2.22409	5.65	1	1	301	33.2659	8.73389
IPI00874658.1	Putative uncharacterized protein	5.62	6	2	2	2	protein binding; receptor activity; signal transducer activity; transporter activity	cytoplasm; membrane	cell communication; regulation of biological process; response to stimulus; transport		395165	32.6961	5.62	2	2					445	51.7702	8.36768
IPI00408909.4	Isoform 1 of Microtubule-associated protein 1A	5.58	2	10	11	17	catalytic activity; protein binding	cytoplasm; cytoskeleton; cytosol	cell organization and biogenesis; metabolic process; regulation of biological process		5.06827e+06	154.315	4.61	9	9	22.9485	4.11	8	8	2776	299.957	4.99561
IPI00114209.1	Glutamate dehydrogenase 1, mitochondrial	5.56	1	3	3	4	catalytic activity; nucleotide binding; protein binding	cytoplasm; membrane; mitochondrion; organelle lumen	metabolic process; regulation of biological process; response to stimulus		2.34881e+06	86.3496	5.56	3	3	3.08363	2.15	1	1	558	61.2982	8.00146
IPI00117910.3	Peroxiredoxin-2	5.56	2	1	1	2	antioxidant activity; catalytic activity; protein binding	cytoplasm; cytosol; mitochondrion	cell proliferation; metabolic process; regulation of biological process; response to stimulus		5.00755e+06	34.61	5.56	1	1	3.03128	5.56	1	1	198	21.7651	5.41455
IPI00885978.1	Isoform 1 of Lipid phosphate phosphatase-related protein type 2	5.54	2	1	1	2	catalytic activity	membrane	metabolic process		771095	71.6	5.54	1	1	4.96128	5.54	1	1	343	36.9121	9.49561
IPI00109153.7	Vesicular glutamate transporter 1	5.54	2	2	2	2	transporter activity	membrane	cell communication; response to stimulus; transport		9.46808e+06					6.42607	5.54	2	2	560	61.5972	7.34229
IPI00336318.1	Phosphatidylinositol-5-phosphate 4-kinase type-2 beta	5.53	3	2	2	6	catalytic activity; nucleotide binding; protein binding	cytoplasm; endoplasmic reticulum; membrane; nucleus	metabolic process		857392	178.716	5.53	2	3	9.25434	5.53	2	3	416	47.2888	7.32764
IPI00857120.1	Inositol 1,4,5-triphosphate receptor 2	5.53	4	1	1	1	metal ion binding; receptor activity; signal transducer activity; transporter activity	cytoplasm; endoplasmic reticulum; membrane	regulation of biological process; response to stimulus; transport		287166	28.82	5.53	1	1		0			633	72.9605	6.07471
IPI00553496.3	Isoform 1 of Serine/threonine-protein kinase TNNI3K	5.52	1	1	1	1	catalytic activity; metal ion binding; nucleotide binding; protein binding	cytoplasm; nucleus	metabolic process		0	26.27	5.52	1	1					834	92.5282	6.65381
IPI00652882.2	Isoform 1 of Protein fat-free homolog	5.5	2	2	2	3		Golgi	metabolic process; transport		385037	24.78	2.69	1	1	7.04007	5.5	2	2	782	86.1333	6.23975
IPI00313390.3	Coiled-coil-helix-coiled-coil-helix domain-containing protein 6	5.49	4	1	1	2		membrane; mitochondrion	cell organization and biogenesis; response to stimulus		2.47348e+06	37.09	5.49	1	1	3.91404	5.49	1	1	273	29.7803	8.1626
IPI00885337.1	Neuroligin 3	5.49	7	2	3	4	catalytic activity; protein binding; receptor activity	cell surface; cytoplasm; membrane	cell differentiation; cell growth; cell organization and biogenesis; metabolic process; regulation of biological process; response to stimulus; transport		1.30766e+06	49.5044	3.52	2	2	5.23714	3.8	2	2	711	78.907	5.45264
IPI00128945.1	Proteasome subunit beta type-2	5.47	1	1	1	2	catalytic activity	cytoplasm; cytosol; membrane; nucleus; proteasome	metabolic process; response to stimulus		1.1103e+06	22.49	5.47	1	1	2.83016	5.47	1	1	201	22.8917	7.02002
IPI00816967.1	Isoform 2 of B-Raf proto-oncogene serine/threonine-protein kinase	5.47	2	1	1	1	catalytic activity; nucleotide binding		metabolic process		93305.6	20.71	5.47	1	1		0			329	37.0941	9.30518
IPI00119876.2	Cytoplasmic dynein 1 heavy chain 1	5.47	2	15	15	18	catalytic activity; motor activity; nucleotide binding; protein binding; RNA binding	cytoplasm; cytoskeleton; Golgi; membrane	cell organization and biogenesis; cellular component movement; metabolic process; transport		2.31994e+06					61.3381	5.47	15	18	4644	531.71	6.41748
IPI00649708.1	P140 gene	5.43	10	5	5	9	protein binding	cytoplasm; cytoskeleton; membrane	cell organization and biogenesis; regulation of biological process; transport		1.17044e+06	170.484	3.59	3	4	17.4584	4.76	4	5	1198	129.676	9.36377
IPI00886212.1	21 kDa protein	5.43	6	1	1	2		cytoplasm; endosome; nucleus	transport		339999	37.73	5.43	1	1	2.82422	5.43	1	1	184	20.6464	6.87354
IPI00261338.1	Isoform 3 of Solute carrier family 23 member 2	5.42	2	1	1	1	transporter activity	membrane	transport		201626	31.04	5.42	1	1					461	49.3178	8.646
IPI00850299.1	similar to 17,000 dalton myosin light chain	5.41	6	1	1	1					355116	28.24	5.41	1	1		0			148	16.6568	4.43701
IPI00172364.1	Poly(A) binding protein, cytoplasmic 4	5.37	9	2	2	7	nucleotide binding; RNA binding	cytoplasm; nucleus			926931	164.808	2.76	1	3	13.6542	5.37	2	4	615	67.8097	9.49561
IPI00453783.4	N-acetyltransferase 8-like protein	5.35	1	1	1	1	catalytic activity	cytoplasm; endoplasmic reticulum; membrane; mitochondrion	metabolic process; regulation of biological process		109201	21.96	5.35	1	1		0			299	32.7559	8.52881
IPI00882024.1	Protein	5.35	1	1	1	1		membrane			3.18189e+06	0	5.35	1	1					187	20.8552	9.34912
IPI00622235.5	Transitional endoplasmic reticulum ATPase	5.33	2	3	3	5	catalytic activity; enzyme regulator activity; nucleotide binding; protein binding; RNA binding	cytoplasm; cytosol; endoplasmic reticulum; membrane; nucleus; proteasome	cell organization and biogenesis; metabolic process; regulation of biological process; response to stimulus; transport		1.33402e+06	42.85	1.49	1	1	10.3304	5.33	3	4	806	89.2657	5.26221
IPI00132456.1	UPF0568 protein C14orf166 homolog	5.33	1	1	1	3	protein binding; RNA binding	cytoplasm; cytoskeleton; nucleus	metabolic process; regulation of biological process		219568	32.3239	5.33	1	2	2.97488	5.33	1	1	244	28.1348	6.88818
IPI00265467.3	Regulator of G-protein signaling 6	5.3	5	1	2	3	enzyme regulator activity; protein binding; signal transducer activity	cytoplasm; Golgi; membrane	regulation of biological process; response to stimulus		834951	61.41	2.75	1	1	5.65325	5.3	2	2	472	54.4967	7.41553
IPI00228618.5	Guanine nucleotide-binding protein G(q) subunit alpha	5.29	1	1	1	5	catalytic activity; enzyme regulator activity; metal ion binding; nucleotide binding; protein binding; signal transducer activity	cytosol; membrane; nucleus	metabolic process; regulation of biological process; response to stimulus		1.15087e+06	34.1403	5.29	1	2	11.037	5.29	1	3	359	42.1313	5.68115
IPI00274767.1	Isoform 5 of Neuronal membrane glycoprotein M6-b	5.28	9	1	1	3		membrane	cell organization and biogenesis; regulation of biological process; transport		4.05743e+06	30.69	5.28	1	1	5.27661	5.28	1	2	246	26.7991	6.32861
IPI00420426.1	Isoform 1 of AP-3 complex subunit beta-2	5.27	1	4	4	5		cytoplasm; Golgi; membrane; nucleus	cellular component movement; transport		1.57887e+06	72.8326	3.97	3	3	5.92127	2.59	2	2	1082	119.118	5.63037
IPI00130186.4	V-type proton ATPase subunit C 1	5.24	1	1	1	2	catalytic activity; transporter activity	cytoplasm; membrane	metabolic process; transport		1.17169e+06	26.31	5.24	1	1	3.26292	5.24	1	1	382	43.8599	7.45947
IPI00331579.1	Synaptogyrin-3	5.24	1	1	1	2	protein binding	membrane	regulation of biological process		1.86323e+07	41.38	5.24	1	1	2.98821	5.24	1	1	229	24.5454	8.17725
IPI00377681.2	Isoform 2 of Protein KIAA1045	5.23	3	2	2	3	metal ion binding				1.09169e+06	50.9472	5.23	2	2	2.32053	2.48	1	1	363	41.3034	5.45264
IPI00126900.13	Calcium/calmodulin-dependent protein kinase kinase 1, alpha	5.19	2	1	1	1	catalytic activity; nucleotide binding		metabolic process		2.20845e+07	28.19	5.19	1	1					462	50.8851	6.48096
IPI00137311.1	Plexin-A1	5.17	3	6	7	11	enzyme regulator activity; protein binding; receptor activity; signal transducer activity	cytoplasm; membrane; nucleus	development; regulation of biological process; response to stimulus		1.77297e+06	147.319	4.59	6	7	13.1921	2.27	3	4	1894	210.965	6.90283
IPI00750944.1	similar to Myeloid leukemia factor 2	5.13	2	1	1	1	protein binding	nucleus	defense response; response to stimulus		677088	25.41	5.13	1	1					234	26.3874	7.69385
IPI00119842.1	Short/branched chain specific acyl-CoA dehydrogenase, mitochondrial	5.09	2	1	1	2	catalytic activity; nucleotide binding	mitochondrion; organelle lumen	metabolic process		628273	24.62	5.09	1	1	3.82419	5.09	1	1	432	47.8433	7.86963
IPI00110601.3	Gamma-aminobutyric acid receptor subunit alpha-3	5.08	4	1	2	3	receptor activity; signal transducer activity; transporter activity	membrane	cell communication; metabolic process; regulation of biological process; response to stimulus; transport		984526	42.7774	5.08	2	2	2.25482	1.63	1	1	492	55.3626	8.93896
IPI00785470.1	Isoform 2 of Estradiol 17-beta-dehydrogenase 12	5.08	2	1	1	1	catalytic activity; nucleotide binding; protein binding	endoplasmic reticulum; membrane	cell organization and biogenesis; metabolic process; regulation of biological process		1.05217e+06	21.12	5.08	1	1		0			177	20.1138	9.87646
IPI00816879.1	Isoform 1 of Latrophilin-1	5.05	5	5	5	15	protein binding; receptor activity; signal transducer activity	membrane	regulation of biological process; response to stimulus		1.70817e+06	144.37	5.05	5	7	25.3406	3.62	4	8	1466	161.583	6.48096
IPI00473972.1	Serine/threonine protein phosphatase	5.04	3	1	1	4	catalytic activity; metal ion binding; protein binding	chromosome; cytoplasm; cytoskeleton; nucleus	cell organization and biogenesis; metabolic process; regulation of biological process; response to stimulus		868623	61.1996	5.04	1	2	5.22593	5.04	1	2	278	32.0377	5.78271
IPI00116277.3	T-complex protein 1 subunit delta	5.01	2	2	2	4	nucleotide binding; protein binding; RNA binding	cytoplasm; cytoskeleton; nucleus	metabolic process		1.61438e+06	52.6572	5.01	2	2	5.59975	5.01	2	2	539	58.0297	8.01611
IPI00227928.3	Sodium- and chloride-dependent GABA transporter 1	5.01	1	2	2	3	transporter activity	cell surface; membrane	cell organization and biogenesis; regulation of biological process; response to stimulus; transport		2.8415e+06	40.9	2	1	1	5.94267	5.01	2	2	599	66.9571	7.95752
IPI00403161.1	Putative uncharacterized protein	5.01	1	1	1	1	DNA binding; nucleotide binding; protein binding; RNA binding	cytoplasm; nucleus	metabolic process; regulation of biological process		0					2.27313	5.01	1	1	339	35.8645	10.4478
IPI01007983.1	protein pellino homolog 2	5.01	1	1	1	1	catalytic activity; protein binding	cytosol; membrane	metabolic process; regulation of biological process; response to stimulus		1.21559e+06					3.07536	5.01	1	1	419	46.1436	7.07861
IPI00622371.3	Eukaryotic translation initiation factor 3 subunit G	5	1	1	1	1	nucleotide binding; protein binding; RNA binding	cytoplasm; nucleus	cell organization and biogenesis; metabolic process; regulation of biological process		441592	28.67	5	1	1		0			320	35.6159	5.89697
IPI00387389.1	39S ribosomal protein L18, mitochondrial	5	1	1	1	1	RNA binding; structural molecule activity	mitochondrion; ribosome	metabolic process; transport		579600					2.25922	5	1	1	180	20.6636	9.27588
IPI00405058.6	Isoform 3 of Heterogeneous nuclear ribonucleoproteins A2/B1	4.98	5	1	1	3	DNA binding; nucleotide binding; RNA binding	cytoplasm; membrane; nucleus; spliceosomal complex	metabolic process; regulation of biological process; transport		1.95581e+06	34.8755	4.98	1	2	2.20318	4.98	1	1	301	32.4404	8.71924
IPI00134918.4	protein-tyrosine phosphatase mitochondrial 1	4.98	1	1	1	1	catalytic activity	membrane; mitochondrion; nucleus	metabolic process		109371					2.35205	4.98	1	1	261	28.6159	9.94971
IPI00894715.1	Protein	4.96	3	1	1	2	metal ion binding				431082	29.86	4.96	1	1	2.37523	4.96	1	1	262	30.4963	5.71924
IPI00461623.1	Uncharacterized protein	4.93	4	1	1	1	catalytic activity; metal ion binding; nucleotide binding	cytoplasm; cytosol	metabolic process; response to stimulus		789199		0			2.68599	4.93	1	1	304	33.0174	5.09717
IPI00816946.1	Gphn protein	4.92	2	2	2	3	catalytic activity; metal ion binding; nucleotide binding; protein binding; structural molecule activity	cytoplasm; cytoskeleton; membrane	cell organization and biogenesis; metabolic process		768871	47.0416	4.92	2	2	3.21275	3.11	1	1	772	83.6129	5.75732
IPI00857988.1	64 kDa protein	4.9	7	1	2	8	nucleotide binding; protein binding				784157	117.563	4.9	2	4	11.0088	4.9	2	4	571	63.5151	6.32861
IPI00884508.1;IPI00308691.2	solute carrier family 2 (facilitated glucose transporter), member 1	4.88	3	3	3	5	protein binding; transporter activity	cytoplasm; cytoskeleton; membrane; nucleus	cell communication; cell organization and biogenesis; response to stimulus; transport		3.28867e+06	74.0816	4.88	3	3	5.22289	3.66	2	2	492	53.9495	8.86572
IPI00408892.2	Ras-related protein Rab-7a	4.83	1	1	1	2	catalytic activity; nucleotide binding; protein binding	cytoplasm; endosome; Golgi; membrane; nucleus; vacuole	cell organization and biogenesis; cellular homeostasis; metabolic process; regulation of biological process; response to stimulus; transport		2.25243e+06	33.67	4.83	1	1	2.35574	4.83	1	1	207	23.4748	6.69775
IPI00623742.1	cGMP-dependent 3',5'-cyclic phosphodiesterase	4.8	5	2	2	3	catalytic activity; metal ion binding; nucleotide binding; protein binding	cytoplasm; cytosol; endoplasmic reticulum; Golgi; membrane; nucleus; organelle lumen	metabolic process; regulation of biological process; response to stimulus; transport		1.48611e+06	41.7544	4.8	2	3					916	103.222	5.37646
IPI00128341.1	Wiskott-Aldrich syndrome protein family member 3	4.79	1	1	1	1	protein binding	cytoplasm; cytoskeleton	cell organization and biogenesis; regulation of biological process		389116					3.32993	4.79	1	1	501	55.1696	6.3667
IPI00138691.6	Actin-related protein 2/3 complex subunit 4	4.76	3	1	1	2	protein binding	cytoplasm; cytoskeleton	cell organization and biogenesis; regulation of biological process		1.73869e+06	44.11	4.76	1	1	2.43775	4.76	1	1	168	19.6543	8.42627
IPI00120793.1	Major prion protein	4.72	2	1	1	2	metal ion binding; protein binding	cytoplasm; endoplasmic reticulum; Golgi; membrane; nucleus	cell organization and biogenesis; cellular homeostasis; metabolic process; regulation of biological process; response to stimulus		707696	46.29	4.72	1	1	2.3951	4.72	1	1	254	27.9595	9.33447
IPI00122865.1	Secretory carrier-associated membrane protein 5	4.68	1	1	1	1		endosome; Golgi; membrane	regulation of biological process; response to stimulus; transport		1.1586e+06	27.02	4.68	1	1		0			235	26.051	8.54346
IPI00230029.1	Isoform ISO10 of Fragile X mental retardation protein 1 homolog	4.68	16	1	2	3	RNA binding				668974	48.0924	4.68	2	2	3.75342	3.28	1	1	427	48.6258	6.44287
IPI00672505.1	similar to Discs, large homolog 1 (Drosophila) isoform 4	4.68	6	3	3	6	protein binding; structural molecule activity	cytoplasm; endoplasmic reticulum; Golgi; membrane; nucleus	cell organization and biogenesis; cell proliferation; metabolic process; regulation of biological process; response to stimulus		1.62832e+06	71.6863	4.68	3	3	9.03394	4.68	3	3	834	91.5664	6.34131
IPI00762298.1	RIKEN cDNA 1200015N20, isoform CRA_e (Fragment)	4.68	1	1	1	1					4.22867e+06					3.20182	4.68	1	1	534	58.576	6.85889
IPI00648537.5	Solute carrier family 24 (Sodium/potassium/calcium exchanger), member 2	4.65	7	2	2	8	metal ion binding; protein binding; transporter activity	membrane	cellular homeostasis; regulation of biological process; response to stimulus; transport		1.35042e+06	47.5972	4.65	2	2	17.0926	4.65	2	6	645	71.7564	6.75635
IPI00890144.1	Isoform 2 of Electroneutral sodium bicarbonate exchanger 1	4.63	2	3	3	5	transporter activity	membrane	transport		472772	43.41	2.8	2	2	9.09931	2.89	2	3	1037	116.605	6.82959
IPI00111218.1	Aldehyde dehydrogenase, mitochondrial	4.62	2	2	2	3	catalytic activity; nucleotide binding; protein binding	mitochondrion; organelle lumen	metabolic process; regulation of biological process		1.18389e+06	48.4073	4.62	2	2	2.94457	2.7	1	1	519	56.5018	7.62061
IPI00406442.3	Succinyl-CoA ligase [GDP-forming] subunit alpha, mitochondrial	4.62	2	1	1	2	catalytic activity; nucleotide binding; protein binding; RNA binding	cytoplasm; membrane; mitochondrion	metabolic process		694102	45.08	4.62	1	1	2.40987	4.62	1	1	346	36.132	9.39307
IPI00880812.1	LanC (Bacterial lantibiotic synthetase component C)-like 1	4.62	3	1	1	1	catalytic activity; metal ion binding; protein binding	cytoplasm; cytoskeleton; membrane; nucleus			0	27.89	4.62	1	1		0			173	19.6439	8.26514
IPI00380273.1	Gap junction protein	4.61	2	1	1	2	protein binding; signal transducer activity; transporter activity	cytoplasm; cytosol; endosome; Golgi; membrane; vacuole	cell communication; cell death; cell differentiation; cell organization and biogenesis; cellular component movement; cellular homeostasis; defense response; regulation of biological process; response to stimulus; transport		585699	28.51	4.61	1	1	3.99542	4.61	1	1	434	49.4925	9.51025
IPI00284806.8	Hypoxanthine-guanine phosphoribosyltransferase	4.59	1	1	1	1	catalytic activity; metal ion binding; nucleotide binding; protein binding	cytoplasm; cytosol	cell differentiation; cell organization and biogenesis; cell proliferation; metabolic process; regulation of biological process; response to stimulus		235686	24.87	4.59	1	1		0			218	24.5546	6.68311
IPI00754739.1	Putative uncharacterized protein	4.57	3	1	1	1	protein binding; structural molecule activity	cytoplasm; membrane; mitochondrion; nucleus	cell organization and biogenesis; metabolic process; regulation of biological process		482342	31.53	4.57	1	1		0			175	20.3634	8.26514
IPI00112986.1	Mitochondrial chaperone BCS1	4.55	1	1	1	2	catalytic activity; DNA binding; nucleotide binding; RNA binding	membrane; mitochondrion	cell organization and biogenesis; metabolic process		157072		0			6.28967	4.55	1	2	418	47.3763	7.92822
IPI01016178.1	Uncharacterized protein	4.51	3	1	1	1	protein binding				3.9263e+06					3.15169	4.51	1	1	709	80.9567	9.43701
IPI00844784.1	Isoform 2 of 26S proteasome non-ATPase regulatory subunit 13	4.45	2	1	1	1	catalytic activity; protein binding	membrane; nucleus; proteasome	cell organization and biogenesis; metabolic process		192237	31.12	4.45	1	1					337	38.1715	5.8208
IPI00226521.5	Isoform 2 of Epimerase family protein SDR39U1	4.44	2	1	1	1	catalytic activity; nucleotide binding	nucleus	metabolic process		236958	27.11	4.44	1	1		0			293	31.4387	9.30518
IPI00876097.1	Plexin A4, isoform CRA_b	4.44	3	6	7	9	protein binding; receptor activity; signal transducer activity	membrane	cell organization and biogenesis; cellular component movement; development; regulation of biological process; response to stimulus		2.00256e+06	103.554	3.54	6	6	8.28003	1.96	3	3	1890	212.093	6.80029
IPI00751005.2	Isoform 1 of Septin-8	4.43	11	2	2	3	nucleotide binding	cytoplasm; cytoskeleton			991600	80.7672	4.43	2	2	2.89867	2.8	1	1	429	49.7812	5.99854
IPI00473425.1	Pcbp3 protein	4.42	7	1	1	1	DNA binding; RNA binding	cytoplasm; cytosol; mitochondrion; nucleus			0	42.56	4.42	1	1		0			249	26.4769	8.86572
IPI00119458.7	Fructose-bisphosphate aldolase C	4.41	1	1	1	4	catalytic activity; protein binding	cytoplasm; mitochondrion	cell death; cell organization and biogenesis; metabolic process; response to stimulus		977933	94.7572	4.41	1	2	7.83669	4.41	1	2	363	39.3702	7.12256
IPI00113772.1	Gamma-aminobutyric acid receptor subunit alpha-1	4.4	3	1	2	4	protein binding; receptor activity; signal transducer activity; transporter activity	membrane	cell communication; regulation of biological process; response to stimulus; transport		2.97163e+06	79.7874	4.4	2	2	5.49855	4.4	2	2	455	51.7207	9.30518
IPI00114819.3	Methylosome protein 50	4.39	1	1	1	1	protein binding	cytoplasm; cytosol; Golgi; nucleus	cell differentiation; regulation of biological process		417431					2.61402	4.39	1	1	342	36.9192	5.2749
IPI00230612.4	Isoform Short of Trifunctional purine biosynthetic protein adenosine-3	4.39	2	1	1	1	catalytic activity; metal ion binding; nucleotide binding	cytoplasm	metabolic process; response to stimulus		161453					3.13977	4.39	1	1	433	45.6684	6.32861
IPI00828529.1	Isoform 2 of Kelch repeat and BTB domain-containing protein 5	4.37	2	1	1	1	protein binding	cytoplasm	development		0					3.06272	4.37	1	1	389	43.6852	5.19873
IPI01027614.1	Uncharacterized protein	4.37	3	1	2	2	catalytic activity; nucleotide binding; protein binding				4.24494e+06					6.08752	4.37	2	2	869	97.827	7.28369
IPI00116843.1	NADH-ubiquinone oxidoreductase chain 4	4.36	1	1	1	3	catalytic activity	membrane; mitochondrion	metabolic process; response to stimulus; transport		416957	23.6711	4.36	1	2	3.43231	4.36	1	1	459	51.8466	9.37842
IPI00331014.1	UPF0670 protein C8orf55 homolog	4.35	1	1	1	2		extracellular			474023	26.7	4.35	1	1	2.35613	4.35	1	1	207	23.7876	9.11475
IPI00136555.1	ATP-dependent zinc metalloprotease YME1L1	4.34	1	1	1	1	catalytic activity; metal ion binding; nucleotide binding	membrane; mitochondrion	cell organization and biogenesis; cell proliferation; metabolic process; response to stimulus		698817					3.18039	4.34	1	1	715	79.9778	8.96826
IPI00123613.1	Protein kinase C and casein kinase substrate in neurons protein 1	4.31	1	1	1	1	catalytic activity; protein binding	cytoplasm; cytosol; membrane	cell organization and biogenesis; metabolic process; regulation of biological process; response to stimulus; transport		235723					2.45005	4.31	1	1	441	50.5435	5.23682
IPI00464208.3	Isoform 2 of ATPase family AAA domain-containing protein 3	4.3	3	2	2	6	catalytic activity; nucleotide binding; RNA binding		metabolic process		540818	98.5287	4.3	2	3	9.93608	4.3	2	3	512	57.3929	9.5249
IPI00742287.1	Isoform 2 of Mitochondrial carrier homolog 1	4.3	7	1	2	3	protein binding	membrane; mitochondrion	cell death; cell organization and biogenesis; metabolic process; regulation of biological process; transport		2.25526e+06	52.1683	4.3	2	2	2.57942	2.96	1	1	372	39.9146	9.48096
IPI00307931.1	Isoform 1 of Mitochondrial Rho GTPase 1	4.28	4	2	2	3	catalytic activity; metal ion binding; nucleotide binding	membrane; mitochondrion	cell death; cell organization and biogenesis; cellular component movement; cellular homeostasis; metabolic process; regulation of biological process; response to stimulus; transport		388994	32.95	1.27	1	1	4.71552	4.28	2	2	631	72.1956	6.49365
IPI00890196.1	22 kDa protein	4.28	4	1	1	1	structural molecule activity	ribosome	metabolic process		1.06424e+06	36.35	4.28	1	1					187	21.647	11.1216
IPI00310247.7	Progressive ankylosis protein	4.27	1	1	1	1	transporter activity	membrane	regulation of biological process; transport		157818	27.74	4.27	1	1		0			492	54.2624	7.88428
IPI00347110.2	Keratin, type II cytoskeletal 73	4.27	9	1	2	4	catalytic activity; motor activity; structural molecule activity	nucleus			5.28823e+06	83.7802	4.27	2	2	6.93927	4.27	2	2	539	58.8747	8.08936
IPI00109221.3	Phosphatidylinositide phosphatase SAC1	4.26	1	2	2	6	catalytic activity; receptor activity; signal transducer activity	endoplasmic reticulum; Golgi; membrane	metabolic process		605379	76.3569	4.26	2	3	10.3947	4.26	2	3	587	66.9009	7.29834
IPI00761641.1	sodium channel, voltage-gated, type II, alpha 1	4.24	7	6	6	10	metal ion binding; protein binding; transporter activity	membrane	cell death; regulation of biological process; response to stimulus; transport		2.11118e+06	95.1638	2.59	4	4	16.4125	3.19	4	6	2006	227.797	5.66846
IPI00315463.4	receptor accessory protein 5	4.23	1	1	1	1	protein binding	membrane			927438	22.56	4.23	1	1		0			189	21.433	8.11865
IPI00858047.1	37 kDa protein	4.23	4	1	1	3	catalytic activity		metabolic process; regulation of biological process		997426	62.7767	4.23	1	2	3.12673	4.23	1	1	331	36.6308	7.21045
IPI00458574.1	Putative uncharacterized protein	4.2	3	1	1	2	metal ion binding; protein binding	cytoplasm; membrane	cell organization and biogenesis; cell proliferation; cellular component movement; regulation of biological process; response to stimulus		100422	47.99	4.2	1	1	2.20416	4.2	1	1	286	31.5812	6.68311
IPI00921647.1	hypothetical protein LOC72792 isoform 2	4.2	2	1	1	2	protein binding				247569	46.81	4.2	1	1	2.82879	4.2	1	1	286	30.3014	6.04932
IPI00117803.6	Isoform 2 of Astrotactin-1	4.17	3	3	3	8	protein binding	endosome; membrane	cellular component movement; response to stimulus		940120	152.029	4.17	3	4	15.2509	4.17	3	4	1294	143.857	5.14795
IPI00929837.1	HGF-regulated tyrosine kinase substrate isoform 1	4.17	3	3	3	3	metal ion binding	cytoplasm	transport		1.06755e+06	45.2189	4.17	3	3		0			767	85.8529	7.47412
IPI00480414.2	Isoform 2 of Reticulon-3	4.13	5	3	3	5	protein binding	endoplasmic reticulum; Golgi; membrane	cell death; cell organization and biogenesis; transport		5.31868e+06	76.4142	4.13	3	4	2.81647	1.16	1	1	945	101.856	4.93213
IPI00461322.1	Putative uncharacterized protein	4.1	4	2	2	4	metal ion binding; protein binding; RNA binding	cytosol; membrane; nucleus	cell organization and biogenesis; cell proliferation; cellular homeostasis; metabolic process; regulation of biological process; response to stimulus		2.47698e+06	59.053	4.1	2	2	5.03295	4.1	2	2	415	44.4394	6.75635
IPI00228680.3	Isoform 2a of Neurexin-3-alpha	4.09	6	3	3	4	metal ion binding; protein binding; receptor activity	membrane	cell communication; cell organization and biogenesis; regulation of biological process; transport		1.49724e+06					13.3323	4.09	3	4	1100	121.716	6.55127
IPI00123494.3	26S proteasome non-ATPase regulatory subunit 2	4.07	2	2	2	7	enzyme regulator activity; protein binding	membrane; proteasome	regulation of biological process		584848	74.8486	4.07	2	5	5.11875	1.65	1	2	908	100.139	5.17334
IPI00311236.1	60S ribosomal protein L7	4.07	2	1	1	2	DNA binding; protein binding; RNA binding; structural molecule activity	membrane; nucleus; ribosome	metabolic process		1.17424e+06	29.52	4.07	1	1	2.33427	4.07	1	1	270	31.3998	10.8872
IPI00228059.4	Glucose 1,6-bisphosphate synthase	4.03	2	2	2	3	catalytic activity	cytosol	metabolic process		576770	33.6056	4.03	2	2	3.38759	2.25	1	1	621	70.2343	6.49365
IPI00895120.1	33 kDa protein	4.03	2	1	1	1	catalytic activity		metabolic process; response to stimulus		318140	24.34	4.03	1	1		0			298	33.3141	8.5874
IPI00122069.1	Protein kinase C gamma type	4.02	1	2	2	2	catalytic activity; metal ion binding; nucleotide binding; protein binding	cytoplasm; cytosol; membrane; nucleus	cell communication; metabolic process; regulation of biological process; response to stimulus		3.13247e+06	25.19	2.15	1	1	3.01948	1.87	1	1	697	78.3071	7.45947
IPI00123096.1	Myogenin	4.02	1	1	1	1	DNA binding; protein binding	nucleus	cell differentiation; cell organization and biogenesis; development; metabolic process; regulation of biological process; response to stimulus		1.99836e+07	25.29	4.02	1	1		0			224	25.1874	5.80811
IPI00469268.5	T-complex protein 1 subunit theta	4.01	1	2	2	4	nucleotide binding; protein binding	cytoplasm; cytoskeleton; cytosol	metabolic process		1.81765e+06	67.1072	4.01	2	2	4.6363	4.01	2	2	548	59.5175	5.61768
IPI00307963.3	Peflin	4	1	1	1	1	metal ion binding; protein binding; RNA binding	cytoplasm; membrane	response to stimulus		245869					2.20154	4	1	1	275	29.209	6.30322
IPI00222457.2;IPI00122743.2	aspartyl-tRNA synthetase isoform 1	3.99	2	1	1	2	catalytic activity; nucleotide binding; RNA binding	cytoplasm; membrane	metabolic process		2.09055e+06	26.05	3.99	1	1	3.04638	3.99	1	1	501	57.1112	6.49365
IPI00918997.1	asparaginyl-tRNA synthetase isoform 2	3.94	2	2	2	5	catalytic activity; nucleotide binding	cytoplasm; mitochondrion	metabolic process		695670	135.098	3.94	2	3	6.68409	2.51	1	2	558	64.167	5.85889
IPI00751955.1	Uncharacterized protein	3.89	2	1	1	1			cellular homeostasis; regulation of biological process		2.71021e+06					2.44769	3.89	1	1	257	29.5722	8.71924
IPI00223759.2	Isoform 1 of Vacuolar protein sorting-associated protein 26B	3.87	1	1	1	2		cytoplasm; membrane	transport		532811	57.51	3.87	1	1	3.37907	3.87	1	1	336	39.1002	7.37158
IPI00125971.1	26S protease regulatory subunit 10B	3.86	1	1	1	1	catalytic activity; nucleotide binding; RNA binding	cytoplasm; membrane; nucleus; proteasome	metabolic process; regulation of biological process; response to stimulus		834671					2.85699	3.86	1	1	389	44.1451	7.48877
IPI00469509.6	Uncharacterized protein	3.85	1	1	1	2		membrane	transport		0					4.5212	3.85	1	2	312	34.8682	7.98682
IPI00874529.1	Herc1 protein	3.83	3	1	1	2	catalytic activity		cell differentiation; cell organization and biogenesis; regulation of biological process		49371.6	33.6573	3.83	1	2		0			287	31.4123	6.63916
IPI00222496.3	Putative uncharacterized protein	3.82	2	1	1	4	catalytic activity	endoplasmic reticulum; membrane; organelle lumen	cellular homeostasis; metabolic process; regulation of biological process		1.55713e+06	111.46	3.82	1	2	6.02449	3.82	1	2	445	48.6586	5.18604
IPI00117176.1	Fatty-acid amide hydrolase 1	3.8	1	1	1	1	catalytic activity; protein binding	cytoplasm; endoplasmic reticulum; Golgi; membrane	metabolic process		138528					3.3874	3.8	1	1	579	63.1803	7.86963
IPI00123181.4	Myosin-9	3.78	2	1	5	11	catalytic activity; motor activity; nucleotide binding; protein binding; RNA binding	cytoplasm; cytoskeleton; cytosol; endosome; extracellular; membrane; nucleus	cell differentiation; cell organization and biogenesis; cellular component movement; metabolic process; regulation of biological process; transport		1.23528e+06	197.69	3.78	5	6	16.2362	3.21	4	5	1960	226.232	5.65576
IPI00454083.1	Isoform 3 of Kinesin-like protein KIF21A	3.77	8	3	3	5	catalytic activity; motor activity; nucleotide binding; protein binding	cytoplasm; cytoskeleton	cell organization and biogenesis; cellular component movement		730378	109.998	1.72	2	2	10.7708	3.77	3	3	1567	174.697	6.06201
IPI00625729.2	Keratin, type II cytoskeletal 1	3.77	4	1	2	3	structural molecule activity	membrane; nucleus	defense response; metabolic process; regulation of biological process; response to stimulus		4.37587e+06	58.9844	3.77	2	2	3.80204	1.88	1	1	637	65.5653	8.14795
IPI00318522.3	Glutamate decarboxylase 2	3.76	1	1	1	3	catalytic activity; protein binding	cytoplasm; cytosol; Golgi; membrane	metabolic process; response to stimulus		772520	74.6644	3.76	1	2	4.19977	3.76	1	1	585	65.1815	6.90283
IPI00663736.2	similar to SynGAP-a	3.75	17	4	4	5	enzyme regulator activity; protein binding		regulation of biological process; response to stimulus		2.7369e+06	125.438	3.75	4	5					1281	141.826	8.89502
IPI00118930.1	Alpha-soluble NSF attachment protein	3.73	2	1	1	2	protein binding	membrane	cell communication; cell differentiation; cell organization and biogenesis; regulation of biological process; transport		5.73895e+06	62.84	3.73	1	1	3.70292	3.73	1	1	295	33.1682	5.45264
IPI00314316.3	Isoform Alpha of MAGUK p55 subfamily member 6	3.71	2	1	1	5	catalytic activity; protein binding	membrane	metabolic process		272048	38.84	3.71	1	1	11.5315	3.71	1	4	539	60.8867	6.17627
IPI00318496.1	Glutamate decarboxylase 1	3.71	1	1	1	4	catalytic activity; protein binding	cytoplasm; mitochondrion	cell death; cell proliferation; cellular component movement; metabolic process; response to stimulus		622331	58.6544	3.71	1	2	8.88722	3.71	1	2	593	66.6055	7.1665
IPI00874814.1	WD repeat domain 26	3.7	6	1	1	2	protein binding	cytoplasm; nucleus			498120	38.85	3.7	1	1	3.16476	3.7	1	1	514	58.526	6.18896
IPI00331664.3	Alpha-actinin-2	3.69	5	1	3	5	metal ion binding; protein binding	cytoplasm; cytoskeleton	cell organization and biogenesis; regulation of biological process		667384	61.8176	3.69	3	3	5.72182	2.68	2	2	894	103.588	5.51611
IPI00830616.1	Protein	3.66	4	1	1	2	catalytic activity; nucleotide binding; protein binding; signal transducer activity		cell organization and biogenesis; metabolic process; regulation of biological process; response to stimulus		508830	28.5	3.66	1	1	2.87194	3.66	1	1	382	43.7034	5.73193
IPI00136965.1	Glutamate receptor 1	3.64	4	2	3	5	protein binding; receptor activity; signal transducer activity; transporter activity	cell surface; cytosol; endoplasmic reticulum; endosome; membrane	cell communication; metabolic process; regulation of biological process; response to stimulus; transport		1.66248e+06	46.2027	3.64	3	3	5.20072	2.65	2	2	907	101.504	7.69385
IPI00759847.1	Isoform 2 of Protein NDRG2	3.64	2	1	1	3	protein binding; signal transducer activity	cytoplasm; cytosol; Golgi; nucleus	cell communication; cell differentiation; defense response; development; regulation of biological process; response to stimulus		1.34352e+06	50.458	3.64	1	2	3.0025	3.64	1	1	357	39.2554	5.63037
IPI00123004.3	[Pyruvate dehydrogenase [lipoamide]] kinase isozyme 3, mitochondrial	3.61	1	1	1	2	catalytic activity; nucleotide binding	mitochondrion; organelle lumen	cellular homeostasis; metabolic process; regulation of biological process; response to stimulus		665560	41.76	3.61	1	1	2.90056	3.61	1	1	415	47.8926	8.82178
IPI00118420.3	Stimulated by retinoic acid gene 6 protein	3.58	1	1	1	1	protein binding; receptor activity; transporter activity	membrane	metabolic process; regulation of biological process; response to stimulus; transport		674850					3.48467	3.58	1	1	670	73.7279	8.6167
IPI00882316.1	40 kDa protein	3.57	2	1	1	4	protein binding		cell organization and biogenesis		2.89557e+06	89.9472	3.57	1	2	7.07423	3.57	1	2	364	39.8522	5.60498
IPI00126501.1	Carbonic anhydrase 14	3.56	1	1	1	2	catalytic activity; metal ion binding	membrane	metabolic process; transport		887078	32.9	3.56	1	1	2.9759	3.56	1	1	337	37.482	6.354
IPI00742400.1	Isoform 2 of cAMP-dependent protein kinase catalytic subunit beta	3.55	4	1	1	5	catalytic activity; metal ion binding; nucleotide binding; protein binding	cytoplasm; cytosol; membrane; nucleus	metabolic process; regulation of biological process; response to stimulus		3.31471e+06	51.6735	3.55	1	2	8.82935	3.55	1	3	338	39.4244	8.55811
IPI00653158.1;IPI00226430.3	Acetyl-Coenzyme A acyltransferase 2 (Mitochondrial 3-oxoacyl-Coenzyme A thiolase), isoform CRA_k	3.53	2	1	1	2	catalytic activity; RNA binding	membrane; mitochondrion; organelle lumen	cell organization and biogenesis; metabolic process; regulation of biological process; response to stimulus		825985	44.63	3.53	1	1	2.89626	3.53	1	1	397	41.8034	8.08936
IPI00229829.3	serpin A11 isoform 2 precursor	3.53	2	1	1	1	enzyme regulator activity	extracellular	regulation of biological process		1.34691e+06					2.3934	3.53	1	1	425	47.2666	7.03467
IPI00111151.2	Rabphilin-3A	3.52	1	1	1	4	metal ion binding; protein binding; transporter activity	cytosol; Golgi; membrane	transport		1.9472e+06	82.9772	3.52	1	2	8.80043	3.52	1	2	681	75.4417	8.26514
IPI00221765.1	Leucine-rich repeat and transmembrane domain-containing protein 2	3.51	1	1	1	1	protein binding	membrane			550473					2.78808	3.51	1	1	370	41.0119	6.40479
IPI00121105.2	Hydroxyacyl-coenzyme A dehydrogenase, mitochondrial	3.5	1	1	1	2	catalytic activity; nucleotide binding	cytoplasm; membrane; mitochondrion; nucleus; organelle lumen	metabolic process; regulation of biological process; response to stimulus		939909	32.54	3.5	1	1	2.41789	3.5	1	1	314	34.4419	8.646
IPI00225046.1	Isoform 3 of Noelin	3.5	3	1	1	2	protein binding	cytoskeleton; endoplasmic reticulum; extracellular	cell organization and biogenesis; development; regulation of biological process		851277	42.28	3.5	1	1	2.85739	3.5	1	1	457	52.6402	6.80029
IPI00473685.3	ubiquitin carboxyl-terminal hydrolase 14 isoform 2	3.49	2	1	1	1	catalytic activity; enzyme regulator activity; protein binding	cell surface; cytoplasm; membrane; proteasome	cell communication; metabolic process; regulation of biological process		3.2401e+06					2.22642	3.49	1	1	458	52.2853	5.65576
IPI00415558.1	Isoform 3 of Synaptopodin	3.48	4	1	1	3	protein binding	cytoplasm; cytoskeleton; membrane	cell organization and biogenesis; regulation of biological process		1.85315e+06	53.3444	3.48	1	2	3.09471	3.48	1	1	690	73.9715	9.20264
IPI00114052.1	Small nuclear ribonucleoprotein-associated protein B	3.46	2	1	1	2	protein binding; RNA binding	cytoplasm; cytosol; nucleus; spliceosomal complex	cell organization and biogenesis; metabolic process		579202	46.83	3.46	1	1	2.20613	3.46	1	1	231	23.6402	10.9019
IPI00267295.5	26S proteasome non-ATPase regulatory subunit 1	3.46	2	2	2	3	enzyme regulator activity; protein binding	membrane; proteasome	regulation of biological process		780007	61.12	1.26	1	1	7.07744	3.46	2	2	953	105.663	5.38916
IPI00338880.3	Isoform 2 of Neuronal cell adhesion molecule	3.46	4	2	2	3	protein binding	membrane	cell organization and biogenesis; cellular component movement; regulation of biological process		319399	21.34	1.85	1	1	5.77623	3.46	2	2	1186	131.191	6.06201
IPI00464181.4	Isoform 2 of Phosphatidylinositol 3,4,5-trisphosphate-dependent Rac exchanger 1 protein	3.46	3	1	1	1	enzyme regulator activity	cytoplasm; cytosol; membrane	cell communication; cell differentiation; cell organization and biogenesis; cellular component movement; metabolic process; regulation of biological process; response to stimulus		1.68188e+06	25.62	3.46	1	1		0			462	51.8655	6.46826
IPI00268433.3	Uncharacterized protein	3.46	5	1	1	1	metal ion binding; protein binding; transporter activity	membrane; mitochondrion	cell communication; cellular homeostasis; regulation of biological process; response to stimulus; transport		1.16911e+06					3.241	3.46	1	1	664	74.2825	5.05908
IPI00895397.1	Uncharacterized protein	3.45	2	1	1	1	catalytic activity	cytoplasm; endoplasmic reticulum; membrane	cell death; cell differentiation; metabolic process		62030.6					2.223	3.45	1	1	435	49.1183	8.35303
IPI00118832.1	Endoplasmic reticulum protein ERp29	3.44	1	1	1	2		cell surface; endoplasmic reticulum; membrane; organelle lumen	transport		0	31.22	3.44	1	1	2.24203	3.44	1	1	262	28.8051	6.15088
IPI00845769.1	Isoform 2 of Glycerol-3-phosphate dehydrogenase 1-like protein	3.44	4	1	1	2	catalytic activity; nucleotide binding; protein binding	cytoplasm; membrane	metabolic process; regulation of biological process		306747	30.96	3.44	1	1	2.77817	3.44	1	1	320	34.6122	6.87354
IPI00351246.3	Mpp3 membrane protein, palmitoylated 3	3.42	1	1	1	1	catalytic activity; protein binding	cell surface	metabolic process		1.95638e+06	34.23	3.42	1	1		0			585	66.445	6.46826
IPI00133428.3	26S protease regulatory subunit 4	3.41	1	1	1	3	catalytic activity; nucleotide binding; protein binding; RNA binding	cytoplasm; membrane; nucleus; proteasome	metabolic process; response to stimulus		534980	78.79	3.41	1	1	7.01837	3.41	1	2	440	49.1537	6.21436
IPI00880561.1	Uncharacterized protein	3.38	2	1	1	1	enzyme regulator activity; metal ion binding; protein binding	cytoplasm; membrane	cell organization and biogenesis; regulation of biological process		2.39839e+06		0			2.69488	3.38	1	1	355	37.8168	8.1333
IPI00653237.2;IPI00380997.4	Wdr7 protein	3.36	3	4	4	11	protein binding		cell differentiation		1.41607e+06	155.136	3.36	4	5	18.8503	3.36	4	6	1457	160.222	7.00537
IPI00225648.4	Zinc finger protein 786	3.35	1	1	1	1	DNA binding; metal ion binding	nucleus	metabolic process; regulation of biological process		449392					3.03702	3.35	1	1	777	89.4264	9.1001
IPI00128071.7	Isoform 1 of General vesicular transport factor p115	3.34	4	3	3	6	protein binding; RNA binding; transporter activity	cytoplasm; cytosol; Golgi; membrane	cell organization and biogenesis; transport		507262	99.8839	3.34	3	3	8.08086	3.34	3	3	959	106.917	4.93213
IPI00130353.5	Valyl-tRNA synthetase	3.33	2	2	2	3	catalytic activity; nucleotide binding; protein binding	cytoplasm; mitochondrion	metabolic process; regulation of biological process		145001	28.85	2.06	1	1	5.47751	1.27	1	2	1263	140.127	7.76709
IPI00331556.5	Heat shock 70 kDa protein 4	3.33	5	1	2	6	nucleotide binding; protein binding	cytoplasm; cytosol; mitochondrion; nucleus	cell organization and biogenesis; regulation of biological process; response to stimulus; transport		777603	107.149	3.33	2	3	8.68394	3.33	2	3	841	94.0733	5.23682
IPI00620582.2	Isoform 2 of Actin-related protein 3B	3.33	3	1	1	5	catalytic activity; DNA binding; nucleotide binding; protein binding	cytoplasm; cytoskeleton	cell organization and biogenesis; metabolic process; regulation of biological process		1.61496e+06	87.0222	3.33	1	3	5.75171	3.33	1	2	330	37.8613	6.53662
IPI00463282.1	Keratin (Fragment)	3.33	3	1	1	1	structural molecule activity	cytoplasm; cytoskeleton; Golgi	cell proliferation; cellular component movement		1.88173e+06	32.82	3.33	1	1					270	25.2717	8.82178
IPI00113638.1	Junctophilin-2	3.3	1	1	1	1	protein binding; transporter activity	endoplasmic reticulum; membrane	cellular homeostasis; development; regulation of biological process; transport		0	27.69	3.3	1	1		0			696	74.6465	8.1626
IPI00227235.4;IPI00227235.6	Isoform 2 of Ankyrin-2	3.29	27	10	10	16	protein binding		regulation of biological process; response to stimulus		2.11334e+06	216.324	3.29	10	11	16.9502	1.43	4	5	3926	428.504	5.16064
IPI00405986.3	Uncharacterized protein	3.29	29	2	2	2	protein binding	cytoplasm; cytoskeleton	cell organization and biogenesis		1.13667e+06					5.46564	3.29	2	2	1064	117.1	5.92236
IPI00409936.1	Isoform 2 of Importin-5	3.28	3	2	2	6	protein binding; RNA binding; transporter activity	cytoplasm; Golgi; membrane; nucleus	regulation of biological process; response to stimulus; transport		555537	49.4609	3.28	2	4	5.34787	1.45	1	2	1037	116.839	4.91943
IPI00321446.4	Protein kinase C alpha type	3.27	2	1	2	3	catalytic activity; metal ion binding; nucleotide binding; protein binding	cytoplasm; cytosol; endoplasmic reticulum; membrane; mitochondrion; nucleus	cell death; cell differentiation; cell organization and biogenesis; cellular component movement; cellular homeostasis; metabolic process; regulation of biological process; response to stimulus		391941	53.88	1.49	1	1	4.84375	3.27	2	2	672	76.8021	7.13721
IPI00353563.4	Fascin	3.25	1	1	1	2	protein binding; RNA binding	cytoplasm; cytoskeleton; cytosol; membrane	cell organization and biogenesis; cellular component movement		1.33263e+06	31.85	3.25	1	1	3.69821	3.25	1	1	493	54.4739	6.88818
IPI00648658.1	clathrin, light polypeptide A isoform d	3.24	8	1	1	1	protein binding; structural molecule activity	membrane	transport		757404	22.7	3.24	1	1		0			216	23.4643	4.50049
IPI00133218.3	ADP-ribosylation factor-like protein 8B	3.23	1	1	1	1	nucleotide binding; protein binding	cytoplasm; cytoskeleton; endosome; membrane; nucleus; vacuole	cell division; cell organization and biogenesis; regulation of biological process; response to stimulus		389530	28.6	3.23	1	1		0			186	21.5251	8.42627
IPI00654180.1	Putative uncharacterized protein	3.23	2	1	1	2	enzyme regulator activity	cytoplasm	regulation of biological process; response to stimulus		585877	25.77	3.23	1	1	3.19288	3.23	1	1	433	50.7978	8.45557
IPI00138098.2	Aspartate beta-hydroxylase domain-containing protein 2	3.21	1	1	1	2	catalytic activity; metal ion binding	membrane	metabolic process		277832	35.12	3.21	1	1	2.23299	3.21	1	1	343	38.7059	7.04932
IPI00890863.1	eukaryotic translation initiation factor 4A2 isoform b	3.21	6	1	1	2	catalytic activity; nucleotide binding; RNA binding		metabolic process		2.28854e+06	43.54	3.21	1	1	3.00269	3.21	1	1	312	36.1429	7.48877
IPI00403860.6;IPI00970455.2	neurexin I isoform 2	3.21	5	4	4	6	metal ion binding; protein binding	cell surface; membrane	cell communication; cell organization and biogenesis; regulation of biological process; response to stimulus; transport		2.82047e+06	111.212	3.21	4	4	6.45009	1.81	2	2	1495	164.091	5.8335
IPI00400328.3	Isoform 2 of Beta-adducin	3.2	4	1	2	3	metal ion binding; protein binding; structural molecule activity	cytoplasm; cytoskeleton; membrane	cell organization and biogenesis; regulation of biological process; transport		1.88611e+06	59.9044	3.2	2	2	2.49105	1.78	1	1	562	62.7763	6.53662
IPI00649574.1	ELAV (Embryonic lethal, abnormal vision, Drosophila)-like 2	3.18	8	1	1	2	nucleotide binding; RNA binding				887061	56.74	3.18	1	1	3.16122	3.18	1	1	346	37.9773	9.0415
IPI00322156.1	Sodium-coupled neutral amino acid transporter 3	3.17	1	1	1	5	transporter activity	membrane	transport		1.16564e+06	40.8477	3.17	1	2	10.2206	3.17	1	3	505	55.555	7.09326
IPI00877278.1	Uncharacterized protein	3.15	1	1	1	1	receptor activity; signal transducer activity	membrane	regulation of biological process; response to stimulus		932529					3.30869	3.15	1	1	858	97.5891	7.26904
IPI00896643.1	Isoform 3 of Coatomer subunit gamma-2	3.14	6	1	1	2	structural molecule activity	cytoplasm; Golgi; membrane	transport		182359	38.9	3.14	1	1	2.51204	3.14	1	1	382	42.913	8.39697
IPI00111045.1	Mitochondrial import inner membrane translocase subunit TIM50	3.12	1	1	1	2	catalytic activity; protein binding	membrane; mitochondrion	cell organization and biogenesis; metabolic process; transport		588996	35.29	3.12	1	1	2.3345	3.12	1	1	353	39.7516	8.1333
IPI00336313.2	Protein phosphatase 1, regulatory (Inhibitor) subunit 9A, isoform CRA_c	3.11	1	1	2	2	protein binding	cytoskeleton	cell organization and biogenesis; regulation of biological process; response to stimulus		618289	23.723	3.11	2	2		0			1095	122.88	5.13525
IPI00853932.1	Isoform 1 of DmX-like protein 2	3.1	5	6	6	17	protein binding	membrane			1.80995e+06	183.474	3.1	6	9	28.8326	2.84	5	8	3032	337.995	6.41748
IPI00320241.1	DnaJ homolog subfamily B member 11	3.07	1	1	1	1	protein binding	cytoplasm; endoplasmic reticulum; membrane; nucleus; organelle lumen	metabolic process		832663		0			2.23995	3.07	1	1	358	40.5297	6.31592
IPI00330122.2	Protein FAM5B	3.07	2	2	2	3	protein binding	endoplasmic reticulum; extracellular	regulation of biological process; response to stimulus		298549	27.1172	3.07	2	2	2.34885	1.15	1	1	783	89.171	7.88428
IPI00929787.1	glycoprotein, synaptic 2 isoform 2	3.07	3	1	1	1	catalytic activity	cytoplasm; endoplasmic reticulum; membrane; nucleus	metabolic process		2.58956e+06	36.5	3.07	1	1		0			293	34.2219	9.46631
IPI00719927.2	Protocadherin 1 isoform 2	3.06	4	2	2	2	metal ion binding; protein binding	membrane			3.89142e+06	54.3544	3.06	2	2		0			1077	116.448	5.08447
IPI00469172.3	versican isoform 4	3.05	10	2	2	3	metal ion binding; protein binding	extracellular; membrane	cell differentiation; cellular component movement		3.0638e+06	65.026	3.05	2	2	2.97725	1.83	1	1	655	74.2703	6.91748
IPI00469999.2	Isoform 1J of Netrin-G1	3.04	11	1	1	2	structural molecule activity				450541	35.09	3.04	1	1	2.24966	3.04	1	1	296	34.4179	5.96045
IPI00553304.5	Arachidonate 12-lipoxygenase, leukocyte-type	3.02	1	1	1	1	catalytic activity; metal ion binding; protein binding	cytoplasm; cytosol; membrane; nucleus	cell organization and biogenesis; metabolic process; regulation of biological process; response to stimulus; transport		0	25.27	3.02	1	1		0			663	75.3961	6.11279
IPI00756961.1	Netrin G2	3.02	7	1	1	1	protein binding	membrane	cell differentiation; cell organization and biogenesis; development		1.03446e+06	27.25	3.02	1	1		0			430	49.0529	7.88428
IPI00830635.1	99 kDa protein	3.02	18	1	2	4	catalytic activity; nucleotide binding; protein binding; receptor activity; signal transducer activity	membrane	metabolic process; regulation of biological process; response to stimulus		2.29417e+06	81.5049	3.02	2	2	6.95205	3.02	2	2	894	98.9981	6.45557
IPI00885960.1	Putative uncharacterized protein	3.02	6	1	1	2	protein binding		metabolic process; regulation of biological process		383699	32.48	3.02	1	1	2.33049	3.02	1	1	265	30.2105	8.1626
IPI00135632.1	Large neutral amino acids transporter small subunit 2	3.01	1	2	2	2	transporter activity	cytoplasm; membrane	transport		1.73934e+06	22.16	1.32	1	1	2.41206	1.69	1	1	531	57.8355	6.66846
IPI00987974.1	Uncharacterized protein	3	2	1	1	1	catalytic activity	cytosol	metabolic process		0					2.22613	3	1	1	567	62.5755	6.60986
IPI00331444.7	Importin-7	2.99	1	2	2	3	protein binding; transporter activity	cytoplasm; Golgi; membrane; nucleus	defense response; response to stimulus; transport		558367	40.2699	2.99	2	2	3.01622	1.54	1	1	1038	119.41	4.81787
IPI00323360.2	Signal transducer and transcription activator 6	2.99	1	1	1	1	DNA binding; metal ion binding; protein binding; signal transducer activity	cytoplasm; membrane; nucleus	cell proliferation; metabolic process; regulation of biological process; response to stimulus		4.22867e+06					3.2597	2.99	1	1	837	93.4378	6.22705
IPI00606731.1	Isoform 2 of Dipeptidyl peptidase 9	2.95	2	1	1	2	catalytic activity	membrane	metabolic process		176420	32.4588	2.95	1	2		0			712	80.5442	6.58057
IPI00112223.1	EF-hand domain-containing protein D2	2.92	2	1	1	1	metal ion binding; protein binding	membrane			514613	24.2	2.92	1	1		0			240	26.7746	5.05908
IPI00867858.1	Protocadherin-15-secreted isoform 3	2.92	3	1	1	2	metal ion binding; protein binding	cytoplasm; extracellular; membrane	cell differentiation; cell organization and biogenesis; response to stimulus		1.56383e+06					5.07358	2.92	1	2	650	72.0088	4.95752
IPI00762272.2	55 kDa protein	2.91	14	1	1	2	protein binding	cytoplasm; membrane	cell communication; cell organization and biogenesis; regulation of biological process		1.18504e+06	60.3	2.91	1	1	3.7663	2.91	1	1	481	54.7096	6.7124
IPI00970023.1	filamin A-interacting protein 1-like isoform 2	2.91	3	1	1	1	catalytic activity; motor activity; protein binding; transporter activity	cytoplasm; membrane; nucleus	cell organization and biogenesis; transport		0					3.06355	2.91	1	1	893	101.862	5.96045
IPI00554878.1	MKIAA4217 protein (Fragment)	2.9	16	1	1	2					2.29616e+06	38.89	2.9	1	1	2.73671	2.9	1	1	310	34.088	4.97021
IPI00858156.1	Putative uncharacterized protein	2.88	3	1	1	4	catalytic activity; protein binding	mitochondrion	cellular homeostasis; metabolic process; regulation of biological process; response to stimulus		1.63406e+06	73.0172	2.88	1	2	7.30032	2.88	1	2	486	52.2451	8.93896
IPI00420244.3;IPI00314289.4	Solute carrier family 1 (Neuronal/epithelial high affinity glutamate transporter, system Xag), member 1, isoform CRA_a	2.87	1	1	1	2	protein binding; transporter activity	membrane	cell organization and biogenesis; transport		1.30945e+06	25.69	2.87	1	1	2.26994	2.87	1	1	523	56.6571	6.11279
IPI00122300.1	Voltage-dependent calcium channel gamma-3 subunit	2.86	2	1	1	1	transporter activity	membrane	regulation of biological process; transport		1.60961e+06	38.85	2.86	1	1					315	35.553	9.48096
IPI00114939.3	Neuronal pentraxin receptor	2.84	3	1	1	2	metal ion binding; protein binding; receptor activity; signal transducer activity	membrane	cell organization and biogenesis; regulation of biological process; response to stimulus		1.11964e+06	55.93	2.84	1	1	3.65155	2.84	1	1	493	52.2517	6.12549
IPI00313151.3	Isoform 1 of Dihydropyrimidinase-related protein 4	2.8	3	1	1	2	catalytic activity; protein binding	cytoplasm	metabolic process		736300	21.77	2.8	1	1	3.66774	2.8	1	1	572	61.9225	6.97607
IPI00461286.1	Protein phosphatase 1E	2.8	1	2	2	4	catalytic activity; metal ion binding	cytoplasm; mitochondrion; nucleus	metabolic process; regulation of biological process; response to stimulus		630803	74.7644	2.8	2	2	5.21904	2.8	2	2	749	83.3666	4.97021
IPI00336874.1	Isoform 4 of Heterogeneous nuclear ribonucleoprotein D0	2.79	10	1	1	2					564236	30.04	2.79	1	1	2.38291	2.79	1	1	287	30.7583	8.90967
IPI00404502.2	Isoform 4 of Zinc finger protein Eos	2.77	1	1	1	1					0					2.20433	2.77	1	1	686	75.0269	7.94287
IPI00223092.5	Trifunctional enzyme subunit alpha, mitochondrial	2.75	1	1	1	3	catalytic activity; nucleotide binding; protein binding	cytoplasm; membrane; mitochondrion; organelle lumen	metabolic process; response to stimulus		239669	17.6948	2.75	1	2	3.47281	2.75	1	1	763	82.6175	9.14404
IPI00928284.1	sulfated glycoprotein 1 isoform E preproprotein	2.75	6	1	1	1		extracellular; Golgi; mitochondrion; vacuole	cell differentiation; metabolic process; regulation of biological process; response to stimulus		80428.9					2.25153	2.75	1	1	545	59.9377	5.18604
IPI00115875.8	Phosphatidylinositol 4-kinase, catalytic, alpha polypeptide	2.74	1	4	4	7	catalytic activity	membrane	metabolic process; regulation of biological process; response to stimulus		454295	51.4854	2.1	3	5	7.11692	1.27	2	2	2044	231.206	6.87354
IPI00170121.1	Leucine-rich repeat LGI family member 3	2.74	1	1	1	1	catalytic activity; protein binding	extracellular	metabolic process; regulation of biological process; transport		429756	38.99	2.74	1	1		0			548	61.7786	8.1626
IPI00830347.1	IQ motif and Sec7 domain 2 isoform 2	2.74	8	3	3	4	protein binding	cytoplasm	regulation of biological process		1.15311e+06	53.5322	2.74	3	3	2.42102	0.84	1	1	949	105.136	7.23975
IPI00553387.6	glutamate receptor, metabotropic 5 isoform a	2.73	3	2	2	4	protein binding; receptor activity; signal transducer activity	cytoplasm; membrane	cell communication; metabolic process; regulation of biological process; response to stimulus		1.19493e+06	79.2463	2.73	2	2	6.91706	2.73	2	2	1171	128.187	7.57666
IPI00331577.4	Putative uncharacterized protein	2.73	1	1	1	1	transporter activity	cytoplasm; membrane; nucleus	cell differentiation; development; transport		973196	46.42	2.73	1	1					512	55.8355	7.89893
IPI00608097.1;IPI00130000.2	Aminopeptidase puromycin sensitive	2.72	5	2	2	4	catalytic activity; metal ion binding	cytoplasm; cytosol; nucleus	metabolic process; response to stimulus		1.2583e+06	116.061	2.72	2	2	5.65952	2.72	2	2	920	103.26	5.89697
IPI00313539.4	Isoform 1 of Protein SCAI	2.64	1	1	1	3	protein binding	cytoplasm; membrane; nucleus	metabolic process; regulation of biological process		92413.4	37.08	2.64	1	1	5.33701	2.64	1	2	606	70.2308	8.60205
IPI00830860.1	CLIP-associating protein CLASP2 isoform b	2.64	5	2	2	5	protein binding	chromosome; cytoplasm; cytoskeleton; Golgi; membrane	cell division; cell organization and biogenesis; cellular component movement; regulation of biological process		560399	68.436	2.64	2	3	7.17956	1.71	1	2	1287	140.794	8.68994
IPI00881918.1	Ubiquitin carboxyl-terminal hydrolase	2.63	4	2	2	2	catalytic activity; metal ion binding; protein binding		metabolic process; regulation of biological process		496114	36.84	1.2	1	1	2.21585	1.44	1	1	835	93.2954	5.05908
IPI00129015.1	Cysteine-rich with EGF-like domain protein 1	2.62	1	1	1	1	metal ion binding; protein binding	membrane			419228	26.36	2.62	1	1		0			420	45.687	5.021
IPI00116169.1	NADH-ubiquinone oxidoreductase chain 2	2.61	2	1	1	1	catalytic activity	membrane; mitochondrion	metabolic process; transport		270299					2.25924	2.61	1	1	345	38.7376	9.92041
IPI00229509.2;IPI01008141.1	Isoform PLEC-1I of Plectin-1	2.6	24	8	8	16	protein binding	cytoskeleton			813518	106.978	2.31	7	7	27.9652	2.44	7	9	4544	517.111	5.8208
IPI00230068.1	Isoform KAP3B of Kinesin-associated protein 3	2.59	2	1	1	3	enzyme regulator activity; protein binding	chromosome; cytoskeleton; endoplasmic reticulum; Golgi	regulation of biological process; response to stimulus		218417	48.9444	2.59	1	2	3.79638	2.59	1	1	772	88.9587	5.19873
IPI00928550.1;IPI00115429.2	gamma-glutamyltransferase 7	2.57	2	1	1	3	catalytic activity	membrane	metabolic process		323635	49.2176	2.57	1	2	3.19783	2.57	1	1	662	70.2076	5.05908
IPI00886009.3	Uncharacterized protein	2.57	2	1	1	1					483557					3.45641	2.57	1	1	818	90.6206	9.37842
IPI00136867.1	Sodium- and chloride-dependent GABA transporter 3	2.55	2	1	1	1	transporter activity		transport		14187.1	24.4	2.55	1	1					627	69.8423	7.1665
IPI00473235.1	Isoform 2 of Voltage-dependent L-type calcium channel subunit beta-4	2.54	17	1	1	1	protein binding; transporter activity	membrane	cell communication; cell differentiation; cell organization and biogenesis; cellular homeostasis; metabolic process; regulation of biological process; response to stimulus; transport		1.45645e+06	39.74	2.54	1	1		0			473	53.051	8.74854
IPI00131028.2	Myotubularin-related protein 1	2.53	1	1	1	1	catalytic activity; receptor activity; signal transducer activity	cytoplasm; membrane	metabolic process		0					2.2448	2.53	1	1	671	75.4929	6.80029
IPI00341550.1	NADH-ubiquinone oxidoreductase chain 1	2.52	1	1	1	2	catalytic activity	membrane; mitochondrion	metabolic process; response to stimulus; transport		784318	23.48	2.52	1	1	2.22019	2.52	1	1	318	36.035	6.93213
IPI00309419.2	Netrin-G1 ligand	2.5	1	1	1	2	protein binding	membrane	regulation of biological process		0	64.88	2.5	1	1	3.07045	2.5	1	1	640	71.9457	7.15186
IPI00758064.1	Proteasome (Prosome, macropain) 26S subunit ATPase 3	2.5	4	1	1	2	catalytic activity; nucleotide binding	cytoplasm; membrane; nucleus; proteasome	metabolic process; response to stimulus		879990	32.82	2.5	1	1	2.50275	2.5	1	1	400	44.6409	5.021
IPI00410819.3;IPI00117705.2	Putative uncharacterized protein	2.49	4	1	1	2	catalytic activity	endoplasmic reticulum; membrane	metabolic process; response to stimulus		1.10637e+06	30.26	2.49	1	1	2.77797	2.49	1	1	441	48.997	5.8335
IPI00673967.1	Isoform 3 of Ankyrin repeat and sterile alpha motif domain-containing protein 1B	2.48	9	1	1	1	protein binding	cytoplasm; membrane; nucleus			773778	48.02	2.48	1	1					404	45.4492	8.20654
IPI00131695.3	Serum albumin	2.47	1	1	1	1	DNA binding; metal ion binding; protein binding	cytoplasm; extracellular; nucleus	cell communication; regulation of biological process; response to stimulus; transport		0		0			2.39064	2.47	1	1	608	68.6477	6.07471
IPI00309035.2	Dolichyl-diphosphooligosaccharide--protein glycosyltransferase subunit 1	2.47	1	1	1	2	catalytic activity; RNA binding	endoplasmic reticulum; membrane	metabolic process		798319	25.18	2.47	1	1	2.69544	2.47	1	1	608	68.4857	6.45557
IPI00380956.1	Abl interactor 2	2.47	4	1	1	2	protein binding	cytoplasm; cytoskeleton; cytosol	cell organization and biogenesis; cellular component movement; metabolic process; regulation of biological process; response to stimulus		0	32.66	2.47	1	1	2.5226	2.47	1	1	446	49.3565	6.01123
IPI00130409.1	Isoform 1 of Pre-mRNA-processing factor 6	2.44	1	1	1	1	protein binding; RNA binding	membrane; nucleus; spliceosomal complex	cell organization and biogenesis; metabolic process; regulation of biological process		0					3.56334	2.44	1	1	941	106.655	8.08936
IPI00625369.4	Isoform 2 of Ubinuclein-1	2.44	3	1	1	1	DNA binding; protein binding	nucleus	cell differentiation; cell organization and biogenesis; development; regulation of biological process		9.59569e+06					3.08677	2.44	1	1	1105	119.26	9.31982
IPI00857149.2	putative Polycomb group protein ASXL2	2.41	2	1	1	1	DNA binding; metal ion binding; protein binding	nucleus	metabolic process; regulation of biological process		0					3.11145	2.41	1	1	1370	146.974	8.90967
IPI00420571.4	Kinesin-like protein KIF26A	2.39	1	1	1	1	catalytic activity; motor activity; nucleotide binding; protein binding	cytoplasm; cytoskeleton	cellular component movement; regulation of biological process		0	30.19	2.39	1	1		0			1881	196.191	8.67529
IPI00120115.2	Putative uncharacterized protein	2.36	2	1	1	1	protein binding; receptor activity; signal transducer activity	endosome; membrane	cell organization and biogenesis; cellular component movement; cellular homeostasis; regulation of biological process; response to stimulus		647709	28.06	2.36	1	1					382	42.6276	9.37842
IPI00380338.1	Immunoglobulin superfamily member 21	2.35	1	1	1	1	protein binding	extracellular			1.20305e+06					2.52711	2.35	1	1	468	51.9046	6.94678
IPI00123878.4	Isoform 1 of ATP-dependent RNA helicase DDX39	2.34	4	1	1	2	catalytic activity; nucleotide binding; RNA binding	cytoplasm; membrane; nucleus	metabolic process; transport		660304	31.02	2.34	1	1	2.36595	2.34	1	1	427	49.0359	5.68115
IPI00135048.1	Vacuolar protein sorting-associated protein 33A	2.34	2	1	1	1	protein binding	endosome; membrane; vacuole	cell differentiation; regulation of biological process; transport		0	25.57	2.34	1	1					598	67.4982	7.07861
IPI00857093.1	81 kDa protein	2.3	3	1	1	1	protein binding	membrane	cell communication; regulation of biological process; response to stimulus; transport		0	21.96	2.3	1	1		0			738	81.3242	4.77979
IPI00229361.2	Metabotropic glutamate receptor 6	2.3	1	1	1	1	protein binding; receptor activity; signal transducer activity	endoplasmic reticulum; Golgi; membrane	cell communication; regulation of biological process; response to stimulus		3.80083e+06					3.23313	2.3	1	1	871	95.1324	7.62061
IPI00351041.1	caspase recruitment domain family, member 6	2.3	1	1	1	1	protein binding	cytoplasm	regulation of biological process		0					3.53564	2.3	1	1	1175	131.387	8.08936
IPI00762596.3	Isoform 2 of Inverted formin-2	2.29	4	2	2	3	protein binding		cell organization and biogenesis		69515.3	32.16	1.19	1	1	5.86444	2.29	2	2	1264	137.41	5.31299
IPI00875821.1;IPI00875821.3	SET binding factor 1	2.29	4	3	3	5	catalytic activity; enzyme regulator activity; protein binding	nucleus	metabolic process; regulation of biological process		681871	87.5305	2.29	3	3	7.41252	1.49	2	2	1875	209.362	7.00537
IPI00890234.1	dihydrolipoamide branched chain transacylase E2	2.28	1	1	1	1	catalytic activity	cytoplasm; cytoskeleton; mitochondrion; organelle lumen	metabolic process		340734	51.12	2.28	1	1		0			482	53.2129	8.60205
IPI00831427.1	71 kDa protein	2.28	2	1	1	1	protein binding	cytoplasm; cytoskeleton; membrane; nucleus	cell organization and biogenesis; regulation of biological process		0					2.28738	2.28	1	1	614	70.7834	6.65381
IPI00649186.1;IPI00169896.2	Isoform 1 of Choline transporter-like protein 2	2.27	2	2	2	3	protein binding; signal transducer activity	membrane	regulation of biological process; response to stimulus; transport		1.23824e+06	52.1541	2.27	2	2	2.30195	1.14	1	1	704	79.8707	8.66064
IPI00124499.2	Keratin, type II cytoskeletal 79	2.26	1	1	1	2	catalytic activity; motor activity; protein binding; structural molecule activity				3.66947e+06	45.86	2.26	1	1	3.29095	2.26	1	1	531	57.5168	7.69385
IPI00330332.4	Diacylglycerol kinase zeta	2.26	3	1	1	1	catalytic activity; enzyme regulator activity; metal ion binding; nucleotide binding; protein binding	cytoplasm; membrane; nucleus	metabolic process; regulation of biological process; response to stimulus		94873.3					4.14027	2.26	1	1	929	103.965	8.08936
IPI00330348.1	Isoform 2 of DNA replication licensing factor MCM8	2.24	2	1	1	1	catalytic activity; DNA binding; nucleotide binding	nucleus	metabolic process; response to stimulus		2.81574e+06					2.20895	2.24	1	1	805	89.0455	7.62061
IPI00331174.5	T-complex protein 1 subunit eta	2.21	1	1	1	2	nucleotide binding; protein binding	cytoplasm; mitochondrion	metabolic process		991214	43.48	2.21	1	1	2.57187	2.21	1	1	544	59.6141	7.84033
IPI00453819.2	Leucyl-tRNA synthetase, cytoplasmic	2.21	2	1	1	1	catalytic activity; nucleotide binding	cytoplasm; nucleus	metabolic process; regulation of biological process		136830					4.03251	2.21	1	1	1178	134.106	7.04932
IPI00126085.1	Cholesterol 24-hydroxylase	2.2	1	1	1	1	catalytic activity; metal ion binding	endoplasmic reticulum; membrane	metabolic process		0	27.43	2.2	1	1		0			500	56.7775	8.82178
IPI00230108.6	Protein disulfide-isomerase A3	2.18	1	1	1	2	catalytic activity; protein binding; RNA binding	cell surface; endoplasmic reticulum; nucleus; organelle lumen	cellular homeostasis; metabolic process; regulation of biological process		2.00333e+06	42.86	2.18	1	1	2.78198	2.18	1	1	505	56.6427	6.21436
IPI00170249.1	Isoform 1 of Regulatory-associated protein of mTOR	2.17	5	2	2	3	DNA binding; protein binding	cytoplasm; membrane; vacuole	cell communication; cell growth; cell organization and biogenesis; regulation of biological process; response to stimulus		368232	35.9085	2.17	2	2	2.22783	0.75	1	1	1335	149.375	6.87354
IPI00323600.4	Coronin-1A	2.17	2	1	1	1	protein binding; RNA binding	cytoplasm; cytoskeleton; membrane	cell organization and biogenesis; cellular component movement; regulation of biological process; response to stimulus; transport		523757	27.12	2.17	1	1		0			461	50.9569	6.48096
IPI00313492.3	Leucine-rich repeat transmembrane neuronal protein 2	2.14	1	1	1	1	protein binding	membrane	cell organization and biogenesis; regulation of biological process		0	50.53	2.14	1	1		0			515	58.7778	8.00146
IPI00850690.1	Protein QN1 homolog	2.14	1	1	1	1	protein binding	cytoplasm; cytoskeleton; membrane; nucleus	cell division; cell organization and biogenesis		0					4.46109	2.14	1	1	1403	160.757	5.52881
IPI00221577.1	Carnitine O-palmitoyltransferase 1, brain isoform	2.13	1	1	1	2	catalytic activity	membrane; mitochondrion	metabolic process		202702					6.20064	2.13	1	2	798	89.9724	7.48877
IPI00653283.1	guanylate cyclase soluble subunit beta-1 isoform 2	2.13	2	1	1	1	catalytic activity; metal ion binding; nucleotide binding; protein binding	cytoplasm	metabolic process; regulation of biological process; response to stimulus		645824					2.38991	2.13	1	1	609	68.9511	5.5415
IPI00761408.2	Lon protease homolog, mitochondrial	2.11	2	2	2	3	catalytic activity; DNA binding; nucleotide binding; protein binding; RNA binding	cytoplasm; membrane; mitochondrion; organelle lumen	cell organization and biogenesis; metabolic process; regulation of biological process; response to stimulus		759653	51.9368	2.11	2	2	3.08944	1.16	1	1	949	105.776	6.56592
IPI00881788.1	Ipo4 protein	2.08	2	1	1	2	protein binding; transporter activity	cytoplasm; membrane; nucleus	cell organization and biogenesis; transport		110218	35.2172	2.08	1	2		0			818	90.6667	5.04639
IPI00135677.2	EH domain-containing protein 3	2.06	2	1	1	1	catalytic activity; metal ion binding; nucleotide binding; protein binding	cytoplasm; endosome; membrane	cell organization and biogenesis; metabolic process; transport		528649		0			2.20284	2.06	1	1	535	60.7827	6.45557
IPI00608077.3	Isoform 2 of Myosin-14	2.06	4	2	3	4	catalytic activity; motor activity; nucleotide binding; protein binding	cytoplasm; membrane	cell organization and biogenesis; cellular component movement; metabolic process; regulation of biological process; response to stimulus		1.20329e+06	40.542	1.36	2	2	5.03932	1.51	2	2	1992	227.62	5.5542
IPI00881278.1	Putative uncharacterized protein	2.06	2	2	2	3	catalytic activity; metal ion binding; nucleotide binding	membrane	metabolic process; regulation of biological process; response to stimulus		996210	90.3744	2.06	2	2	3.74017	1.34	1	1	1116	124.309	6.48096
IPI00420554.2	Isoform 1 of Contactin-associated protein-like 2	2.03	2	2	2	4	protein binding; structural molecule activity	cell surface; endosome; Golgi; membrane	cell organization and biogenesis; regulation of biological process; response to stimulus		1.59848e+06	98.6944	2.03	2	2	4.93037	2.03	2	2	1332	148.103	6.771
IPI00750977.1	Isoform 2 of Exportin-5	2.02	2	1	1	2	metal ion binding; protein binding; RNA binding; transporter activity	cytoplasm; nucleus	metabolic process; regulation of biological process; response to stimulus; transport		283398	51.52	2.02	1	1	3.17614	2.02	1	1	496	56.0915	5.8208
IPI00415517.1	Isoform 2 of Mitofusin-2	1.98	5	1	1	2	catalytic activity; nucleotide binding; protein binding	cytoskeleton; cytosol; membrane; mitochondrion	cell organization and biogenesis; development; metabolic process; regulation of biological process; transport		608979	22.42	1.98	1	1	3.17163	1.98	1	1	605	68.8937	6.37939
IPI00867847.1	Isoform 2 of Kinesin-like protein KIF2A	1.97	4	1	1	1	catalytic activity; motor activity; nucleotide binding; protein binding	cytoplasm; cytoskeleton; membrane; vacuole	cell differentiation; cell division; cell organization and biogenesis; cellular component movement; development		611370	35.24	1.97	1	1		0			659	74.798	6.45557
IPI00315488.1	Arginyl-tRNA synthetase, cytoplasmic	1.97	1	1	1	1	catalytic activity; nucleotide binding; RNA binding	cytoplasm; membrane; mitochondrion; nucleus	metabolic process		173040					2.60987	1.97	1	1	660	75.6251	7.54736
IPI00226285.3	Isoform 1 of Cyclic AMP-responsive element-binding protein 5	1.96	2	1	1	1	DNA binding; protein binding	nucleus	cell differentiation; metabolic process; regulation of biological process		8.91183e+06	20.98	1.96	1	1		0			357	39.9296	9.80322
IPI00756275.2	MKIAA0315 protein	1.96	3	1	1	3	protein binding	membrane			337316	29.01	1.96	1	1	6.43932	1.96	1	2	1432	160.79	5.84619
IPI00381088.5	unc-13 homolog A	1.95	11	3	3	6	protein binding		regulation of biological process; response to stimulus		645487	77.4089	1.95	3	3	8.55144	1.95	3	3	1797	201.287	5.90967
IPI00754992.1	Ribophorin II	1.95	3	1	1	2	catalytic activity	endoplasmic reticulum; membrane; nucleus	metabolic process		698911	49.95	1.95	1	1	3.06298	1.95	1	1	615	67.4605	6.22705
IPI00136135.1	Isoform 1 of Catenin delta-2	1.92	9	2	2	3	protein binding	nucleus	development; metabolic process; regulation of biological process; response to stimulus		667263	50.5472	1.92	2	2	3.92112	1.12	1	1	1247	134.916	7.6499
IPI00458583.3	Putative uncharacterized protein	1.88	2	1	1	2	DNA binding; nucleotide binding; protein binding; RNA binding	cell surface; cytoplasm; membrane; nucleus; spliceosomal complex	cell differentiation; metabolic process; regulation of biological process		1.76346e+06	60.71	1.88	1	1	3.6754	1.88	1	1	800	87.8627	6.23975
IPI00322698.7	Transient receptor potential cation channel subfamily V member 2	1.85	1	1	1	3	protein binding; transporter activity	cell surface; cytoplasm; membrane	cell death; regulation of biological process; response to stimulus; transport		261713	30.5	1.85	1	1	4.97967	1.85	1	2	756	85.9105	6.99072
IPI00620145.1	Lysyl-tRNA synthetase	1.85	4	1	1	2	catalytic activity; metal ion binding; nucleotide binding; RNA binding	cytoplasm; cytoskeleton; mitochondrion	metabolic process		333494	35.93	1.85	1	1	2.41638	1.85	1	1	595	67.7965	5.93506
IPI00380331.1	Protein phosphatase 2A B56 delta subunit	1.85	1	1	1	1	enzyme regulator activity; protein binding		regulation of biological process; response to stimulus		525277					2.2281	1.85	1	1	595	69.0789	7.95752
IPI00460662.1	Isoform 3 of Seizure 6-like protein 2	1.85	3	1	1	1	receptor activity; transporter activity	endoplasmic reticulum; membrane	cell organization and biogenesis; regulation of biological process; response to stimulus; transport		324968					2.23511	1.85	1	1	863	93.3121	4.84326
IPI00130624.1	Phospholipase D3	1.84	1	1	1	1	catalytic activity	endoplasmic reticulum; membrane	metabolic process		1.21069e+06	39.19	1.84	1	1		0			488	54.3544	6.52197
IPI00134191.3	Solute carrier family 2, facilitated glucose transporter member 3	1.83	1	1	1	1	protein binding; transporter activity	cytoplasm; membrane	regulation of biological process; transport		650332	47.66	1.83	1	1		0			493	53.444	4.98291
IPI00923656.1	Isoform 1 of Tyrosine-protein kinase BAZ1B	1.83	1	1	1	1	catalytic activity; metal ion binding; nucleotide binding; protein binding; structural molecule activity	chromosome; nucleus	cell organization and biogenesis; metabolic process; regulation of biological process; response to stimulus		440155					3.46278	1.83	1	1	1479	170.544	8.60205
IPI00127260.2	Acyl-coenzyme A thioesterase 10, mitochondrial	1.82	2	1	1	1	catalytic activity	mitochondrion	metabolic process		649178	23.81	1.82	1	1		0			439	50.5199	7.88428
IPI00553576.3;IPI00135646.2	ATP-binding cassette, sub-family D, member 3	1.82	2	1	1	2	catalytic activity; nucleotide binding; protein binding; transporter activity	membrane; mitochondrion; organelle lumen	cell organization and biogenesis; metabolic process; transport		765653	44.63	1.82	1	1	3.07045	1.82	1	1	659	75.4263	9.26123
IPI00222767.1	Pyruvate dehydrogenase protein X component, mitochondrial	1.8	1	1	1	2	catalytic activity	mitochondrion; organelle lumen	metabolic process		932059	52.31	1.8	1	1	2.27669	1.8	1	1	501	53.9652	7.75244
IPI00751137.1;IPI01023167.1	Putative uncharacterized protein	1.8	3	1	1	2	protein binding	membrane; mitochondrion			1.48516e+06	26.6	1.8	1	1	2.576	1.8	1	1	611	67.529	7.53271
IPI00230023.1	Isoform 8 of Inositol 1,4,5-trisphosphate receptor type 1	1.78	20	4	4	5	catalytic activity; metal ion binding; receptor activity; signal transducer activity; transporter activity	endoplasmic reticulum; membrane	metabolic process; transport		1.25328e+06	173.443	1.78	4	5					2694	306.698	6.31592
IPI00762325.1	Putative uncharacterized protein	1.77	2	1	1	1					673409					2.27229	1.77	1	1	793	89.2748	4.86865
IPI00895383.1	Uncharacterized protein	1.76	3	1	1	1	protein binding; structural molecule activity	cytoskeleton			0					2.22993	1.76	1	1	626	69.201	6.23975
IPI00474411.1	Protein tyrosine kinase	1.75	4	1	1	1	catalytic activity; nucleotide binding; protein binding; receptor activity; signal transducer activity	membrane; nucleus	cell differentiation; cell organization and biogenesis; cellular component movement; cellular homeostasis; metabolic process; regulation of biological process; response to stimulus; transport		379996					2.60343	1.75	1	1	856	93.8706	6.17627
IPI00130253.4	Voltage-dependent calcium channel subunit alpha-2/delta-3	1.74	1	2	2	4	metal ion binding; protein binding; transporter activity	membrane	regulation of biological process; transport		1.61339e+06	70.7972	1.74	2	2	5.0905	1.74	2	2	1091	122.7	5.73193
IPI00128152.1	Multidrug resistance protein 1	1.72	2	1	1	1	catalytic activity; nucleotide binding; transporter activity	membrane; mitochondrion	metabolic process; response to stimulus; transport		159196					3.16842	1.72	1	1	1276	140.905	8.33838
IPI00742334.1;IPI00323881.2	karyopherin (importin) beta 1	1.71	2	1	1	2	protein binding; RNA binding; transporter activity	cytoplasm; membrane; nucleus	transport		751371	32.37	1.71	1	1	4.01451	1.71	1	1	876	97.1221	4.77979
IPI00830221.1	103 kDa protein	1.71	6	1	1	2	catalytic activity; nucleotide binding; protein binding; receptor activity; signal transducer activity	membrane	metabolic process; regulation of biological process; response to stimulus		171876	80.53	1.71	1	1	3.62336	1.71	1	1	935	103.084	7.07861
IPI00356608.4	Isoform 2 of AP2-associated protein kinase 1	1.71	2	1	1	1	catalytic activity; nucleotide binding; protein binding	membrane	metabolic process; regulation of biological process; transport		654853					2.36737	1.71	1	1	878	94.6022	6.60986
IPI00955709.1	Isoform 2 of Uncharacterized protein C9orf172 homolog	1.7	2	1	1	2	catalytic activity; metal ion binding		metabolic process		198246					6.224	1.7	1	2	941	103.521	8.93896
IPI00136021.6	Isoform 6 of Regulating synaptic membrane exocytosis protein 1	1.69	7	1	1	4	metal ion binding; protein binding; RNA binding	membrane	cell organization and biogenesis; regulation of biological process; transport		952617	45.6972	1.69	1	2	8.51274	1.69	1	2	1299	144.84	9.14404
IPI00330900.1	Uncharacterized protein C20orf135 homolog	1.69	2	1	1	1	catalytic activity		metabolic process		363717	21.17	1.69	1	1		0			474	53.2628	8.23584
IPI00856350.1	Uncharacterized protein	1.69	1	1	1	1	protein binding				0					3.10799	1.69	1	1	1182	135.912	5.24951
IPI00118900.1	Calcium/calmodulin-dependent 3',5'-cyclic nucleotide phosphodiesterase 1B	1.68	3	1	1	3	catalytic activity; metal ion binding; protein binding	cytoplasm; nucleus	cell differentiation; metabolic process; regulation of biological process; response to stimulus		512941	29.0644	1.68	1	2	2.26579	1.68	1	1	535	61.1867	5.71924
IPI00672824.3	[Pyruvate dehydrogenase [acetyl-transferring]]-phosphatase 1, mitochondrial	1.67	4	1	1	2	catalytic activity; metal ion binding; protein binding	mitochondrion; organelle lumen	metabolic process		231618	23.2	1.67	1	1	2.39738	1.67	1	1	538	61.1416	6.66846
IPI00226099.1	Uncharacterized protein	1.67	1	1	1	1					0					2.25713	1.67	1	1	958	104.891	9.80322
IPI00466978.3	WD repeat and HMG-box DNA-binding protein 1	1.67	2	1	1	2	DNA binding; protein binding; RNA binding	nucleus	cell organization and biogenesis; metabolic process; regulation of biological process		2.14892e+06					4.66377	1.67	1	2	1081	120.27	5.8335
IPI00453834.2	Long-chain-fatty-acid--CoA ligase ACSBG1	1.66	1	1	1	2	catalytic activity; nucleotide binding	cytoplasm; endoplasmic reticulum; Golgi	metabolic process; response to stimulus		640252	49.04	1.66	1	1	2.93187	1.66	1	1	721	80.3745	5.93506
IPI00471022.3	plexin D1	1.66	1	2	2	2	protein binding; receptor activity; signal transducer activity	membrane	cell organization and biogenesis; cellular component movement; development; regulation of biological process; response to stimulus		536227	29.04	0.88	1	1	2.43985	0.78	1	1	1925	211.473	7.10791
IPI00112414.1	Exportin-2	1.65	3	2	2	3	protein binding; transporter activity	cytoplasm; membrane; nucleus	transport		1.87029e+07	53.2772	1.65	2	2	2.63107	0.82	1	1	971	110.384	5.77002
IPI00131762.6	Isoform 2 of Metal transporter CNNM2	1.64	2	1	1	1	nucleotide binding; protein binding	membrane	transport		161676	23.63	1.64	1	1					853	94.3153	6.13818
IPI00874461.1	hypothetical protein LOC241589	1.63	2	1	1	1					1.39683e+06	31.58	1.63	1	1		0			1414	153.285	9.39307
IPI00655041.2	Exocyst complex component 2	1.62	1	1	1	1	protein binding	membrane	regulation of biological process; transport		310889		0			2.53723	1.62	1	1	924	103.894	7.18115
IPI00470004.3	Endonuclease domain-containing 1 protein	1.6	1	1	1	1	catalytic activity; metal ion binding	extracellular; membrane	metabolic process		523243	21.96	1.6	1	1		0			501	55.2267	6.16357
IPI00798468.1	Ubiquitin carboxyl-terminal hydrolase	1.6	5	3	3	3	catalytic activity; protein binding	cytoplasm; membrane	cell division; cell growth; cell organization and biogenesis; cellular component movement; metabolic process; regulation of biological process; response to stimulus		376301	63.4196	1.6	3	3					2558	290.398	5.85889
IPI00421012.1	Isoform 3 of Protein FAM134A	1.59	2	1	1	1		endoplasmic reticulum; membrane			0	27.63	1.59	1	1		0			504	53.8491	4.48779
IPI00339916.9	Bifunctional aminoacyl-tRNA synthetase	1.59	3	2	2	2	catalytic activity; nucleotide binding	cytoplasm	metabolic process		660922	48.5872	1.59	2	2					1512	169.946	7.66455
IPI00474965.4	Uncharacterized protein	1.56	3	1	1	1	catalytic activity; enzyme regulator activity; nucleotide binding; protein binding; receptor activity; signal transducer activity	cell surface; cytoplasm; endoplasmic reticulum; endosome; Golgi; membrane; nucleus	cell organization and biogenesis; cell proliferation; cellular component movement; development; metabolic process; regulation of biological process; response to stimulus		909694					2.23781	1.56	1	1	643	71.4296	7.00537
IPI00467223.1	NCK-interacting protein with SH3 domain	1.54	1	1	1	2	protein binding	nucleus			641227	29.27	1.54	1	1	2.82051	1.54	1	1	714	78.5225	6.04932
IPI00226564.3	Protein CIP2A	1.54	1	1	1	1	catalytic activity; DNA binding; motor activity; nucleotide binding; protein binding	chromosome; cytoplasm; Golgi; membrane	metabolic process; regulation of biological process; transport		0					3.54862	1.54	1	1	907	101.978	6.27783
IPI00275038.2	Putative uncharacterized protein	1.53	2	1	1	1	catalytic activity	cytoplasm	metabolic process		400896	26.06	1.53	1	1		0			913	101.415	6.78564
IPI00417153.3	Isoform 4 of Eukaryotic translation initiation factor 4 gamma 3	1.52	9	2	2	2	DNA binding; enzyme regulator activity; protein binding; RNA binding		regulation of biological process		349894	34.3798	1.52	2	2		0			1578	174.682	5.60498
IPI00121627.3	Cleft lip and palate transmembrane protein 1 homolog	1.51	1	1	1	1		membrane	cell differentiation; development; regulation of biological process		365699	32.57	1.51	1	1		0			664	75.2429	6.30322
IPI00229992.1	Plexin-B1	1.51	2	3	3	4	enzyme regulator activity; protein binding; receptor activity; signal transducer activity	membrane	cell organization and biogenesis; development; regulation of biological process; response to stimulus		680149	123.602	1.51	3	4					2119	231.215	5.5542
IPI00221398.1	Isoform Short of Delta-1-pyrroline-5-carboxylate synthetase	1.51	4	1	1	1	catalytic activity; nucleotide binding; RNA binding	cytoplasm; membrane; mitochondrion	metabolic process		172286	32.6	1.51	1	1					793	87.0288	7.54736
IPI00225201.5	Isoleucyl-tRNA synthetase, cytoplasmic	1.51	2	2	2	2	catalytic activity; nucleotide binding	cytoplasm; membrane; nucleus	cell differentiation; metabolic process		736360	38.4948	1.51	2	2					1262	144.165	6.55127
IPI00130555.2	RasGAP-activating-like protein 1	1.5	1	1	1	1	enzyme regulator activity; metal ion binding; protein binding	cytoplasm	regulation of biological process; response to stimulus		187645					2.30511	1.5	1	1	799	89.3388	6.3667
IPI00923036.1;IPI00323483.4	Programmed cell death 6 interacting protein	1.49	5	1	1	2	protein binding	cytoplasm; cytoskeleton; cytosol; membrane	cell death; cell division; transport		726887	43	1.49	1	1	2.75884	1.49	1	1	874	96.7125	6.52197
IPI00453499.3	Isoleucyl-tRNA synthetase, mitochondrial	1.48	1	1	1	3	catalytic activity; nucleotide binding	cytoplasm; mitochondrion; organelle lumen	metabolic process; regulation of biological process		211806	78.3544	1.48	1	2	4.33127	1.48	1	1	1012	112.732	6.81494
IPI00320831.3	Isoform 3 of Neurobeachin	1.45	10	2	2	3	protein binding	cytosol; membrane	transport		1.52399e+06	38.85	0.41	1	1	5.82628	1.45	2	2	2904	322.998	6.15088
IPI00110451.5	SLIT and NTRK-like protein 1	1.44	1	1	1	2	protein binding	membrane	cell organization and biogenesis; response to stimulus		1.07776e+06	33.29	1.44	1	1	2.57424	1.44	1	1	696	77.7677	6.49365
IPI00420590.3	Lipid phosphate phosphatase-related protein type 4	1.44	1	1	1	1	catalytic activity; protein binding	membrane	cell organization and biogenesis; metabolic process		376880	34.3	1.44	1	1		0			766	83.238	8.83643
IPI00416316.1	Isoform 2 of Protein EMSY	1.43	3	1	1	1	protein binding	nucleus	cell organization and biogenesis; metabolic process; regulation of biological process; response to stimulus		1.13975e+07	24.49	1.43	1	1		0			1118	120.046	9.40771
IPI00648040.1	Mitogen activated protein kinase kinase kinase 7	1.43	4	1	1	2	catalytic activity; metal ion binding; nucleotide binding; protein binding; signal transducer activity	cytoplasm; membrane; nucleus	cell death; cell organization and biogenesis; metabolic process; regulation of biological process; response to stimulus		1.07135e+07	36.74	1.43	1	2		0			491	53.7154	6.68311
IPI00653037.1	Putative uncharacterized protein (Fragment)	1.43	5	1	1	2	enzyme regulator activity; metal ion binding; protein binding	cytoplasm; Golgi; membrane	regulation of biological process		5.17664e+06	33.04	1.43	1	1	2.43163	1.43	1	1	559	61.7079	5.61768
IPI00649664.1	Helicase with zinc finger domain	1.42	3	1	1	1	catalytic activity; DNA binding; metal ion binding; nucleotide binding; protein binding; RNA binding	membrane; nucleus			0	28.55	1.42	1	1		0			1616	181.927	7.51807
IPI00849062.1	similar to plexin C1	1.42	2	1	1	1	protein binding; receptor activity	membrane	development; regulation of biological process; response to stimulus		59758.6	35.06	1.42	1	1					1272	141.321	8.20654
IPI00330619.3	Protein VAC14 homolog	1.41	1	1	1	1	enzyme regulator activity	endoplasmic reticulum; endosome; membrane	cell death; regulation of biological process; response to stimulus		91627.5	39.29	1.41	1	1		0			782	87.9916	6.12549
IPI00890142.1	Isoform 2 of Protein FAM171A2	1.41	5	1	1	1		membrane			704501	27.51	1.41	1	1		0			638	67.7656	7.2251
IPI00126796.3	Long-chain fatty acid transport protein 4	1.4	1	1	1	2	catalytic activity; nucleotide binding	endoplasmic reticulum; membrane	metabolic process; response to stimulus; transport		693895	31.59	1.4	1	1	2.40881	1.4	1	1	643	72.2722	8.5874
IPI00466069.3	Elongation factor 2	1.4	1	1	1	2	catalytic activity; nucleotide binding; protein binding; RNA binding; translation regulator activity	cytoplasm; membrane; nucleus	cell differentiation; metabolic process; regulation of biological process		911996	25.62	1.4	1	1	2.72194	1.4	1	1	858	95.2529	6.82959
IPI00828583.1	Isoform 2 of Rho guanine nucleotide exchange factor 2	1.4	5	1	1	1	metal ion binding; protein binding	cytoplasm; cytoskeleton; Golgi	cell division; cell organization and biogenesis; defense response; regulation of biological process; response to stimulus		1.35263e+06	34.47	1.4	1	1		0			573	65.7941	9.12939
IPI00133980.1	Potassium/sodium hyperpolarization-activated cyclic nucleotide-gated channel 2	1.39	3	1	1	1	nucleotide binding; protein binding; structural molecule activity; transporter activity	membrane	regulation of biological process; response to stimulus; transport		832817					2.32668	1.39	1	1	863	94.6612	8.73389
IPI00415914.3	F-box only protein 41	1.37	1	1	1	1	metal ion binding; protein binding				291868		0			2.42252	1.37	1	1	873	94.2722	8.23584
IPI00880691.1	Protein	1.37	18	1	1	2	receptor activity; signal transducer activity	membrane	regulation of biological process; response to stimulus		942931	83.22	1.37	1	1	2.61339	1.37	1	1	873	97.1016	6.65381
IPI00652450.2	Lethal(2) giant larvae protein homolog 2	1.36	1	1	1	1	protein binding	cytoplasm	cell division; regulation of biological process; response to stimulus; transport		0					2.26099	1.36	1	1	1027	114.251	7.45947
IPI00330606.4	MAP-kinase activating death domain	1.33	28	2	2	4	catalytic activity	cytoplasm; membrane	cell death; metabolic process; regulation of biological process		519003	49.8431	1.33	2	2	5.20198	1.33	2	2	1577	174.996	6.07471
IPI00348328.4	keratin Kb40	1.31	3	2	2	3	catalytic activity; motor activity; nucleotide binding; protein binding; structural molecule activity; transporter activity	cytoplasm; cytoskeleton	cell organization and biogenesis; metabolic process; regulation of biological process; transport		2.43481e+06	46.6772	1.31	2	2	2.77622	1.12	1	1	1068	112.194	7.97217
IPI00123342.4	Hypoxia up-regulated protein 1	1.3	1	1	1	4	nucleotide binding	endoplasmic reticulum; extracellular; membrane; organelle lumen	response to stimulus		909072	56.15	1.3	1	2	6.81151	1.3	1	2	999	111.112	5.18604
IPI00420706.4	Leucine-rich PPR motif-containing protein, mitochondrial	1.29	2	2	2	3	DNA binding; protein binding; RNA binding	chromosome; cytoplasm; cytoskeleton; membrane; mitochondrion; nucleus	metabolic process; regulation of biological process; transport		635098	37.5881	1.29	2	2	2.68375	0.72	1	1	1392	156.516	6.82959
IPI00880347.2	Isoform 2 of UPF0626 protein A	1.29	2	1	1	1		membrane			873799	30.12	1.29	1	1		0			541	56.3855	9.86182
IPI00113223.2	Fatty acid synthase	1.28	1	2	2	10	catalytic activity; metal ion binding; nucleotide binding; protein binding; RNA binding	cytoplasm; Golgi; membrane; mitochondrion	cell differentiation; metabolic process; response to stimulus		1.15649e+06	98.0484	1.28	2	5	15.9372	1.28	2	5	2504	272.257	6.58057
IPI00338309.5	Cardiac Ca2+ release channel	1.25	1	4	4	5	metal ion binding; protein binding; transporter activity	cytoplasm; endoplasmic reticulum; membrane	cell communication; cell death; cellular homeostasis; development; regulation of biological process; response to stimulus; transport		651639					15.1449	1.25	4	5	4967	564.539	6.11279
IPI00889198.1	Isoform 2 of Tubulin polyglutamylase TTLL5	1.25	1	1	1	1	catalytic activity		metabolic process		1.15303e+06					2.37072	1.25	1	1	1276	141.905	8.48486
IPI00336569.3	Isoform 2 of GTP-binding protein GUF1 homolog	1.24	2	1	1	1	catalytic activity; nucleotide binding; transporter activity	membrane; mitochondrion	metabolic process; regulation of biological process; response to stimulus; transport		0	21.15	1.24	1	1		0			563	62.8935	8.93896
IPI00467383.2	Cullin-3	1.17	2	1	1	2	catalytic activity; protein binding	Golgi; membrane; nucleus	cell division; cell organization and biogenesis; cellular component movement; metabolic process; regulation of biological process; response to stimulus; transport		433950	30.71	1.17	1	1	2.31369	1.17	1	1	768	88.8914	8.45557
IPI00169524.2	Thyrotropin-releasing hormone-degrading ectoenzyme	1.17	1	1	1	1	catalytic activity; metal ion binding	membrane	metabolic process		268824					2.26969	1.17	1	1	1025	117.384	7.06396
IPI00341267.4	Leucine-rich repeat and immunoglobulin-like domain-containing nogo receptor-interacting protein 2	1.16	1	1	1	2	protein binding	membrane			181941	30.19	1.16	1	1	2.42178	1.16	1	1	606	68.0254	8.1333
IPI00403618.4	Uncharacterized protein C6orf174 homolog	1.16	1	1	1	2		membrane	regulation of biological process		916416	35.4	1.16	1	1	3.33131	1.16	1	1	945	103.416	6.13818
IPI00849799.1	Isoform 9 of Sickle tail protein	1.16	12	1	1	2		cytoplasm	development; regulation of biological process		455343	46.2	1.16	1	1	2.86956	1.16	1	1	863	94.5569	7.62061
IPI00120503.1	Coatomer subunit beta	1.15	2	1	1	2	structural molecule activity	cytoplasm; Golgi; membrane	transport		414723	42.91	1.15	1	1	3.15053	1.15	1	1	953	106.998	5.99854
IPI00270767.3	Isoform 2 of Reticulon-4	1.15	2	1	1	2	protein binding; RNA binding	cytoplasm; endoplasmic reticulum; membrane	cell organization and biogenesis; cellular component movement; regulation of biological process		315267	28.2	1.15	1	1	2.56119	1.15	1	1	1046	114.151	4.67822
IPI00988089.2	Isoform 1 of FYVE, RhoGEF and PH domain-containing protein 5	1.15	2	1	1	1	metal ion binding; protein binding	cytoplasm; cytoskeleton; endoplasmic reticulum; endosome; Golgi; membrane	regulation of biological process		1.76584e+06					2.60564	1.15	1	1	1219	134.634	5.36377
IPI00896700.1;IPI00130920.2	microtubule-associated protein 1B	1.14	2	1	2	4	catalytic activity; protein binding	cytoplasm; cytoskeleton; cytosol; membrane	cell growth; cell organization and biogenesis; cellular component movement; metabolic process; regulation of biological process; transport		784553	84.5872	1.14	2	2	6.84508	1.14	2	2	2464	270.089	4.83057
IPI00408623.4	Isoform 2 of SLIT-ROBO Rho GTPase-activating protein 3	1.12	5	1	1	2	enzyme regulator activity; protein binding		regulation of biological process; response to stimulus		317297	38.91	1.12	1	1	3.00493	1.12	1	1	1075	121.648	6.56592
IPI00620460.5	Uncharacterized protein	1.12	4	1	1	1	protein binding	endosome; membrane	regulation of biological process		445843					2.21995	1.12	1	1	891	99.8408	5.32568
IPI00752080.1	Integrin alpha V	1.09	3	1	1	2	metal ion binding; protein binding; transporter activity	cell surface; membrane; nucleus	cell differentiation; cell organization and biogenesis; cellular component movement; cellular homeostasis; defense response; development; metabolic process; regulation of biological process; response to stimulus; transport		530055	34.5	1.09	1	1	2.29257	1.09	1	1	1008	111.441	5.66846
IPI00118376.2	E3 ubiquitin-protein ligase UBR1	1.08	1	1	1	1	catalytic activity; metal ion binding; protein binding	cytoplasm; cytosol; proteasome	metabolic process; regulation of biological process; response to stimulus		1.8106e+06					2.43674	1.08	1	1	1757	200.11	6.04932
IPI00750217.1	Autophagy 9-like 1 protein	1.07	1	1	1	2		cytoplasm; endosome; Golgi; membrane; vacuole	cell organization and biogenesis; defense response; metabolic process; response to stimulus; transport		261294	31.28	1.07	1	1	2.52125	1.07	1	1	839	94.365	6.63916
IPI00853823.2	rap guanine nucleotide exchange factor 2	1.07	2	1	1	1	enzyme regulator activity; nucleotide binding; protein binding	cytoplasm; endosome; membrane	cell differentiation; cell organization and biogenesis; cellular component movement; development; regulation of biological process; response to stimulus		555004					2.95985	1.07	1	1	1494	166.324	6.63916
IPI00753326.1;IPI00421137.4	Putative uncharacterized protein	1.05	2	1	1	2	catalytic activity; motor activity; nucleotide binding; protein binding	cytoplasm; cytoskeleton	cellular component movement; metabolic process; transport		428577	54.25	1.05	1	1	2.61788	1.05	1	1	956	109.207	6.18896
IPI00170146.4	Isoform 1 of ATP-binding cassette sub-family A member 6	1.05	1	1	1	1	catalytic activity; nucleotide binding	membrane	metabolic process; transport		940580					2.25782	1.05	1	1	1624	183.165	6.93213
IPI00627008.2	Protein tyrosine phosphatase, receptor type Z, polypeptide 1	1.04	1	2	2	2	catalytic activity; protein binding	extracellular; membrane	cell differentiation; cell organization and biogenesis; metabolic process; regulation of biological process; response to stimulus		3.19267e+06	23.87	0.39	1	1	2.61822	0.65	1	1	2312	254.247	4.88135
IPI00622704.3	Isoform 2 of LisH domain and HEAT repeat-containing protein KIAA1468	1.01	4	1	1	2					522051	44.2	1.01	1	1	3.54797	1.01	1	1	1192	131.808	5.2876
IPI00281619.1	Isoform 2 of Metabotropic glutamate receptor 1	0.99	3	1	1	2	protein binding; receptor activity; signal transducer activity	membrane; nucleus	cellular homeostasis; regulation of biological process; response to stimulus		557792	26.29	0.99	1	1	2.46458	0.99	1	1	906	101.644	8.19189
IPI00330193.3	WD repeat-containing protein 47	0.98	2	1	1	1	protein binding	cytoplasm; cytoskeleton	development		311645	32.27	0.98	1	1					920	102.229	5.97314
IPI00845528.1	Isoform 2 of UDP-N-acetylglucosamine--peptide N-acetylglucosaminyltransferase 110 kDa subunit	0.97	2	1	1	2	catalytic activity; enzyme regulator activity; protein binding	cytoplasm; cytosol; membrane; nucleus	cell death; cell organization and biogenesis; metabolic process; regulation of biological process; response to stimulus		893834	54.73	0.97	1	1	2.38052	0.97	1	1	1036	115.659	6.65381
IPI00420868.5	Isoform 2 of Ras GTPase-activating protein 4	0.93	2	1	1	1	enzyme regulator activity; metal ion binding; protein binding	membrane	regulation of biological process; response to stimulus		1.38291e+06	23.02	0.93	1	1		0			756	84.7567	7.48877
IPI00277446.5	Putative uncharacterized protein (Fragment)	0.9	2	1	1	1	protein binding	cytoplasm; cytosol; membrane; nucleus	cell death; cell differentiation; cell organization and biogenesis; metabolic process; regulation of biological process; response to stimulus; transport		929242	37.07	0.9	1	1		0			1108	115.456	5.78271
IPI00670114.1	Isoform 4 of Calcium-dependent secretion activator 1	0.89	3	1	1	1	protein binding				261966	25.19	0.89	1	1					1351	152.499	5.71924
IPI00889283.1	SH3/ankyrin domain gene 2 isoform a	0.87	3	1	1	1	protein binding	cytoplasm; membrane	cell organization and biogenesis; regulation of biological process; response to stimulus		473695	25.93	0.87	1	1					1262	135.338	6.03662
IPI00108150.1;IPI01027776.1	Rho-associated protein kinase 2	0.86	5	1	1	2	catalytic activity; metal ion binding; motor activity; nucleotide binding; protein binding; RNA binding; transporter activity	cytoplasm; cytoskeleton; membrane; nucleus	cell organization and biogenesis; metabolic process; regulation of biological process; response to stimulus; transport		740649	29.02	0.86	1	1	2.70803	0.86	1	1	1388	160.485	5.98584
IPI00122399.1	Golgi apparatus protein 1	0.85	2	1	1	4	protein binding	Golgi; membrane	regulation of biological process		536537	91.8891	0.85	1	2	6.29176	0.85	1	2	1175	133.646	6.84424
IPI00845523.1	Isoform 3 of E3 ubiquitin-protein ligase UBR4	0.85	5	3	3	4	catalytic activity; metal ion binding				497300	34.0563	0.62	2	2	5.18694	0.47	2	2	5156	569.939	6.06201
IPI00604947.5;IPI00943997.1	triple functional domain	0.81	4	1	1	2	catalytic activity; nucleotide binding; protein binding	cytoplasm; membrane	metabolic process; regulation of biological process		279851	33.76	0.81	1	1	3.1669	0.81	1	1	3103	347.73	6.354
IPI00957044.1	cardiomyopathy-associated protein 5	0.79	2	1	1	1	protein binding	cytoplasm	metabolic process; regulation of biological process		0					3.36119	0.79	1	1	3676	405.329	4.7417
IPI00130390.5	Isoform 3 of Kinesin-like protein KIF1B	0.78	10	1	1	2	catalytic activity; motor activity; nucleotide binding; protein binding		cellular component movement		399379	50.26	0.78	1	1	2.61096	0.78	1	1	1150	130.042	8.33838
IPI00929894.1;IPI00268673.6	FK506 binding protein 12-rapamycin associated protein 1	0.78	2	1	1	2	catalytic activity; DNA binding; nucleotide binding; protein binding	cytoplasm; cytosol; endoplasmic reticulum; Golgi; membrane; mitochondrion; nucleus; vacuole	cell communication; cell growth; cell organization and biogenesis; metabolic process; regulation of biological process; response to stimulus		162250	21.18	0.78	1	1	3.92472	0.78	1	1	2549	288.605	7.1665
IPI00751689.3	Isoform 4 of Voltage-dependent calcium channel subunit alpha-2/delta-2	0.78	6	1	1	1	metal ion binding; protein binding; transporter activity	membrane	cell organization and biogenesis; regulation of biological process; transport		709515	30.25	0.78	1	1		0			1147	129.571	5.60498
IPI00229528.5	Brain-specific angiogenesis inhibitor 1	0.76	3	1	1	2	protein binding; receptor activity; signal transducer activity	membrane	regulation of biological process; response to stimulus		788612	33.14	0.76	1	1	2.50059	0.76	1	1	1582	173.186	7.56201
IPI00126443.1	Kinesin-like protein KIF3C	0.75	2	1	1	1	catalytic activity; motor activity; nucleotide binding; protein binding	cytoplasm; cytoskeleton	cellular component movement; transport		582193	31.53	0.75	1	1					796	89.903	8.06006
IPI00111523.5	DNA helicase B	0.74	1	1	1	1	catalytic activity; nucleotide binding; receptor activity; signal transducer activity		metabolic process		7.43108e+07	28.48	0.74	1	1		0			1074	121.407	5.8208
IPI00108378.1	Leucine-rich repeat and guanylate kinase domain-containing protein	0.73	1	1	1	1	catalytic activity; nucleotide binding; protein binding	cytoplasm; nucleus	metabolic process		705284	33.57	0.73	1	1		0			820	93.1313	6.27783
IPI00130949.2	Adenylate cyclase type 1	0.72	1	1	1	1	catalytic activity; metal ion binding; nucleotide binding; protein binding	membrane; nucleus	cell organization and biogenesis; metabolic process; regulation of biological process; response to stimulus		460540	36.21	0.72	1	1		0			1118	123.293	8.47021
IPI00116462.8	Brefeldin A-inhibited guanine nucleotide-exchange protein 3	0.69	1	1	1	2		membrane	regulation of biological process		214058	29.1784	0.69	1	2		0			2170	239.938	5.88428
IPI00473889.1	MKIAA0559 protein (Fragment)	0.69	5	1	1	1	metal ion binding; protein binding		cell organization and biogenesis; regulation of biological process; response to stimulus; transport		857968					2.53012	0.69	1	1	1592	178.331	7.28369
IPI00855176.2	Protocadherin 9	0.65	2	1	1	1	metal ion binding; protein binding	membrane			891423	27.11	0.65	1	1					1237	136.121	5.50342
IPI00798517.1	Isoform 10 of General transcription factor II-I repeat domain-containing protein 1	0.62	2	1	1	1	DNA binding	cytoplasm; nucleus	development; metabolic process; regulation of biological process		1.00535e+06	22.5	0.62	1	1		0			969	108.298	6.56592
IPI00922963.1	Map4k4 protein	0.57	19	1	1	1	catalytic activity; enzyme regulator activity; nucleotide binding	cytoplasm	metabolic process; regulation of biological process; response to stimulus		510614	28.84	0.57	1	1		0			1221	138.98	7.37158
IPI00347378.9	Isoform 2 of Selection and upkeep of intraepithelial T-cells protein 6	0.51	2	1	1	1		membrane			418304	24.18	0.51	1	1		0			1176	134.162	6.90283
IPI00655012.2	HECT, UBA and WWE domain containing 1	0.5	6	1	1	2	catalytic activity; DNA binding; protein binding; RNA binding	cytoplasm; membrane; nucleus	cell differentiation; cell organization and biogenesis; metabolic process; response to stimulus		545545	27.3	0.5	1	1	3.96714	0.5	1	1	4377	482.332	5.22412
IPI00987809.1	Uncharacterized protein	0.47	2	1	1	1	protein binding; structural molecule activity	cytoskeleton; membrane	cell organization and biogenesis; metabolic process		244020					2.25124	0.47	1	1	2137	246.109	5.32568
IPI00119063.2	Prolow-density lipoprotein receptor-related protein 1	0.46	1	2	2	2	metal ion binding; protein binding; RNA binding	cytoplasm; endosome; membrane; nucleus	cell proliferation; development; metabolic process; regulation of biological process; response to stimulus; transport		1.27382e+06	68.0944	0.46	2	2		0			4545	504.411	5.36377
IPI00623970.3	Isoform Short of Huntingtin	0.45	2	1	1	2					601385	40.42	0.45	1	1	3.14804	0.45	1	1	2640	290.591	6.07471
IPI00223384.5	Isoform 1 of Fibrocystin-L	0.42	2	1	1	1	protein binding	membrane			2.02643e+06					3.03956	0.42	1	1	4249	464.439	6.41748
IPI01007839.1	Uncharacterized protein	0.27	3	1	1	1	catalytic activity; metal ion binding		metabolic process		1.00155e+06					2.2001	0.27	1	1	4762	518.746	6.26514
IPI00749707.1	Isoform 2 of Titin	0.2	4	3	3	3	catalytic activity; metal ion binding; nucleotide binding; protein binding; structural molecule activity	chromosome; cytoplasm; Golgi; nucleus	cell organization and biogenesis; metabolic process; regulation of biological process; response to stimulus		2.78347e+06	32.93	0.05	1	1	6.19945	0.15	2	2	26886	2984.55	6.60986
sample 2
IPI00109073.5	Tubulin beta-4 chain	68.92	3	3	20	107	catalytic activity; nucleotide binding; structural molecule activity	cytoplasm; cytoskeleton; membrane; nucleus	cell organization and biogenesis; cellular component movement; metabolic process		1.28382e+08	1397.92	68.92	20	54	180.487	66.89	19	53	444	49.5539	4.88135
IPI00117352.1	Tubulin beta-5 chain	66.89	4	3	20	104	catalytic activity; nucleotide binding; protein binding; structural molecule activity	cytoplasm; cytoskeleton; cytosol; membrane; nucleus	cell organization and biogenesis; cellular component movement; metabolic process		1.29308e+08	1409.83	66.89	20	52	173.391	64.86	19	52	444	49.639	4.89404
IPI00169463.1	Tubulin beta-2C chain	66.74	6	1	20	105	catalytic activity; nucleotide binding; RNA binding; structural molecule activity	cytoplasm; cytoskeleton; membrane; nucleus	cell organization and biogenesis; cellular component movement; metabolic process		1.28382e+08	1396.75	66.74	20	53	176.6	64.72	19	52	445	49.799	4.89404
IPI00110753.1	Tubulin alpha-1A chain	59.2	3	8	18	111	catalytic activity; nucleotide binding; protein binding; structural molecule activity	cytoplasm; cytoskeleton; nucleus	cell organization and biogenesis; cellular component movement; metabolic process		2.10204e+08	1507.91	59.2	18	56	202.528	57.21	16	55	451	50.1036	5.05908
IPI00338039.1	Tubulin beta-2A chain	56.85	5	4	18	99	catalytic activity; nucleotide binding; structural molecule activity	cytoplasm; cytoskeleton; membrane; nucleus	cell organization and biogenesis; cellular component movement; metabolic process		1.29308e+08	1285.58	56.85	18	49	165.903	54.83	17	50	445	49.875	4.89404
IPI01027280.1	4 kDa protein	56.41	3	1	1	1	enzyme regulator activity; metal ion binding; protein binding	cytoplasm; membrane; nucleus	regulation of biological process; response to stimulus		443486					4.17025	56.41	1	1	39	4.46201	3.97998
IPI00110850.1	Actin, cytoplasmic 1	53.07	33	13	14	34	DNA binding; nucleotide binding; protein binding	cytoplasm; cytoskeleton; cytosol; membrane	cell organization and biogenesis		3.75847e+07	439.427	53.07	14	22	48.369	30.13	5	12	375	41.7097	5.47803
IPI00112251.1	Tubulin beta-3 chain	51.56	4	3	16	74	catalytic activity; nucleotide binding; protein binding; structural molecule activity	cytoplasm; cytoskeleton; membrane; nucleus	cell differentiation; cell organization and biogenesis; cellular component movement; metabolic process		1.29308e+08	1069.68	51.56	16	38	120.665	43.78	14	36	450	50.3862	4.93213
IPI00468481.2	ATP synthase subunit beta, mitochondrial	51.42	1	20	20	70	catalytic activity; metal ion binding; nucleotide binding; protein binding; receptor activity; transporter activity	cell surface; membrane; mitochondrion; nucleus	cell differentiation; cellular homeostasis; metabolic process; regulation of biological process; transport		4.04663e+07	916.889	48.02	18	37	111.068	45.75	17	33	529	56.2655	5.33838
IPI00117350.1	Tubulin alpha-4A chain	46.43	1	5	15	89	catalytic activity; nucleotide binding; structural molecule activity	cytoplasm; cytoskeleton	cell organization and biogenesis; cellular component movement; metabolic process		1.48186e+08	1380.32	46.43	15	47	156.301	44.42	13	42	448	49.8924	5.05908
IPI00308162.3	Calcium-binding mitochondrial carrier protein Aralar1	43.57	4	17	17	46	metal ion binding; transporter activity	membrane; mitochondrion	response to stimulus; transport		9.9803e+06	528.775	39	16	24	71.9476	35.89	15	22	677	74.5227	8.25049
IPI00130280.1	ATP synthase subunit alpha, mitochondrial	43.4	4	19	19	74	catalytic activity; nucleotide binding; protein binding; RNA binding; transporter activity	membrane; mitochondrion	metabolic process; regulation of biological process; transport		6.74734e+07	1290.17	43.4	19	39	124.531	39.6	16	35	553	59.7156	9.18799
IPI00115564.5	ADP/ATP translocase 1	42.95	2	6	12	26	protein binding; transporter activity	membrane; mitochondrion; nucleus	cell organization and biogenesis; regulation of biological process; transport		2.47695e+07	354.736	42.62	11	14	35.9248	30.2	7	12	298	32.8831	9.71533
IPI00120716.3	Guanine nucleotide-binding protein G(I)/G(S)/G(T) subunit beta-1	42.06	16	5	9	18	catalytic activity; protein binding; signal transducer activity	membrane	cell death; cell proliferation; cellular homeostasis; metabolic process; regulation of biological process; response to stimulus		5.52293e+06	148.088	22.94	5	6	39.1565	40.59	8	12	340	37.353	5.99854
IPI00125635.1	Isoform SNAP-25b of Synaptosomal-associated protein 25	38.83	2	6	6	15	protein binding; transporter activity	cytoplasm; cytoskeleton; cytosol; endosome; membrane	regulation of biological process; response to stimulus; transport		2.70051e+06	225.442	38.83	6	8	24.455	36.41	5	7	206	23.3002	4.76709
IPI00653231.1	Putative uncharacterized protein	38.08	3	5	7	14	transporter activity	membrane; mitochondrion	transport		5.96772e+06	188.717	38.08	7	7	21.4482	25.27	5	7	281	30.932	8.98291
IPI00122048.2	Sodium/potassium-transporting ATPase subunit alpha-3	37.91	7	16	28	106	catalytic activity; metal ion binding; nucleotide binding; protein binding; transporter activity	cytoplasm; endoplasmic reticulum; Golgi; membrane; nucleus	metabolic process; regulation of biological process; response to stimulus; transport		1.21053e+08	1695.72	37.02	27	54	188.645	31.98	22	52	1013	111.62	5.41455
IPI00118447.1	Transcriptional activator protein Pur-alpha	37.38	3	5	5	15	DNA binding; protein binding; RNA binding; translation regulator activity	cytoplasm; nucleus	cell death; cell differentiation; cell proliferation; metabolic process; regulation of biological process		2.99205e+06	149.229	37.38	5	8	26.7683	34.58	4	7	321	34.8624	6.44287
IPI00311682.5	Sodium/potassium-transporting ATPase subunit alpha-1	36.56	10	19	31	98	catalytic activity; metal ion binding; nucleotide binding; protein binding; transporter activity	endoplasmic reticulum; endosome; Golgi; membrane	metabolic process; regulation of biological process; response to stimulus; transport		7.43493e+07	1547.8	33.04	28	52	167.652	32.16	24	46	1023	112.91	5.45264
IPI00970180.1	Uncharacterized protein	36.23	2	1	1	1					890346					3.26165	36.23	1	1	69	8.23545	9.74463
IPI00114375.2	Dihydropyrimidinase-related protein 2	35.14	1	11	12	29	catalytic activity; protein binding	cytoplasm; cytoskeleton; cytosol; membrane; mitochondrion	cell differentiation; cell organization and biogenesis; development; metabolic process; regulation of biological process; response to stimulus; transport		8.69541e+06	418.676	26.05	10	15	49.0609	30.07	10	14	572	62.2386	6.37939
IPI00273646.9	Glyceraldehyde-3-phosphate dehydrogenase	35.14	66	7	7	20	catalytic activity; nucleotide binding; protein binding	cytoplasm; cytoskeleton; cytosol; membrane; mitochondrion; nucleus	cell death; cell organization and biogenesis; development; metabolic process; regulation of biological process; response to stimulus		3.03577e+07	330.363	24.32	5	10	36.1794	35.14	7	10	333	35.7872	8.25049
IPI00758356.1	32 kDa protein	34.8	20	3	7	15	catalytic activity; protein binding	membrane	metabolic process; regulation of biological process; response to stimulus		5.18671e+06	107.897	27.7	5	6	27.5615	33.11	6	9	296	32.3876	6.15088
IPI00135965.2	Alpha-internexin	33.53	5	13	15	28	protein binding; structural molecule activity		cell differentiation; cell organization and biogenesis; development; regulation of biological process		6.26393e+06	479.558	33.53	15	16	41.6548	26.39	11	12	504	55.7084	5.2749
IPI00230540.1	Isoform Mt-VDAC1 of Voltage-dependent anion-selective channel protein 1	32.86	3	6	7	21	nucleotide binding; protein binding; transporter activity	membrane; mitochondrion; nucleus	cell communication; cell death; defense response; regulation of biological process; response to stimulus; transport		7.03966e+06	325.729	28.62	6	9	38.1187	32.86	7	12	283	30.7366	8.54346
IPI00221613.5	ADP-ribosylation factor 1	32.6	11	6	6	11	nucleotide binding; protein binding; RNA binding; signal transducer activity	cytoplasm; cytosol; Golgi; membrane; nucleus	cell organization and biogenesis; cellular homeostasis; regulation of biological process; response to stimulus; transport		2.72697e+06	120.704	32.6	6	7	13.4669	28.73	4	4	181	20.6837	6.80029
IPI00315794.1	Cytochrome b5 type B	32.19	2	2	2	4	enzyme regulator activity; metal ion binding; transporter activity	membrane; mitochondrion	metabolic process; regulation of biological process; transport		1.6907e+06	57.5338	32.19	2	3	4.14916	23.29	1	1	146	16.3078	4.89404
IPI00857756.1	V-crk sarcoma virus CT10 oncogene homolog	31.71	1	1	1	1	catalytic activity; protein binding	cytoplasm; cytoskeleton; membrane	metabolic process; regulation of biological process; response to stimulus		3.04625e+06					3.04439	31.71	1	1	82	9.00147	8.74854
IPI00323592.2	Malate dehydrogenase, mitochondrial	31.66	1	8	8	20	catalytic activity; nucleotide binding; protein binding; RNA binding	cytoplasm; membrane; mitochondrion; nucleus; organelle lumen	metabolic process		3.59761e+06	356.225	27.81	7	10	29.7103	28.11	7	10	338	35.5888	8.67529
IPI00462072.3	Alpha-enolase	31.34	19	5	8	17	catalytic activity; metal ion binding; protein binding; RNA binding	cytoplasm; membrane; nucleus	metabolic process; regulation of biological process; response to stimulus		4.71589e+06	205.696	20.51	6	7	31.7411	28.57	7	10	434	47.1112	6.80029
IPI00648357.1	Solute carrier family 25 (Mitochondrial carrier	31.09	3	4	4	6	RNA binding; transporter activity	membrane; mitochondrion; nucleus	transport		2.00786e+06	74.2775	11.4	2	2	13.5274	24.87	3	4	193	20.8019	9.5835
IPI00118986.1	ATP synthase subunit O, mitochondrial	30.99	4	4	4	8	catalytic activity; protein binding; transporter activity	membrane; mitochondrion; nucleus	metabolic process; transport		3.05665e+06	114.868	30.99	4	5	11.4981	19.25	2	3	213	23.3487	9.99365
IPI00420569.2	Sodium/potassium-transporting ATPase subunit alpha-2	30.98	9	14	27	88	catalytic activity; metal ion binding; nucleotide binding; protein binding; transporter activity	cytoplasm; endosome; membrane	cellular homeostasis; metabolic process; regulation of biological process; response to stimulus; transport		1.23813e+08	1456.89	30.98	27	47	143.338	26.08	20	41	1020	112.145	5.5542
IPI00856384.1	9 kDa protein	30.26	2	2	2	4	catalytic activity	membrane; mitochondrion	metabolic process		6.64244e+06	81.7302	30.26	2	2	5.08225	30.26	2	2	76	8.99962	9.87646
IPI00127841.3	ADP/ATP translocase 2	30.2	6	2	8	19	RNA binding; transporter activity	membrane; mitochondrion; nucleus	regulation of biological process; transport		2.20115e+07	234.171	29.87	7	9	28.9972	21.14	5	10	298	32.9102	9.72998
IPI00133440.1	Prohibitin	30.15	5	6	6	9	DNA binding; protein binding	cytoplasm; membrane; mitochondrion; nucleus	cell differentiation; cell organization and biogenesis; metabolic process; regulation of biological process; response to stimulus		3.76644e+06	132.018	30.15	6	6	9.83406	15.44	3	3	272	29.8019	5.75732
IPI00621806.2	Isoform Alpha CaMKII of Calcium/calmodulin-dependent protein kinase type II alpha chain	29.92	8	5	9	32	catalytic activity; nucleotide binding; protein binding	cytoplasm; membrane; mitochondrion; nucleus	cell organization and biogenesis; metabolic process; regulation of biological process; response to stimulus; transport		5.32737e+07	464.778	23.64	8	17	49.961	22.18	7	15	478	54.0805	7.07861
IPI00123704.1	Sodium/potassium-transporting ATPase subunit beta-2	29.31	3	6	6	12	catalytic activity; transporter activity	cytoplasm; membrane	metabolic process; transport		4.6364e+06	185.189	29.31	6	7	18.5316	24.48	4	5	290	33.3225	8.30908
IPI00762198.2	Beta-globin	27.81	18	3	3	8	antioxidant activity; catalytic activity; metal ion binding; protein binding; transporter activity		regulation of biological process; transport		7.17859e+06	137.2	27.81	3	4	14.1213	27.81	3	4	151	16.2235	8.20654
IPI00115546.4	Isoform Alpha-2 of Guanine nucleotide-binding protein G(o) subunit alpha	27.4	17	7	8	30	catalytic activity; metal ion binding; nucleotide binding; protein binding; signal transducer activity	membrane	metabolic process; regulation of biological process; response to stimulus		2.02504e+07	379.327	27.4	7	15	51.2266	25.14	7	15	354	40.011	6.01123
IPI00229544.3	Histone H2A type 1-H	27.34	21	3	3	8	DNA binding; protein binding	chromosome; nucleus	cell organization and biogenesis		1.25065e+07	88.0074	27.34	3	5	9.09516	21.88	2	3	128	13.9418	11.0337
IPI00136372.3	Isoform Ib of Synapsin-1	27.01	3	8	8	19	catalytic activity; nucleotide binding; protein binding	cytosol; Golgi; membrane	transport		2.83068e+06	242.228	23.28	7	12	25.7029	13.28	4	7	670	69.9915	9.83252
IPI00122928.1	Tubulin beta-6 chain	25.95	2	1	9	37	catalytic activity; nucleotide binding; structural molecule activity	cytoplasm; cytoskeleton; membrane; nucleus	cell organization and biogenesis; cellular component movement; metabolic process		7.59705e+07	428.685	25.95	9	19	56.8085	23.94	8	18	447	50.0581	4.89404
IPI00759999.1	Isoform Cytoplasmic+peroxisomal of Peroxiredoxin-5, mitochondrial	25.93	6	3	3	4	antioxidant activity; catalytic activity; DNA binding; enzyme regulator activity; protein binding	cytoplasm; cytosol; mitochondrion; nucleus; organelle lumen	metabolic process; regulation of biological process; response to stimulus		1.30691e+06	46.7	4.94	1	1	7.88546	25.93	3	3	162	17.004	7.86963
IPI00648743.1	NADH dehydrogenase (Ubiquinone) 1 beta subcomplex, 6	25.77	2	2	2	6		membrane; mitochondrion; nucleus	metabolic process; transport		2.24755e+06	53.7871	25.77	2	3	10.3577	18.56	1	3	97	11.7341	9.59814
IPI00120212.2	NADH dehydrogenase [ubiquinone] 1 alpha subcomplex subunit 9, mitochondrial	25.2	1	6	6	9	catalytic activity; nucleotide binding; protein binding	membrane; mitochondrion; nucleus; organelle lumen	metabolic process; transport		2.4967e+06					34.2154	25.2	6	9	377	42.4984	9.74463
IPI00122684.2	Enolase	25.08	11	2	5	15	catalytic activity; metal ion binding; protein binding	cytoplasm; membrane	metabolic process		3.64528e+06	257.972	18.1	4	7	27.2423	21.9	4	8	315	34.7826	4.94482
IPI00121309.2	NADH dehydrogenase [ubiquinone] iron-sulfur protein 3, mitochondrial	24.33	3	6	6	15	catalytic activity	membrane; mitochondrion; nucleus	metabolic process; regulation of biological process; transport		3.47834e+06	278.989	24.33	6	8	24.2565	20.15	5	7	263	30.1305	7.1665
IPI00109727.1	Thy-1 membrane glycoprotein	24.07	1	3	3	8	enzyme regulator activity; protein binding	cell surface; cytosol; endoplasmic reticulum; membrane	cell organization and biogenesis; regulation of biological process; response to stimulus		7.83008e+06	119.281	24.07	3	4	13.2256	24.07	3	4	162	18.0685	8.96826
IPI00923037.2	Uncharacterized protein	23.88	12	1	1	1	protein binding		cellular homeostasis		4.08062e+06					2.45312	23.88	1	1	201	22.5782	7.40088
IPI00653598.2;IPI00111885.2	ubiquinol-cytochrome c reductase core protein 1	23.75	3	9	9	18	catalytic activity; metal ion binding; protein binding	membrane; mitochondrion	metabolic process; response to stimulus; transport		5.83639e+06	228.633	20.83	8	10	27.0936	21.67	7	8	480	52.8185	6.21436
IPI00129618.1	Synaptotagmin-1	23.52	3	5	8	14	metal ion binding; protein binding; transporter activity	cytoplasm; membrane	regulation of biological process; response to stimulus; transport		7.04209e+06	201.835	15.2	6	6	24.4244	21.38	7	8	421	47.3878	8.52881
IPI00344004.3	NADH dehydrogenase (Ubiquinone) 1 alpha subcomplex, 12	23.49	1	2	2	3	catalytic activity	cytoplasm; membrane; mitochondrion	metabolic process; response to stimulus; transport		1.67563e+06	32.74	11.41	1	1	6.54371	23.49	2	2	149	17.6218	9.49561
IPI00169916.11	Clathrin heavy chain 1	23.46	3	27	27	59	protein binding; RNA binding; structural molecule activity	membrane; mitochondrion	cell differentiation; cell organization and biogenesis; metabolic process; regulation of biological process; transport		1.43051e+07	639.103	19.22	23	29	98.1132	20.18	22	30	1675	191.435	5.69385
IPI00230194.5	Guanine nucleotide-binding protein G(I)/G(S)/G(O) subunit gamma-2	22.54	1	1	1	1	catalytic activity; protein binding; signal transducer activity	membrane	cell proliferation; metabolic process; regulation of biological process; response to stimulus		351652	0	22.54	1	1		0			71	7.84503	7.98682
IPI00119138.1	Cytochrome b-c1 complex subunit 2, mitochondrial	22.52	2	8	9	17	catalytic activity; metal ion binding; protein binding	membrane; mitochondrion	metabolic process; transport		4.91277e+06	190.527	18.76	8	9	25.6616	18.1	6	8	453	48.205	9.24658
IPI00120232.1	NADH dehydrogenase [ubiquinone] iron-sulfur protein 7, mitochondrial	22.32	1	3	3	5	catalytic activity; metal ion binding; protein binding	membrane; mitochondrion	cell organization and biogenesis; metabolic process; transport		993590	52.1703	22.32	3	3	5.37007	10.27	2	2	224	24.6668	9.92041
IPI00757771.1	44 kDa protein	21.91	4	8	8	19	protein binding	membrane	cellular homeostasis; regulation of biological process		3.78941e+07	247.02	19.65	7	9	31.0782	18.89	7	10	397	44.3454	7.73779
IPI00929916.1;IPI00227126.2	tenascin R	21.87	6	19	19	57	protein binding	cell surface; cytoplasm; extracellular; membrane; nucleus	cell organization and biogenesis; cellular component movement; regulation of biological process; response to stimulus		1.60467e+07	819.834	18.11	15	26	111.785	18.92	16	31	1358	149.495	4.94482
IPI00116748.1	NADH dehydrogenase [ubiquinone] 1 alpha subcomplex subunit 10, mitochondrial	21.69	1	5	5	11	catalytic activity; nucleotide binding	mitochondrion; organelle lumen	metabolic process; response to stimulus; transport		2.91129e+06	128.849	21.69	5	7	16.474	16.34	3	4	355	40.5777	7.78174
IPI00881799.1	ATP synthase, H+ transporting, mitochondrial F0 complex, subunit d	21.01	3	2	2	4	catalytic activity; transporter activity	membrane; mitochondrion	metabolic process; transport		1.06017e+06	65.9402	21.01	2	2	6.55396	21.01	2	2	138	15.8721	5.22412
IPI00754142.1	Mitochondrial carrier homolog 2	20.75	4	5	5	8		membrane; mitochondrion; nucleus	cell death; cell organization and biogenesis; transport		1.84371e+06	103.693	20.75	5	5	8.57402	12.93	3	3	294	32.3235	8.51416
IPI00132623.3	NADH dehydrogenase [ubiquinone] 1 beta subcomplex subunit 9	20.67	1	2	2	5		membrane; mitochondrion	metabolic process; transport		2.13081e+06	87.9205	20.67	2	3	10.1854	15.64	1	2	179	21.9697	7.79639
IPI00128296.1	Creatine kinase, ubiquitous mitochondrial	20.57	4	7	7	13	catalytic activity; nucleotide binding; protein binding	membrane; mitochondrion	metabolic process		4.94061e+06	202.65	18.18	6	7	18.4292	15.79	5	6	418	46.9742	8.1626
IPI00223596.1	Isoform 13 of Myelin basic protein	20.51	12	3	3	10	structural molecule activity				3.18055e+07	111.392	20.51	3	5	14.6557	20.51	3	5	117	12.9556	11.5903
IPI00880617.1	19 kDa protein	20.48	3	3	3	7		membrane	transport		775992	157.614	20.48	3	4	11.0587	15.66	2	3	166	18.9106	5.92236
IPI00136703.1	Creatine kinase B-type	20.47	1	5	5	15	catalytic activity; nucleotide binding; protein binding	cytoplasm; mitochondrion	cellular homeostasis; metabolic process		2.41522e+06	210.939	20.47	5	8	25.0418	20.47	5	7	381	42.6863	5.66846
IPI00624499.1	Calcium/calmodulin-dependent protein kinase II, beta	20.46	12	2	7	12	catalytic activity; nucleotide binding; protein binding	cytoplasm; cytoskeleton; cytosol; endoplasmic reticulum; membrane	cell differentiation; metabolic process; regulation of biological process; response to stimulus; transport		5.96976e+06	185.219	10.04	5	7	18.7755	17.37	5	5	518	58.0744	7.06396
IPI00626790.3	Glutamine synthetase	20.38	6	6	7	13	catalytic activity; metal ion binding; nucleotide binding; protein binding	cytoplasm; endoplasmic reticulum; mitochondrion; nucleus	cell communication; cell organization and biogenesis; cell proliferation; metabolic process; regulation of biological process; response to stimulus		1.25084e+07	199.666	20.38	7	8	21.5211	14.48	4	5	373	42.0923	7.07861
IPI00137227.1	Ras-related protein Rab-2A	20.28	5	3	3	4	catalytic activity; nucleotide binding	cytoplasm; endoplasmic reticulum; Golgi; membrane; nucleus	metabolic process; regulation of biological process; response to stimulus; transport		1.30987e+06	53.5751	12.74	2	2	6.68392	13.68	2	2	212	23.5328	6.53662
IPI00407692.3	Isoform 1 of V-type proton ATPase catalytic subunit A	20.26	5	9	9	19	catalytic activity; nucleotide binding; transporter activity	cytosol; membrane; mitochondrion	metabolic process; transport		3.88149e+06	185.946	16.21	8	9	33.5341	19.12	8	10	617	68.2826	5.57959
IPI00415361.1	Malic enzyme	20.23	5	2	2	6	catalytic activity; metal ion binding; nucleotide binding	mitochondrion	metabolic process		341484	89.4407	20.23	2	4	7.24769	9.92	1	2	262	28.7797	6.94678
IPI00930821.1;IPI01019157.1	Putative uncharacterized protein	19.87	5	2	3	4	protein binding; RNA binding	membrane	cell organization and biogenesis; regulation of biological process		996677	43.084	11.54	2	2	5.07004	16.03	2	2	156	17.1287	8.19189
IPI00229598.4	Isoform CNPI of 2',3'-cyclic-nucleotide 3'-phosphodiesterase	19.75	4	5	6	13	catalytic activity; nucleotide binding; RNA binding	cytoplasm; membrane; nucleus	cell differentiation; cell organization and biogenesis; metabolic process; response to stimulus		3.66462e+06	184.664	19.75	6	8	13.8928	15.5	4	5	400	44.6262	8.51416
IPI00465648.3	Isoform 3 of Dynamin-1	19.74	17	10	13	26	catalytic activity; nucleotide binding; protein binding; RNA binding	cytoplasm; cytoskeleton	cell organization and biogenesis; metabolic process; transport		5.03602e+06	267.831	12.34	10	12	43.7765	17.98	11	14	851	95.8672	6.75635
IPI00753793.2	Isoform 2 of Spectrin alpha chain, brain	19.66	8	38	38	81	metal ion binding; protein binding	cytoplasm; cytoskeleton; membrane	cell organization and biogenesis; regulation of biological process		6.47049e+06	1146.6	17.58	34	41	132.138	17.25	32	40	2452	282.166	5.31299
IPI00230290.1	Isoform Glt-1B of Excitatory amino acid transporter 2	19.53	10	8	8	46	transporter activity	membrane	cell communication; regulation of biological process; response to stimulus; transport		2.73409e+07	510.252	19.53	8	21	86.6392	19.53	8	25	558	60.577	6.68311
IPI00554928.3	Neurofilament light polypeptide	19.34	4	7	9	18	catalytic activity; motor activity; protein binding; structural molecule activity	cytoplasm	cell organization and biogenesis; cellular component movement; regulation of biological process; response to stimulus; transport		3.28468e+06	355.603	19.34	9	10	26.7595	14.92	6	8	543	61.4711	4.64014
IPI00930784.1;IPI00308882.5	NADH dehydrogenase (ubiquinone) Fe-S protein 1	19.26	2	10	10	19	catalytic activity; metal ion binding	membrane; mitochondrion	cell death; cell organization and biogenesis; metabolic process; transport		4.65203e+06	255.862	17.06	9	10	26.7059	15.27	8	9	727	79.7256	5.71924
IPI00227445.1	Isoform 2 of 4-aminobutyrate aminotransferase, mitochondrial	19.14	4	6	6	12	catalytic activity; protein binding	mitochondrion	metabolic process; response to stimulus		2.12518e+06	127.415	19.14	6	7	15.1166	11.71	4	5	444	50.2048	8.51416
IPI00126405.3	Myelin-oligodendrocyte glycoprotein	19.11	3	6	6	16	protein binding	membrane	regulation of biological process		1.49231e+07	218.133	19.11	6	9	21.9906	15.45	5	7	246	28.2528	7.95752
IPI00121550.3	Sodium/potassium-transporting ATPase subunit beta-1	19.08	1	5	5	15	catalytic activity; protein binding; transporter activity	membrane	metabolic process; response to stimulus; transport		2.98954e+07	179.581	14.8	4	9	19.0151	11.51	3	6	304	35.172	8.646
IPI00321718.4	Prohibitin-2	19.06	4	4	4	9	protein binding	cytoplasm; membrane; mitochondrion; nucleus	metabolic process; regulation of biological process		2.39187e+06	95.3562	19.06	4	5	12.2325	16.39	3	4	299	33.2759	9.83252
IPI00229080.7;IPI00554929.3	MCG18238	18.92	14	6	10	24	enzyme regulator activity; nucleotide binding; protein binding; RNA binding	cell surface; cytoplasm; cytosol; membrane; mitochondrion	cell organization and biogenesis; metabolic process; regulation of biological process; response to stimulus		1.71727e+07	269.885	18.92	10	13	35.1279	15.61	7	11	724	83.2291	5.03369
IPI00474209.1	Putative uncharacterized protein	18.75	13	5	5	9	protein binding	membrane	cell communication; cell organization and biogenesis; regulation of biological process; transport		2.93763e+06	145.431	14.93	4	4	15.0218	15.97	4	5	288	32.5167	9.34912
IPI00404087.3	Putative uncharacterized protein (Fragment)	18.69	1	1	1	1	DNA binding; protein binding	cytoplasm; membrane; nucleus	cell organization and biogenesis; metabolic process; regulation of biological process		0	29.97	18.69	1	1		0			107	11.0497	11.0044
IPI00882228.1	Trk-fused gene	18.45	5	1	1	1	protein binding; signal transducer activity		regulation of biological process; response to stimulus		1.5237e+06	30.95	18.45	1	1		0			103	11.7462	5.23682
IPI01027487.1	58 kDa protein	18.43	3	6	6	10	protein binding		regulation of biological process		5.49882e+06					33.72	18.43	6	10	548	58.0957	7.91357
IPI00222419.5	Cytochrome c, somatic	18.1	4	2	2	3	metal ion binding	cytosol; mitochondrion; nucleus	cell death; metabolic process; regulation of biological process; response to stimulus; transport		907371	43.5879	18.1	2	2	2.95336	7.62	1	1	105	11.598	9.5835
IPI00315359.1	Voltage-gated potassium channel subunit beta-2	17.98	6	4	4	10	protein binding; transporter activity	cytoplasm	cell differentiation; cell organization and biogenesis; regulation of biological process; transport		1.22307e+06	93.6271	13.9	3	4	18.3668	17.98	4	6	367	40.995	8.99756
IPI00130489.1	Ras-related protein Rab-35	17.91	39	1	3	7	nucleotide binding; protein binding	cytoplasm; endosome; membrane; mitochondrion; nucleus	cell organization and biogenesis; regulation of biological process; response to stimulus; transport		2.25022e+06	45.3257	10.95	2	3	11.4833	12.44	2	4	201	23.0108	8.29443
IPI00858209.1	50 kDa protein	17.91	3	4	4	10	catalytic activity	cytoplasm; cytoskeleton; cytosol; membrane; nucleus	metabolic process; regulation of biological process		932454	120.291	13.38	3	4	21.126	17.91	4	6	441	49.711	7.13721
IPI00132002.1	Microsomal glutathione S-transferase 3	17.65	1	2	2	4	antioxidant activity; catalytic activity	endoplasmic reticulum; membrane	metabolic process		1.98734e+06	79.8602	17.65	2	2	6.55608	17.65	2	2	153	16.9467	9.49561
IPI00856409.1	Protein	17.58	4	3	3	7	catalytic activity	cytosol	metabolic process		1.46453e+06	118.122	17.58	3	4	7.4135	13.19	2	3	182	20.3641	5.84619
IPI00407339.7	Histone H4	17.48	10	2	2	4	DNA binding; protein binding; RNA binding	chromosome; cytoskeleton; membrane; nucleus	cell organization and biogenesis; regulation of biological process		1.33718e+07	75.9402	17.48	2	2	5.70323	17.48	2	2	103	11.3604	11.356
IPI00116074.1	Aconitate hydratase, mitochondrial	17.44	1	9	9	18	catalytic activity; metal ion binding	mitochondrion; nucleus	metabolic process		7.74799e+06	268.046	12.56	7	9	31.1933	16.15	8	9	780	85.41	7.92822
IPI00162949.1	CDP-diacylglycerol--inositol 3-phosphatidyltransferase	17.37	1	3	3	4	catalytic activity; metal ion binding	endoplasmic reticulum; Golgi; membrane	metabolic process		256819	48.783	17.37	3	3	2.44755	5.16	1	1	213	23.5832	8.26514
IPI00465769.3	Isoform 2 of Solute carrier family 12 member 5	17.31	18	15	15	25	protein binding; transporter activity	membrane	cell communication; cellular homeostasis; response to stimulus; transport		8.23382e+06	216.202	15.61	14	17	28.9045	8.43	6	8	1115	123.507	6.23975
IPI00831580.1	6 kDa protein	17.31	12	1	1	1	DNA binding; protein binding	chromosome; nucleus	cell organization and biogenesis; response to stimulus		3.14862e+06	30.95	17.31	1	1		0			52	5.59819	12.147
IPI00624653.1	Up-regulated during skeletal muscle growth protein 5	17.24	1	1	1	2		membrane; mitochondrion			534055	27	17.24	1	1	2.22342	17.24	1	1	58	6.37736	9.83252
IPI00757464.1	RAB14, member RAS oncogene family	17.22	32	1	2	6	catalytic activity; nucleotide binding; protein binding	cytoplasm; cytosol; endoplasmic reticulum; endosome; Golgi; membrane; nucleus; vacuole	metabolic process; regulation of biological process; response to stimulus; transport		2.49634e+06	39.1202	7.28	1	2	10.9071	17.22	2	4	151	17.1236	7.37158
IPI00120719.4	Cytochrome c oxidase subunit 5A, mitochondrial	17.12	1	3	3	5	catalytic activity; metal ion binding; transporter activity	membrane; mitochondrion	metabolic process; transport		1.85693e+06	66.1302	6.85	2	2	7.8155	17.12	3	3	146	16.0913	6.53662
IPI00230310.5	Neuron-specific calcium-binding protein hippocalcin	17.1	9	2	3	6	metal ion binding; protein binding				1.36708e+06	80.3268	17.1	3	3	8.09552	17.1	3	3	193	22.413	4.97021
IPI00648105.1	Peroxiredoxin 1	17.06	8	3	3	5	antioxidant activity; catalytic activity; protein binding; RNA binding	cytoplasm; cytosol; mitochondrion; nucleus; organelle lumen	cell proliferation; defense response; metabolic process; regulation of biological process; response to stimulus		2.48465e+06	44.8847	17.06	3	3	5.48276	11.18	2	2	170	18.9147	7.32764
IPI00134344.6	Putative uncharacterized protein	16.88	1	28	29	57	protein binding; structural molecule activity	membrane	cell organization and biogenesis; response to stimulus; transport		2.36218e+06	649.037	13.9	24	27	97.4436	15.12	25	30	2388	270.768	5.85889
IPI00889265.1	Isoform 2 of Neurochondrin	16.85	2	9	9	23	protein binding	cytoplasm; cytosol; membrane; nucleus	cell organization and biogenesis; regulation of biological process		2.44677e+06	303.214	16.85	9	12	38.3685	15.17	8	11	712	77.2549	5.5415
IPI00119113.3	V-type proton ATPase subunit B, brain isoform	16.83	2	5	5	15	catalytic activity; nucleotide binding; transporter activity	cytoplasm; cytosol; Golgi; membrane	metabolic process; transport		1.7763e+06	131.194	16.83	5	7	27.3479	16.83	5	8	511	56.5149	5.80811
IPI00279443.1	Heat shock 70 kDa protein 12A	16.74	3	7	7	12	nucleotide binding				1.98004e+06	112.564	12.15	6	6	18.3438	13.33	5	6	675	74.8245	6.771
IPI00467152.4	guanine nucleotide binding protein, alpha inhibiting 1	16.67	14	3	4	13	catalytic activity; metal ion binding; nucleotide binding; protein binding; signal transducer activity	cytoplasm; cytoskeleton; membrane; nucleus	cell division; metabolic process; regulation of biological process; response to stimulus		2.37722e+06	159.165	12.43	3	6	22.0471	16.67	4	7	354	40.3352	5.97314
IPI00153136.1	Inositol-trisphosphate 3-kinase A	16.56	1	5	5	7	catalytic activity; nucleotide binding; protein binding		cell organization and biogenesis; metabolic process; regulation of biological process		698302	60.4503	7.41	3	3	12.8617	14.38	4	4	459	50.9029	7.72314
IPI00114641.3	4F2 cell-surface antigen heavy chain	16.54	2	6	6	13	catalytic activity; protein binding; RNA binding; transporter activity	cell surface; cytoplasm; membrane; nucleus	metabolic process; response to stimulus; transport		9.03154e+06	160.597	16.54	6	7	18.5918	16.54	6	6	526	58.3003	5.90967
IPI00130118.1	Ras-related protein Rab-10	16.5	39	1	3	8	catalytic activity; nucleotide binding; protein binding	cytoplasm; endoplasmic reticulum; endosome; Golgi; membrane; nucleus	cell differentiation; cell organization and biogenesis; metabolic process; regulation of biological process; response to stimulus; transport		1.97151e+06	71.7354	16.5	3	4	11.0182	11	2	4	200	22.5266	8.38232
IPI00756703.1	Isoform 2 of Serine/threonine-protein phosphatase 2B catalytic subunit alpha isoform	16.44	7	3	7	10	catalytic activity; metal ion binding; protein binding	cytoplasm; cytosol; membrane; mitochondrion; nucleus	cellular homeostasis; metabolic process; regulation of biological process; response to stimulus; transport		5.95914e+06	101.766	10.18	6	7	8.49643	10.57	3	3	511	57.5778	6.30322
IPI00751228.2	glutamate receptor, ionotropic, AMPA 2 isoform 1	16.43	5	7	8	14	protein binding; receptor activity; signal transducer activity; transporter activity	cell surface; endoplasmic reticulum; membrane	cell communication; cell organization and biogenesis; metabolic process; regulation of biological process; response to stimulus; transport		3.04462e+06	138.591	11.21	6	6	26.5658	15.25	7	8	767	86.2388	6.7124
IPI00928559.1	Putative uncharacterized protein	16.36	13	11	11	31	catalytic activity; nucleotide binding; protein binding	cytosol; membrane; mitochondrion; nucleus	metabolic process; regulation of biological process; response to stimulus		4.54696e+06	414.233	11.45	9	16	52.2931	13.2	8	15	917	101.808	6.66846
IPI00131176.1	Cytochrome c oxidase subunit 2	16.3	1	3	3	8	catalytic activity; metal ion binding; transporter activity	membrane; mitochondrion	metabolic process; transport		9.5251e+06	76.9011	16.3	3	4	10.5833	16.3	3	4	227	25.959	4.729
IPI00320217.9	T-complex protein 1 subunit beta	16.26	2	5	5	13	nucleotide binding; protein binding	cytoplasm; nucleus	cell organization and biogenesis; metabolic process		1.42008e+06	181.542	16.26	5	7	20.4279	13.27	4	6	535	57.4411	6.40479
IPI00153840.2	Cell adhesion molecule 4	16.24	1	4	4	9	protein binding	membrane			4.30907e+06	166.828	16.24	4	5	15.2776	13.92	3	4	388	42.6968	6.30322
IPI00337893.2	Pyruvate dehydrogenase E1 component subunit alpha, somatic form, mitochondrial	16.15	1	4	4	7	catalytic activity	mitochondrion; nucleus; organelle lumen	metabolic process		6.6726e+06	143.651	16.15	4	4	7.8768	8.21	3	3	390	43.2036	8.19189
IPI00858128.1	calcium/calmodulin-dependent protein kinase II, delta isoform 1	16.02	16	1	6	11	catalytic activity; nucleotide binding; protein binding	cytoplasm; cytosol; endoplasmic reticulum; membrane; nucleus	cell growth; cellular component movement; cellular homeostasis; metabolic process; regulation of biological process; response to stimulus; transport		5.96976e+06	138.383	10.16	5	7	14.3545	12.89	4	4	512	57.7123	7.15186
IPI00329927.4	Neurofascin	15.97	4	13	13	27	protein binding	membrane	cell organization and biogenesis; cellular component movement; transport		1.27429e+07	263.123	14.35	12	13	44.1352	10.97	10	14	1240	137.889	6.18896
IPI00224210.5	Cytochrome b-c1 complex subunit 8	15.85	1	1	1	2	catalytic activity; transporter activity	membrane; mitochondrion	metabolic process; transport		3.48161e+06	31.74	15.85	1	1	3.09147	15.85	1	1	82	9.76211	10.2573
IPI00330804.4	Heat shock protein HSP 90-alpha	15.83	9	7	10	23	catalytic activity; enzyme regulator activity; nucleotide binding; protein binding; RNA binding	cell surface; cytoplasm; cytosol; membrane; mitochondrion; nucleus	cell organization and biogenesis; cellular component movement; metabolic process; regulation of biological process; response to stimulus; transport		7.96127e+06	264.495	10.23	7	9	40.692	13.51	8	14	733	84.7348	5.0083
IPI00845716.1	Isoform 2 of NADH dehydrogenase [ubiquinone] flavoprotein 2, mitochondrial	15.79	2	2	2	4	catalytic activity; metal ion binding; nucleotide binding	membrane; mitochondrion	metabolic process; transport		2.5466e+06	87.5402	15.79	2	2	6.02706	15.79	2	2	152	16.7255	5.60498
IPI00856866.1	21 kDa protein	15.71	2	3	3	5	RNA binding; structural molecule activity	cytoplasm; ribosome	metabolic process		2.11566e+06	80.9654	15.71	3	3	6.38538	10.99	2	2	191	20.9811	9.45166
IPI00284925.3	Coiled-coil-helix-coiled-coil-helix domain-containing protein 2, mitochondrial	15.69	4	1	1	4		mitochondrion			685259	49.6685	15.69	1	2	8.01552	15.69	1	2	153	15.6508	9.65674
IPI00331541.5	6-phosphofructokinase, muscle type	15.64	1	6	8	11	catalytic activity; metal ion binding; nucleotide binding; protein binding	cytoplasm; cytosol; membrane	cell organization and biogenesis; cellular homeostasis; metabolic process; regulation of biological process		4.72176e+06	120.631	8.97	6	6	15.9991	11.28	5	5	780	85.2146	8.00146
IPI00125899.1	Catenin beta-1	15.49	7	9	9	20	DNA binding; protein binding; structural molecule activity	cytoplasm; cytoskeleton; cytosol; membrane; nucleus	cell communication; cell death; cell differentiation; cell organization and biogenesis; cell proliferation; cellular component movement; metabolic process; regulation of biological process; response to stimulus; transport		4.93944e+06	315.743	15.49	9	12	23.8302	11.91	7	8	781	85.4162	5.85889
IPI00656325.2	Vesicle-fusing ATPase	15.46	3	9	9	14	catalytic activity; metal ion binding; nucleotide binding; protein binding; RNA binding	cytoplasm; membrane	metabolic process; regulation of biological process; response to stimulus; transport		7.05651e+06	170.432	15.46	9	9	13.8774	8.6	5	5	744	82.561	6.94678
IPI00128867.3	Transcriptional activator protein Pur-beta	15.43	1	2	2	4	DNA binding; protein binding; RNA binding; translation regulator activity	nucleus	cell death; cell differentiation; cell proliferation; metabolic process; regulation of biological process		426260	78.0702	15.43	2	2	7.83336	15.43	2	2	324	33.8808	5.42725
IPI00230241.6	ATP synthase subunit epsilon, mitochondrial	15.38	1	1	1	1	catalytic activity; transporter activity	membrane; mitochondrion	metabolic process; transport		2.37731e+06	27.43	15.38	1	1		0			52	5.83415	10.0083
IPI00230715.5	NADH dehydrogenase [ubiquinone] 1 alpha subcomplex subunit 13	15.28	1	2	2	4	catalytic activity; nucleotide binding	cytoplasm; membrane; mitochondrion; nucleus	cell death; cell organization and biogenesis; metabolic process; regulation of biological process; response to stimulus; transport		2.28519e+06	55.9079	15.28	2	2	6.11462	15.28	2	2	144	16.8486	9.48096
IPI00857329.1	35 kDa protein	15.19	6	2	3	11	protein binding				2.57958e+06	217.049	15.19	3	6	22.2724	12.03	2	5	316	34.9327	6.96143
IPI00415402.3	Isoform 1 of Syntaxin-binding protein 1	15.15	3	7	7	17	protein binding; RNA binding	cytoplasm; membrane; mitochondrion	cell communication; cell organization and biogenesis; regulation of biological process; transport		8.08986e+06	274.991	11.78	6	8	28.7117	15.15	7	9	594	67.5259	6.96143
IPI00458208.1	Putative uncharacterized protein	15.09	2	1	1	4	catalytic activity; nucleotide binding; protein binding	endoplasmic reticulum; membrane	cell organization and biogenesis; metabolic process; regulation of biological process		249321	52.3851	15.09	1	2	6.71104	15.09	1	2	106	11.528	9.40771
IPI00113112.3	Ras-related protein Rab-3B	15.07	38	1	3	9	nucleotide binding; protein binding	cytoplasm; cytosol; membrane	cell organization and biogenesis; metabolic process; regulation of biological process; response to stimulus; transport		1.97386e+06	47.6236	7.76	2	3	17.1509	12.33	2	6	219	24.7412	5.10986
IPI00308885.6	Isoform 1 of 60 kDa heat shock protein, mitochondrial	15.01	7	5	5	11	nucleotide binding; protein binding; RNA binding	cell surface; cytoplasm; cytosol; endoplasmic reticulum; endosome; Golgi; membrane; mitochondrion; organelle lumen	cell proliferation; metabolic process; regulation of biological process; response to stimulus		2.18671e+06	160.807	15.01	5	6	19.1063	11.87	4	5	573	60.9174	6.17627
IPI00122965.1	Ras-related protein Rab-3A	15	38	1	3	8	catalytic activity; enzyme regulator activity; nucleotide binding; protein binding	cytosol; membrane	cell communication; cell organization and biogenesis; metabolic process; regulation of biological process; response to stimulus; transport		2.65097e+06	47.6236	7.73	2	3	14.1958	12.27	2	5	220	24.9541	5.03369
IPI00954329.1	gasdermin C-like 1	15	1	1	1	1					8.08224e+06					3.68959	15	1	1	160	18.1025	9.53955
IPI00928416.1	50 kDa protein	14.95	6	6	6	12	catalytic activity; nucleotide binding; protein binding	membrane; mitochondrion	metabolic process		2.71512e+06	205.933	14.95	6	7	17.3137	8.35	3	5	455	49.8812	8.07471
IPI00116896.1	ATP synthase protein 8	14.93	1	1	1	2	catalytic activity; transporter activity	membrane; mitochondrion	metabolic process; transport		1.86066e+06	33.14	14.93	1	1	2.26385	14.93	1	1	67	7.76119	9.87646
IPI00121288.5	NADH dehydrogenase [ubiquinone] 1 beta subcomplex subunit 10	14.77	2	2	2	5		membrane; mitochondrion	metabolic process; transport		1.52316e+06	44.4202	14.77	2	2	8.8942	14.77	2	3	176	21.0104	8.03076
IPI00116498.1	14-3-3 protein zeta/delta	14.69	13	2	3	6	protein binding; RNA binding	cytoplasm; cytosol; membrane; mitochondrion; nucleus; vacuole	regulation of biological process; response to stimulus; transport		1.171e+06	81.4203	14.69	3	3	8.68103	14.69	3	3	245	27.7537	4.79248
IPI00229703.6	Vesicle-associated membrane protein 2	14.66	2	2	2	6	protein binding	membrane	cell organization and biogenesis; regulation of biological process; response to stimulus; transport		1.50281e+06	156.39	14.66	2	3	11.7662	14.66	2	3	116	12.6827	8.1333
IPI00125929.2	NADH dehydrogenase [ubiquinone] 1 alpha subcomplex subunit 4	14.63	1	1	1	2	catalytic activity; protein binding; transporter activity	membrane; mitochondrion	metabolic process; transport		1.32545e+07	57.36	14.63	1	1	2.67043	14.63	1	1	82	9.32087	9.5249
IPI00170093.3	NADH dehydrogenase [ubiquinone] iron-sulfur protein 8, mitochondrial	14.62	1	3	3	7	catalytic activity; metal ion binding	membrane; mitochondrion	cell organization and biogenesis; metabolic process; response to stimulus; transport		2.21883e+06	58.461	14.62	3	4	7.7146	9.43	2	3	212	24.0228	6.21436
IPI00857619.1	20 kDa protein	14.61	3	2	2	3	catalytic activity	mitochondrion	metabolic process		263119	34.6932	14.61	2	2	2.37851	7.3	1	1	178	19.8774	9.43701
IPI00928242.1	5 kDa protein	14.58	3	1	1	1	catalytic activity; transporter activity	membrane; mitochondrion	transport		0	26.1	14.58	1	1		0			48	5.08694	11.605
IPI00466820.4	40S ribosomal protein S8	14.42	11	2	2	4	RNA binding; structural molecule activity	cytoplasm; membrane; nucleus; ribosome	metabolic process		793328	58.5702	14.42	2	2	7.18354	14.42	2	2	208	24.1902	10.3159
IPI00132410.1	Ras-related protein Rab-5A	14.42	1	2	2	4	catalytic activity; nucleotide binding; protein binding	cytoplasm; cytoskeleton; cytosol; endosome; membrane; nucleus	cell differentiation; metabolic process; regulation of biological process; response to stimulus; transport		1.22492e+06	67.9102	14.42	2	2	6.49833	14.42	2	2	215	23.5838	8.14795
IPI00224518.2	Ras-related protein Rab-5C	14.35	2	2	2	5	catalytic activity; nucleotide binding; protein binding	cytoplasm; endosome; membrane; nucleus	cell organization and biogenesis; metabolic process; regulation of biological process; response to stimulus; transport		721893	59.1402	14.35	2	2	8.48179	14.35	2	3	216	23.3978	8.41162
IPI00132940.1	NADH dehydrogenase [ubiquinone] 1 alpha subcomplex subunit 1	14.29	1	1	1	2		membrane; mitochondrion	metabolic process; transport		1.78963e+06	37.73	14.29	1	1	2.76132	14.29	1	1	70	8.13323	9.48096
IPI00869394.1;IPI00623371.3	brevican isoform 1	14.27	3	10	10	21	protein binding	extracellular			1.21562e+07	295.942	12.8	8	10	35.5423	13.36	9	11	883	95.7549	4.93213
IPI00134492.4	Isoform IIb of Synapsin-2	14.2	3	4	4	5	catalytic activity; nucleotide binding; protein binding	membrane	transport		2.93922e+06	79.4193	14.2	4	4	3.04154	2.71	1	1	479	52.4184	7.72314
IPI00319830.7	Isoform 1 of Spectrin beta chain, brain 1	14.18	4	26	27	56	protein binding; RNA binding; structural molecule activity	cytoplasm; cytoskeleton; membrane; nucleus	cell organization and biogenesis; metabolic process; regulation of biological process; transport		3.64894e+06	794.849	12.1	24	30	88.9087	11.85	21	26	2363	274.052	5.57959
IPI00123058.1	Contactin-1	14.12	1	10	10	22	protein binding	membrane	cell organization and biogenesis; regulation of biological process; response to stimulus		1.46157e+07	346.149	12.84	9	11	32.7949	13.33	9	11	1020	113.317	6.16357
IPI00468605.4	Neuroligin-2	14.11	5	5	7	15	catalytic activity; protein binding; receptor activity	cell surface; membrane	cell organization and biogenesis; metabolic process; regulation of biological process; response to stimulus		926804	127.893	10.77	5	7	25.1597	11.12	6	8	836	90.932	6.17627
IPI00756073.1	25 kDa protein	13.97	5	3	3	4		membrane; mitochondrion	transport		4.34363e+06	95.4146	13.97	3	3	3.42495	6.55	1	1	229	24.6238	8.60205
IPI00854028.2;IPI00338983.4	contactin associated protein 1	13.94	2	14	14	34	protein binding	membrane	cell organization and biogenesis; cellular component movement; regulation of biological process; response to stimulus; transport		2.82464e+06	549.21	13.07	13	17	56.8973	11.77	11	17	1385	156.212	7.06396
IPI00118775.1;IPI01007880.1	similar to ribosomal protein L30	13.91	7	1	1	4					855555	54.7997	13.91	1	2	6.04597	13.91	1	2	115	12.8737	9.5542
IPI00830223.1	28 kDa protein	13.88	26	2	3	6	protein binding; structural molecule activity	cytoplasm; cytoskeleton	cell organization and biogenesis; cellular component movement; regulation of biological process; response to stimulus		966895	90.9605	13.88	3	3	8.61136	13.88	3	3	245	28.3265	4.76709
IPI00648646.1	Uncharacterized protein	13.79	5	1	1	1	catalytic activity; protein binding		cell organization and biogenesis; regulation of biological process		309497		0			3.0804	13.79	1	1	116	13.0795	8.14795
IPI00117312.1	Aspartate aminotransferase, mitochondrial	13.72	1	4	4	13	catalytic activity; protein binding; RNA binding	cell surface; membrane; mitochondrion; organelle lumen	metabolic process; response to stimulus; transport		1.75648e+07	275.194	13.72	4	7	20.2207	8.37	3	6	430	47.3812	8.99756
IPI00885631.1	Uncharacterized protein	13.64	3	1	1	1		endoplasmic reticulum; Golgi	response to stimulus		244165		0			3.09294	13.64	1	1	110	12.0404	9.99365
IPI00128023.3	NADH dehydrogenase [ubiquinone] iron-sulfur protein 2, mitochondrial	13.61	3	5	5	12	catalytic activity; metal ion binding; nucleotide binding	membrane; mitochondrion; nucleus	metabolic process; response to stimulus; transport		3.58176e+06	192.021	13.61	5	6	19.2803	11.88	4	6	463	52.5917	6.99072
IPI00261627.1	Succinyl-CoA ligase [ADP-forming] subunit beta, mitochondrial	13.61	1	4	4	7	catalytic activity; metal ion binding; nucleotide binding	mitochondrion	metabolic process		778794	137.17	10.8	3	3	13.7446	13.61	4	4	463	50.0821	7.00537
IPI00387312.2;IPI00554862.3	phosphofructokinase, liver, B-type	13.59	2	5	7	16	catalytic activity; metal ion binding; nucleotide binding; protein binding	cytoplasm; cytosol; membrane	cell organization and biogenesis; metabolic process; regulation of biological process; response to stimulus		2.79871e+06	165.603	13.59	7	8	26.7889	10.26	5	8	780	85.3054	7.1665
IPI00465810.3	Synaptic vesicle glycoprotein 2A	13.48	1	6	6	15	protein binding; receptor activity; transporter activity	cytoplasm; endoplasmic reticulum; membrane	cell communication; cellular homeostasis; transport		1.57054e+06	204.968	13.48	6	7	28.7698	13.48	6	8	742	82.5939	5.56689
IPI00127204.1	Cytochrome c oxidase subunit 4 isoform 2, mitochondrial	13.37	1	1	1	1	catalytic activity; transporter activity	membrane; mitochondrion	metabolic process; transport		0					3.4699	13.37	1	1	172	20.1932	9.46631
IPI00122974.1	Neuronal membrane glycoprotein M6-a	13.31	1	3	3	3	transporter activity	cell surface; membrane	cell differentiation; cell organization and biogenesis; cellular component movement; regulation of biological process; transport		3.65724e+06	52.7002	7.55	2	2	2.25974	5.76	1	1	278	31.1284	5.2749
IPI00885385.1	29 kDa protein	13.28	6	2	3	9	protein binding	membrane	regulation of biological process; transport		1.18356e+06	166.233	13.28	3	5	14.1103	10.55	2	4	256	29.4666	4.98291
IPI00473582.1	ciliary neurotrophic factor receptor isoform 2	13.27	2	1	1	1	protein binding; receptor activity; signal transducer activity	membrane	regulation of biological process; response to stimulus		1.19538e+06	35.57	13.27	1	1		0			113	12.1011	6.85889
IPI00756510.1	Isoform 2 of Stromal membrane-associated protein 2	13.06	2	3	3	4	enzyme regulator activity; metal ion binding		regulation of biological process		950558	32.1402	8.57	2	2	4.90722	7.76	2	2	245	27.6162	9.34912
IPI00134097.1	hypothetical protein	13.04	6	3	3	3	structural molecule activity	ribosome	metabolic process		1.23494e+06	48.918	8.21	2	2	2.64491	4.83	1	1	207	23.9933	11.4878
IPI00471176.2	Hepatocyte cell adhesion molecule	12.92	1	3	3	10	protein binding	cytoplasm; membrane	regulation of biological process		1.64158e+06	107.59	7.89	2	3	23.3815	12.92	3	7	418	46.3384	9.42236
IPI00661241.1	Isoform 2 of 6-phosphofructokinase type C	12.9	4	3	4	11	catalytic activity		metabolic process		2.97992e+06	196.782	12.9	4	6	19.4973	11.09	3	5	496	53.6475	7.88428
IPI00670400.2	MCG51135, isoform CRA_c	12.8	4	2	2	4		mitochondrion			1.68101e+06	72.2402	12.8	2	2	5.59749	12.8	2	2	164	18.7865	8.36768
IPI00648723.1	Stathmin	12.75	3	1	1	1	protein binding	cytoplasm; cytosol; membrane	cell organization and biogenesis; regulation of biological process; response to stimulus		448042					2.21476	12.75	1	1	102	11.7222	6.02393
IPI00228526.3;IPI00228525.3	ATPase, H+ transporting, lysosomal V0 subunit A1, isoform CRA_a	12.74	6	9	9	15	protein binding; transporter activity	cytoplasm; Golgi; membrane; nucleus	transport		7.81528e+06	139.847	11.18	8	9	19.3662	6.49	4	6	832	95.5608	6.771
IPI00115454.3	Sideroflexin-1	12.73	1	1	3	8	transporter activity	membrane; mitochondrion	cell differentiation; transport		2.70662e+06	121.594	12.73	3	3	16.5632	12.73	3	5	322	35.6263	9.23193
IPI00272230.1	Ras-related protein Rab-39B	12.68	30	1	2	6	nucleotide binding	Golgi; membrane	cell organization and biogenesis; regulation of biological process; response to stimulus; transport		2.43891e+06	39.1202	5.16	1	2	10.9452	12.68	2	4	213	24.6207	7.82568
IPI00755031.2	55 kDa protein	12.63	4	4	4	7	catalytic activity; protein binding		cell communication; metabolic process; regulation of biological process; response to stimulus		1.05023e+06	93.0176	9.16	3	4	7.99755	9.37	3	3	491	54.7461	6.82959
IPI00457898.3	Phosphoglycerate mutase 1	12.6	2	2	2	2	catalytic activity; protein binding	cytoplasm; cytosol; membrane; nucleus	metabolic process; regulation of biological process		597428	46.4851	12.6	2	2		0			254	28.8139	7.18115
IPI00880750.1	16 kDa protein	12.59	6	2	2	3	RNA binding; structural molecule activity	ribosome	metabolic process		2.65696e+06	56.2402	12.59	2	2	2.34137	6.67	1	1	135	16.1962	10.7993
IPI00113149.1	Syntaxin-1B	12.5	6	2	3	4	protein binding	membrane	cell communication; regulation of biological process; transport		1.23028e+06	101.946	7.29	2	2	7.22851	10.07	2	2	288	33.2238	5.37646
IPI00124518.3	Hist2h2bb protein	12.5	26	1	1	4	DNA binding; protein binding	chromosome; nucleus	cell organization and biogenesis		606228	111.32	12.5	1	2	6.64828	12.5	1	2	120	13.302	10.2866
IPI00467747.2	Neuronal growth regulator 1, isoform CRA_c	12.46	3	2	2	5	protein binding	membrane	regulation of biological process; response to stimulus		3.82013e+06	147.625	8.51	1	2	11.9769	12.46	2	3	329	36.0952	6.85889
IPI00754989.1	Solute carrier family 39 (Zinc transporter), member 12	12.36	3	1	1	2	transporter activity	membrane	regulation of biological process; response to stimulus; transport		742069	26.9	12.36	1	1	2.36871	12.36	1	1	89	9.9071	8.60205
IPI00113141.1	Citrate synthase, mitochondrial	12.28	2	4	4	8	catalytic activity; RNA binding	mitochondrion; nucleus; organelle lumen	metabolic process		1.64962e+06	64.3821	7.33	3	3	15.2574	12.28	4	5	464	51.7034	8.57275
IPI00858310.1	26 kDa protein	12.24	8	2	2	3	catalytic activity	cytoplasm; mitochondrion	metabolic process; response to stimulus		1.65614e+06	57.4551	12.24	2	2	3.18474	8.44	1	1	237	25.8374	7.13721
IPI00889272.1	Isoform 2 of Mammalian ependymin-related protein 1	12.22	2	1	1	1	metal ion binding	extracellular; vacuole			1.30234e+06		0			2.7312	12.22	1	1	90	10.0733	10.7847
IPI00915507.1	hnRNP-associated with lethal yellow short isoform	12.16	3	1	1	1	nucleotide binding; RNA binding	nucleus; spliceosomal complex	metabolic process		0	31.87	12.16	1	1		0			296	31.1801	9.37842
IPI00118787.1	V-type proton ATPase subunit D	12.15	3	3	3	4	catalytic activity; transporter activity	membrane	cell organization and biogenesis; transport		670611	69.6822	12.15	3	3	3.32001	4.86	1	1	247	28.3514	9.45166
IPI00119033.1	Intercellular adhesion molecule 5	12.1	2	6	6	12	protein binding	membrane	transport		3.02093e+06	171.172	12.1	6	6	19.8997	8.18	4	6	917	96.7996	6.16357
IPI00885558.1	14 kDa protein	12.1	1	1	1	2	catalytic activity; protein binding	cell surface; endoplasmic reticulum	cellular homeostasis; metabolic process; regulation of biological process		1.49551e+06	48.44	12.1	1	1	3.3468	12.1	1	1	124	13.5799	7.79639
IPI00876321.1	7 kDa protein	12.07	3	1	1	1	catalytic activity; transporter activity	membrane; mitochondrion	metabolic process; transport		3.81934e+06	27.91	12.07	1	1					58	6.55528	5.70654
IPI00751569.3	DnaJ (Hsp40) homolog, subfamily C, member 5	12.06	4	1	1	2	protein binding	membrane; mitochondrion	metabolic process; regulation of biological process		499386	34.91	12.06	1	1	2.87136	12.06	1	1	141	15.8085	7.85498
IPI00230418.5	Visinin-like protein 1	12.04	1	2	2	4	metal ion binding		regulation of biological process; response to stimulus		1.86325e+06	102.475	12.04	2	2	6.35889	12.04	2	2	191	22.128	5.14795
IPI00816921.2	MAP6 domain-containing protein 1	12.04	1	1	1	2	protein binding	cytoplasm; cytoskeleton; Golgi	cell organization and biogenesis; metabolic process; regulation of biological process		0	27.23	12.04	1	1	3.22534	12.04	1	1	191	20.4202	9.87646
IPI00119115.2	V-type proton ATPase subunit E 1	11.95	1	2	2	6	catalytic activity; protein binding; transporter activity	cytoplasm; cytosol; endosome; membrane; mitochondrion	metabolic process; transport		1.36772e+06	62.3476	11.95	2	3	10.0443	11.95	2	3	226	26.1408	8.42627
IPI00230351.1	Succinate dehydrogenase [ubiquinone] flavoprotein subunit, mitochondrial	11.9	1	4	4	8	catalytic activity; nucleotide binding	membrane; mitochondrion	metabolic process; transport		2.27573e+06	160.725	11.9	4	5	12.4292	5.27	2	3	664	72.5392	7.37158
IPI00230193.7	Guanine nucleotide-binding protein G(z) subunit alpha	11.83	2	4	4	6	catalytic activity; metal ion binding; nucleotide binding; protein binding; signal transducer activity	cytosol; membrane	metabolic process; regulation of biological process; response to stimulus		1.579e+06	45.8402	7.89	2	2	9.87123	11.83	4	4	355	40.8238	7.60596
IPI00845611.1	Isoform 2 of T-complex protein 1 subunit alpha B	11.83	3	4	4	5	nucleotide binding; protein binding; RNA binding	cytoplasm; cytoskeleton; Golgi; membrane; nucleus	metabolic process		1.12903e+06	89.4071	7.3	3	3	7.3058	7.5	2	2	507	55.4242	6.41748
IPI00331182.4	Glycerol phosphate dehydrogenase 2, mitochondrial	11.81	2	6	6	16	catalytic activity; metal ion binding	membrane; mitochondrion	metabolic process		1.47358e+06	245.483	8.72	4	7	28.8785	11.81	6	9	745	82.7772	6.41748
IPI00119130.1	BTB/POZ domain-containing protein 17	11.72	1	4	4	10	protein binding	extracellular			1.10291e+06	116.938	11.72	4	6	13.0486	5.86	2	4	478	52.5695	9.42236
IPI00122486.3	CaM kinase-like vesicle-associated protein	11.72	1	5	5	9	catalytic activity; nucleotide binding; protein binding	membrane	metabolic process		700026	130.308	11.72	5	6	9.54882	7.42	3	3	512	54.7855	5.5415
IPI00133215.3	NADH dehydrogenase [ubiquinone] 1 beta subcomplex subunit 7	11.68	1	1	1	2	catalytic activity	membrane; mitochondrion	metabolic process; transport		2.16297e+06	27.53	11.68	1	1	2.45367	11.68	1	1	137	16.3202	8.17725
IPI00845840.1	Isoform M1 of Pyruvate kinase isozymes M1/M2	11.68	2	5	5	12	catalytic activity; metal ion binding; nucleotide binding; protein binding; RNA binding	cytoplasm; membrane; mitochondrion; nucleus	cell death; metabolic process		7.5306e+06	186.174	11.68	5	6	19.8623	11.68	5	6	531	57.9479	7.13721
IPI00463489.3	Putative uncharacterized protein	11.57	3	2	3	8	protein binding				4.62464e+06	202.033	11.57	3	5	13.9001	5.93	1	3	337	37.1328	6.68311
IPI00410985.4	Isoform 4 of Cell adhesion molecule 1	11.51	11	2	2	3	protein binding	membrane	cell death; cell differentiation; cell growth; cell organization and biogenesis; development; regulation of biological process; response to stimulus		2.2757e+06	44.37	5.76	1	1	6.83047	11.51	2	2	417	45.75	5.12256
IPI00608078.1	Isoform 2 of Isocitrate dehydrogenase [NAD] subunit alpha, mitochondrial	11.46	2	2	2	4	catalytic activity; metal ion binding; nucleotide binding	mitochondrion; nucleus	metabolic process		4.11594e+06	70.2802	11.46	2	2	6.51328	11.46	2	2	288	31.4418	6.03662
IPI00119283.1	Gamma-aminobutyric acid receptor subunit beta-1	11.39	2	1	4	5	protein binding; receptor activity; signal transducer activity; transporter activity	cytoplasm; membrane; nucleus	regulation of biological process; response to stimulus; transport		1.78453e+06	73.9486	6.33	3	3	5.67972	7.59	2	2	474	54.0656	8.77783
IPI00751584.2	Heterogeneous nuclear ribonucleoprotein A3	11.34	27	1	1	4	nucleotide binding; RNA binding; transporter activity	cytoplasm; nucleus; spliceosomal complex	metabolic process; transport		147319	117.06	11.34	1	2	6.63523	11.34	1	2	194	18.3989	9.5542
IPI00465836.4;IPI01027153.1	protein tyrosine phosphatase, receptor type, D isoform B	11.34	22	8	11	25	catalytic activity; protein binding	membrane	cell differentiation; cell organization and biogenesis; metabolic process; regulation of biological process		1.2523e+06	372.431	8.42	9	12	41.1861	10.08	9	13	1508	169.637	6.771
IPI00458976.1	RAB5B, member RAS oncogene family, isoform CRA_b	11.31	3	1	1	1	catalytic activity; nucleotide binding; protein binding	cytoplasm; endosome; membrane; nucleus	cell organization and biogenesis; metabolic process; regulation of biological process; response to stimulus; transport		509660					3.45989	11.31	1	1	168	18.8866	8.27979
IPI00918862.1;IPI00606510.2	Propionyl Coenzyme A carboxylase, beta polypeptide, isoform CRA_a	11.09	4	4	4	11	catalytic activity; nucleotide binding	mitochondrion; organelle lumen	metabolic process		1.63848e+06	199.923	11.09	4	6	15.4696	11.09	4	5	541	58.3719	7.66455
IPI00459442.1	reticulon 1 isoform RTN1-C	11.06	3	2	2	4		endoplasmic reticulum; membrane			1.5437e+06	66.8902	11.06	2	2	6.43704	11.06	2	2	208	23.5426	8.90967
IPI00331092.7	40S ribosomal protein S4, X isoform	11.03	5	3	3	3	RNA binding; structural molecule activity	cytoplasm; membrane; nucleus; ribosome	development; metabolic process; regulation of biological process		739090	40.7	4.56	2	2	3.27786	6.46	1	1	263	29.5791	10.1548
IPI00459138.1	Uncharacterized protein	11.01	1	1	1	1					0					3.35031	11.01	1	1	227	23.7384	11.1069
IPI00323554.3	Gamma-aminobutyric acid receptor subunit beta-2	10.97	3	2	4	6	protein binding; receptor activity; signal transducer activity; transporter activity	cytosol; membrane	cell communication; regulation of biological process; response to stimulus; transport		1.71374e+06	117.596	10.97	4	4	6.38305	5.49	2	2	474	54.5982	9.31982
IPI00313841.1	V-type proton ATPase subunit d 1	10.83	1	3	3	7	catalytic activity; protein binding; transporter activity	endosome; membrane	cell organization and biogenesis; metabolic process; transport		3.55874e+06	101.87	6.55	2	3	12.7679	10.83	3	4	351	40.2752	4.99561
IPI00622911.1	Isoform B of AP-2 complex subunit alpha-1	10.79	4	4	9	13	protein binding; transporter activity	membrane	regulation of biological process; transport		3.29195e+06	169.912	10.79	9	9	12.7665	5.24	4	4	955	105.413	7.66455
IPI00133249.1	Surfeit locus protein 4	10.78	3	2	2	5		endoplasmic reticulum; Golgi; membrane	cell organization and biogenesis; regulation of biological process		225427	78.4315	10.78	2	3	5.39659	10.78	2	2	269	30.3608	7.78174
IPI00125147.4	Isoform 1 of MAGUK p55 subfamily member 2	10.69	2	4	4	10	protein binding	cell surface			1.27685e+06	228.031	10.69	4	5	17.221	10.69	4	5	552	61.5168	6.44287
IPI00225865.1	N-acetyltransferase 14	10.68	1	1	1	1	catalytic activity; DNA binding	membrane	metabolic process; regulation of biological process		1.4068e+06					2.34016	10.68	1	1	206	21.7637	10.7407
IPI00124771.1	Phosphate carrier protein, mitochondrial	10.64	3	3	3	6	protein binding; transporter activity	membrane; mitochondrion	transport		6.1467e+06	76.427	10.64	3	3	9.16827	7.84	2	3	357	39.6065	9.26123
IPI00867815.1	Isoform 2 of Metabotropic glutamate receptor 5	10.56	3	2	2	3	protein binding; receptor activity; signal transducer activity	cytoplasm; membrane	cell communication; metabolic process; regulation of biological process; response to stimulus		554762	67.36	4.62	1	1	6.90833	10.56	2	2	303	33.6263	7.97217
IPI00228045.1	Isoform 3 of Calcium/calmodulin-dependent protein kinase type II gamma chain	10.51	6	2	5	10	catalytic activity; nucleotide binding; protein binding	endoplasmic reticulum; membrane	cell differentiation; development; metabolic process; regulation of biological process; response to stimulus; transport		2.84274e+06	156.547	10.51	5	7	9.45805	7.27	3	3	495	55.9255	7.18115
IPI00473688.1	Isoform 2 of NAD-dependent deacetylase sirtuin-2	10.51	3	3	3	5	catalytic activity; metal ion binding; nucleotide binding; protein binding	chromosome; cytoplasm; cytoskeleton; cytosol; membrane; nucleus	cell differentiation; cell division; cell organization and biogenesis; metabolic process; regulation of biological process; response to stimulus		1.00477e+06	71.788	10.51	3	3	5.40481	6.53	2	2	352	39.5279	7.02002
IPI00323800.6	Neurofilament medium polypeptide	10.5	5	4	6	14	structural molecule activity	cytoplasm; cytoskeleton	cell organization and biogenesis; cellular component movement; regulation of biological process; transport		2.71469e+06	206.42	8.61	5	8	22.7312	9.32	5	6	848	95.8586	4.76709
IPI00378017.1	Isoform 2 of Guanine nucleotide-binding protein subunit beta-5	10.48	2	2	2	5	protein binding; signal transducer activity	cytosol; membrane; nucleus	regulation of biological process; response to stimulus		1.16062e+06	75.0202	10.48	2	2	10.2165	10.48	2	3	353	38.7066	6.06201
IPI00108143.1	Heterogeneous nuclear ribonucleoprotein H2	10.47	1	2	3	9	nucleotide binding; RNA binding	cytoplasm; cytoskeleton; membrane; nucleus			655247	80.3338	7.57	2	3	19.7374	10.47	3	6	449	49.2483	6.30322
IPI00133916.2	Heterogeneous nuclear ribonucleoprotein H	10.47	4	2	3	6	nucleotide binding; RNA binding	cytoplasm; cytoskeleton; membrane; nucleus; spliceosomal complex	metabolic process; regulation of biological process		829143	55.2602	6.68	2	2	13.0621	10.47	3	4	449	49.1684	6.30322
IPI00109169.1	Isocitrate dehydrogenase [NAD] subunit gamma, mitochondrial	10.43	2	3	3	4	catalytic activity; metal ion binding; nucleotide binding	mitochondrion; nucleus	metabolic process; regulation of biological process		848947	62.9105	10.43	3	3	2.50185	2.8	1	1	393	42.7582	9.01221
IPI00756921.1	Tetraspanin 7	10.43	2	2	2	4		membrane			1.14079e+06	84.9602	10.43	2	2	7.20397	10.43	2	2	230	25.3957	7.57666
IPI00126635.1	Tumor-related protein	10.42	1	3	3	8	catalytic activity; metal ion binding; nucleotide binding	mitochondrion; nucleus	metabolic process		1.67127e+06	112.556	10.42	3	4	12.8752	7.81	2	4	384	42.1677	8.60205
IPI00263638.8	Neurocalcin-delta	10.36	2	1	2	4	metal ion binding; protein binding	cytosol	regulation of biological process; response to stimulus		2.10875e+06	42.659	10.36	2	2	5.20776	10.36	2	2	193	22.2309	5.35107
IPI00125830.1	Ly-6/neurotoxin-like protein 1	10.34	1	1	1	1	protein binding	membrane	cell communication; regulation of biological process		385917					2.48194	10.34	1	1	116	12.8261	8.19189
IPI00229796.3	Glycogen phosphorylase, brain form	10.32	4	4	6	13	catalytic activity; protein binding	cytoplasm; membrane	metabolic process		1.23897e+06	118.33	9.37	5	6	23.5519	8.19	5	7	843	96.6685	6.72705
IPI00856331.1	15 kDa protein	10.29	3	1	1	2		cell surface			440125	26.23	10.29	1	1	3.22832	10.29	1	1	136	14.8263	5.08447
IPI01027716.1	12 kDa protein	10.28	7	1	1	1	RNA binding; structural molecule activity	ribosome	metabolic process		285375					2.36114	10.28	1	1	107	12.4757	10.1255
IPI00881758.1	40S ribosomal protein S16	10.27	3	2	2	2	RNA binding; structural molecule activity	membrane; ribosome	metabolic process		1.47534e+06	27.9609	10.27	2	2					146	16.435	10.2134
IPI00119870.2	Isoform II of Catenin alpha-2	10.18	7	8	8	14	protein binding; structural molecule activity	cytoplasm; cytoskeleton; membrane	cell differentiation; cell organization and biogenesis; cellular component movement; development; regulation of biological process		1.41221e+06	236.722	10.18	8	8	20.5426	7.56	5	6	953	105.22	5.70654
IPI00120546.1	PRA1 family protein 2	10.11	1	1	1	1		endosome; membrane	transport		442580					2.18938	10.11	1	1	178	19.4657	9.59814
IPI00318841.4	Elongation factor 1-gamma	10.07	2	3	3	3	protein binding; RNA binding	membrane; nucleus	metabolic process; response to stimulus		1.1421e+06	28.13	2.29	1	1	5.59118	7.78	2	2	437	50.0292	6.7417
IPI00473972.1	Serine/threonine protein phosphatase	10.07	4	2	2	4	catalytic activity; metal ion binding; protein binding	chromosome; cytoplasm; cytoskeleton; nucleus	cell organization and biogenesis; metabolic process; regulation of biological process; response to stimulus		481063	27.24	5.04	1	1	7.42946	10.07	2	3	278	32.0377	5.78271
IPI00885925.1	Protein	10.07	2	1	1	2	catalytic activity; nucleotide binding		cell differentiation; cell organization and biogenesis; metabolic process; regulation of biological process		1.05364e+06	60.27	10.07	1	1	3.53324	10.07	1	1	149	15.8261	8.93896
IPI00990801.1	Uncharacterized protein	10.05	6	1	1	1	metal ion binding; protein binding; RNA binding	membrane	cell organization and biogenesis; regulation of biological process; transport		632649					3.92432	10.05	1	1	219	23.9953	8.54346
IPI00125992.1	Neuronal pentraxin-1	9.95	1	3	3	4	metal ion binding	cytoplasm; membrane; mitochondrion	cell organization and biogenesis; cellular homeostasis; response to stimulus; transport		592847	53.8538	9.95	3	3	3.84011	6.02	1	1	432	47.0878	6.44287
IPI00886297.1	Hspa8 protein	9.89	9	4	6	12	catalytic activity; nucleotide binding; protein binding; RNA binding	cell surface; cytoplasm; cytosol; membrane; nucleus; spliceosomal complex	cell organization and biogenesis; metabolic process; regulation of biological process; response to stimulus		9.68732e+06	171.257	7.66	5	6	16.1727	9.89	6	6	627	68.7362	5.51611
IPI00310091.8	Serine/threonine-protein phosphatase 2A 65 kDa regulatory subunit A alpha isoform	9.85	6	4	4	11	catalytic activity; protein binding	chromosome; cytoplasm; cytosol	metabolic process; regulation of biological process		2.81547e+06	178.619	9.85	4	6	17.4553	7.64	3	5	589	65.2809	5.10986
IPI00474073.1	Isoform 2 of Microtubule-associated protein RP/EB family member 2	9.78	5	2	2	4	protein binding	cytoplasm; cytoskeleton	cell division; cell organization and biogenesis		1.02958e+06	38.7602	5.99	1	2	5.66474	9.78	2	2	317	36.0479	6.25244
IPI00127713.1	Plasma membrane calcium-transporting ATPase 2	9.77	3	4	8	24	catalytic activity; metal ion binding; nucleotide binding; protein binding; transporter activity	cytoplasm; endoplasmic reticulum; membrane	cell differentiation; cell organization and biogenesis; cellular homeostasis; metabolic process; regulation of biological process; response to stimulus; transport		4.05143e+06	392.757	9.77	8	12	44.8245	9.27	7	12	1198	132.503	5.96045
IPI00462789.1	Psmc5 protein	9.77	2	2	2	4	catalytic activity; nucleotide binding; protein binding	cytoplasm; membrane; nucleus; proteasome	metabolic process; regulation of biological process; response to stimulus		509007	25.8504	9.77	2	2	7.14132	6.03	1	2	348	38.7272	5.96045
IPI00310916.1	CD81 antigen	9.75	2	1	1	2					744374	28.07	9.75	1	1	4.08139	9.75	1	1	236	25.8112	5.8335
IPI00649772.1	17 kDa protein	9.74	3	1	1	1	enzyme regulator activity; protein binding	cell surface; extracellular	coagulation; metabolic process; regulation of biological process; response to stimulus; transport		516051					2.35101	9.74	1	1	154	16.8105	8.6167
IPI00895120.1	33 kDa protein	9.73	3	2	2	2	catalytic activity		metabolic process; response to stimulus		291699	30.13	4.03	1	1	3.41385	5.7	1	1	298	33.3141	8.5874
IPI00230707.6	14-3-3 protein gamma	9.72	10	1	2	4	catalytic activity; protein binding; RNA binding	cytoplasm; cytosol; membrane	metabolic process; regulation of biological process; response to stimulus; transport		1.26132e+06	75.9651	9.72	2	2	6.74881	9.72	2	2	247	28.2849	4.89404
IPI00831568.1	L1 cell adhesion molecule	9.68	6	6	6	14	protein binding	cell surface; membrane	cell differentiation; cell organization and biogenesis; cellular component movement; development; regulation of biological process; response to stimulus		3.17284e+06	158.344	9.68	6	8	24.4483	6.8	4	6	1250	139.735	5.84619
IPI00396687.3	dipeptidyl peptidase 10	9.63	3	6	6	10	catalytic activity	membrane	metabolic process		2.22604e+06	113.596	7.5	5	5	14.446	7.88	5	5	800	91.0721	6.48096
IPI00129774.1	Potassium voltage-gated channel subfamily A member 2	9.62	6	3	3	7	protein binding; transporter activity	membrane	cell organization and biogenesis; regulation of biological process; transport		2.23947e+06	67.6822	9.62	3	4	10.6158	6.21	2	3	499	56.6645	4.85596
IPI00134200.1	Leucine-rich repeat and immunoglobulin-like domain-containing nogo receptor-interacting protein 1	9.61	2	5	5	8	protein binding	membrane	cell organization and biogenesis; regulation of biological process; response to stimulus		1.67018e+06	67.2511	7.65	4	4	12.3088	7.65	3	4	614	69.0569	8.30908
IPI00117910.3	Peroxiredoxin-2	9.6	3	2	2	3	antioxidant activity; catalytic activity; protein binding	cytoplasm; cytosol; mitochondrion	cell proliferation; metabolic process; regulation of biological process; response to stimulus		2.76136e+06	54.9157	9.6	2	2	2.95636	5.56	1	1	198	21.7651	5.41455
IPI00135130.3	Neutral amino acid transporter A	9.59	1	3	3	7	transporter activity	membrane	transport		469364	92.0278	9.59	3	3	13.2752	9.59	3	4	532	56.0257	5.87158
IPI00130475.1	Tetratricopeptide repeat protein 1	9.59	1	1	1	1	protein binding	membrane			0					3.06647	9.59	1	1	292	33.242	5.0083
IPI00876341.1;IPI00122548.4	Voltage-dependent anion-selective channel protein 3	9.54	2	1	2	6	nucleotide binding; transporter activity	endoplasmic reticulum; membrane; mitochondrion; nucleus	cell communication; defense response; regulation of biological process; response to stimulus; transport		967603	115.908	9.54	2	3	9.08559	9.54	2	3	283	30.7334	8.79248
IPI00138691.6	Actin-related protein 2/3 complex subunit 4	9.52	3	2	2	3	protein binding	cytoplasm; cytoskeleton	cell organization and biogenesis; regulation of biological process		975525	36.6802	9.52	2	2	2.80126	4.76	1	1	168	19.6543	8.42627
IPI00474792.1	Putative uncharacterized protein	9.52	3	1	1	2	protein binding	membrane			1.27002e+06	68.1	9.52	1	1	3.79235	9.52	1	1	126	14.0403	8.54346
IPI01008664.1	receptor expression-enhancing protein 2 isoform 2	9.52	2	1	1	1	protein binding	endoplasmic reticulum; membrane	cell organization and biogenesis; transport		0					3.91527	9.52	1	1	252	28.2339	9.40771
IPI00753468.2;IPI00310131.6	adaptor protein complex AP-2, alpha 2 subunit	9.49	3	2	7	10	protein binding; transporter activity	membrane	transport		2.86904e+06	111.271	8.1	6	6	13.6101	6.29	4	4	938	103.951	6.93213
IPI00322617.1	Isoform Short of Neural cell adhesion molecule 2	9.49	4	4	4	9	protein binding	membrane			2.14973e+06	158.038	9.49	4	4	17.6379	9.49	4	5	727	81.157	6.50732
IPI00652101.3;IPI00652101.5	Putative uncharacterized protein	9.48	14	1	1	2					1.10248e+06	28.94	9.48	1	1	3.57934	9.48	1	1	232	25.8977	5.98584
IPI01007667.1	Uncharacterized protein	9.48	2	1	1	1	catalytic activity	membrane; mitochondrion	metabolic process		47587.1					3.1301	9.48	1	1	211	23.6631	8.6167
IPI00121387.1	Guanine nucleotide-binding protein subunit alpha-11	9.47	2	2	2	3	catalytic activity; metal ion binding; nucleotide binding; protein binding; signal transducer activity	cytoplasm; cytosol; membrane	metabolic process; regulation of biological process; response to stimulus		409948	29.48	4.18	1	1	5.18143	9.47	2	2	359	41.9975	5.97314
IPI00228618.5	Guanine nucleotide-binding protein G(q) subunit alpha	9.47	1	2	2	7	catalytic activity; enzyme regulator activity; metal ion binding; nucleotide binding; protein binding; signal transducer activity	cytosol; membrane; nucleus	metabolic process; regulation of biological process; response to stimulus		1.17743e+06	33.5351	9.47	2	3	12.9696	9.47	2	4	359	42.1313	5.68115
IPI00230151.1	Isoform S-MAG of Myelin-associated glycoprotein	9.45	3	3	3	6	protein binding	membrane			1.66484e+06	124.119	9.45	3	4	8.19123	5.5	2	2	582	64.2271	5.08447
IPI00775915.1	23 kDa protein	9.45	9	2	2	2	RNA binding; structural molecule activity	cytoplasm; endoplasmic reticulum; membrane; ribosome	metabolic process		681694	35.6751	9.45	2	2		0			201	23.0571	10.0083
IPI00719841.1	Isoform 2 of 2-oxoglutarate dehydrogenase E1 component, mitochondrial	9.42	7	4	7	15	catalytic activity; metal ion binding; protein binding	mitochondrion	metabolic process		2.15632e+06	145.087	7.65	6	7	24.3634	8.44	6	8	1019	115.953	6.97607
IPI00108960.3	F-box/LRR-repeat protein 16	9.39	1	3	3	6	protein binding	cytoplasm			461502	41.5715	3.34	1	2	12.2694	9.39	3	4	479	51.8446	6.59521
IPI00757551.2	Na+/K+ transporting ATPase interacting 4	9.39	4	1	1	1					51812.2	26.53	9.39	1	1					181	19.883	5.19873
IPI00853789.1	similar to ribosomal protein L6	9.38	3	1	1	1	structural molecule activity	ribosome	metabolic process		329661	23.74	9.38	1	1					160	18.4302	10.0669
IPI00788315.1	Isoform 2 of Microtubule-associated protein 6	9.33	2	3	3	8	protein binding	cytoplasm; cytoskeleton; Golgi	cell organization and biogenesis; regulation of biological process; transport		2.20279e+06	204.651	9.33	3	4	16.9548	9.33	3	4	568	61.0677	9.65674
IPI00875638.1	Isoform 3 of Mitochondrial inner membrane protein	9.31	7	5	5	8	protein binding; RNA binding	membrane; mitochondrion	cellular homeostasis		1.10529e+06	93.4402	9.31	5	5	10.9507	6.49	3	3	709	78.6787	7.25439
IPI00831299.2	14 kDa protein	9.3	12	1	1	2					722089	41.4	9.3	1	1	3.23871	9.3	1	1	129	14.173	5.87158
IPI00131995.1	Hyaluronan and proteoglycan link protein 1	9.27	1	2	2	6	protein binding	extracellular			1.32501e+06	117.64	9.27	2	3	9.33546	9.27	2	3	356	40.4522	7.79639
IPI00458508.1	Putative uncharacterized protein	9.26	3	2	2	5	catalytic activity; metal ion binding; protein binding		metabolic process		2.33772e+06	49.6748	4.17	1	2	7.5454	9.26	2	3	216	24.6412	5.99854
IPI00556827.1	plasma membrane calcium ATPase 1	9.26	2	5	8	17	catalytic activity; metal ion binding; nucleotide binding; protein binding; transporter activity	membrane	metabolic process; regulation of biological process; transport		4.46228e+06	264.382	9.26	8	9	28.0789	8.69	7	8	1220	134.662	5.90967
IPI00874456.1	Dihydrolipoyl dehydrogenase, mitochondrial	9.23	2	2	2	6	catalytic activity; nucleotide binding	cytoplasm; mitochondrion; nucleus; organelle lumen	cellular homeostasis; metabolic process; regulation of biological process		832681	42.2213	9.23	2	2	14.4984	9.23	2	4	509	54.2382	7.89893
IPI00461199.4	Isoform 2 of Protein bassoon	9.21	2	20	20	23	metal ion binding				2.994e+06					80.1136	9.21	20	23	3885	412.199	7.59131
IPI00785299.1	Atp2b3 protein	9.2	4	3	7	13	catalytic activity; metal ion binding; nucleotide binding; protein binding; transporter activity	Golgi; membrane	metabolic process; transport		2.50201e+06	201.754	9.2	7	8	17.9006	5.32	4	5	1109	121.813	6.17627
IPI00222457.2;IPI00122743.2	aspartyl-tRNA synthetase isoform 1	9.18	2	3	3	4	catalytic activity; nucleotide binding; RNA binding	cytoplasm; membrane	metabolic process		868037	42.2694	5.19	2	2	5.73288	6.19	2	2	501	57.1112	6.49365
IPI00113869.1	Isoform 2 of Basigin	9.16	3	2	2	5		membrane; mitochondrion	cell organization and biogenesis; transport		5.24531e+06	86.3336	9.16	2	3	7.04979	5.49	1	2	273	29.656	5.5415
IPI00224570.3	cAMP-dependent protein kinase type II-beta regulatory subunit	9.13	1	2	2	6	enzyme regulator activity; nucleotide binding; protein binding	cytoplasm; membrane	cell proliferation; metabolic process; regulation of biological process; response to stimulus		930881	90.9534	9.13	2	3	10.3627	9.13	2	3	416	46.138	4.98291
IPI00752133.2	Novel protein	9.13	1	1	1	1	catalytic activity				0	22.9	9.13	1	1					263	29.1182	8.39697
IPI00896727.1	Cullin-associated NEDD8-dissociated protein 1	9.11	2	8	8	11	protein binding	cytoplasm; membrane; nucleus	cell differentiation; cell organization and biogenesis; metabolic process; regulation of biological process; transport		1.65991e+06	73.5584	5.12	5	5	16.6333	7.07	6	6	1230	136.245	5.78271
IPI00118020.1	Cell adhesion molecule 3	9.09	2	1	1	1	protein binding	membrane			492583	29.3	9.09	1	1		0			396	42.9375	5.79541
IPI00153176.2	F-box only protein 2	9.09	2	2	2	4	protein binding	cytoplasm; cytosol; endoplasmic reticulum; membrane	metabolic process; regulation of biological process		1.10215e+06	61.683	9.09	2	2	6.17965	9.09	2	2	297	33.6551	4.28467
IPI00857701.1	20 kDa protein	9.09	4	1	1	2	protein binding	cytoplasm; nucleus	metabolic process		120864	24.37	9.09	1	1	3.1514	9.09	1	1	176	19.5204	5.37646
IPI00857778.1	29 kDa protein	9.06	3	2	2	4	catalytic activity	membrane; mitochondrion	metabolic process		2.1709e+06	58.0502	9.06	2	2	5.96234	9.06	2	2	265	29.128	9.61279
IPI00459477.1	Uncharacterized protein	9.05	2	1	1	1	metal ion binding; protein binding	extracellular	regulation of biological process; response to stimulus		51504.4					2.21071	9.05	1	1	210	22.4227	11.1802
IPI00650049.1	Uncharacterized protein	9.04	2	1	1	1	catalytic activity		metabolic process		399774					2.65838	9.04	1	1	177	20.765	9.72998
IPI00225322.1	Isoform 2 of Alpha-adducin	9.02	7	3	4	6	metal ion binding; protein binding; RNA binding; structural molecule activity	cytoplasm; cytoskeleton; membrane; nucleus	cell differentiation; cell organization and biogenesis; cellular homeostasis; metabolic process; regulation of biological process; response to stimulus		1.15897e+06	69.8661	6.96	3	4	5.08187	4.91	2	2	632	69.8432	6.50732
IPI00845772.1	Isoform 2 of Cytochrome c1, heme protein, mitochondrial	9.02	2	1	1	4	metal ion binding	cytoplasm; membrane; mitochondrion; nucleus	metabolic process; response to stimulus; transport		2.71155e+06	59.8002	9.02	1	2	8.99501	9.02	1	2	266	29.4786	7.04932
IPI00929864.1;IPI01026835.1	Cytochrome b (Fragment)	9	2	1	1	2	catalytic activity	membrane; mitochondrion	metabolic process		1.29691e+06	33.25	9	1	1	2.40562	9	1	1	100	11.2645	7.40088
IPI00108194.1	28S ribosomal protein S26, mitochondrial	9	1	1	1	3	RNA binding	mitochondrion; nucleus; ribosome			230289					8.87307	9	1	3	200	23.4295	9.96436
IPI00894845.1	Uncharacterized protein	8.97	4	1	1	1					447833					2.27762	8.97	1	1	156	17.9543	9.39307
IPI00403079.4	Isoform 1 of Leukocyte surface antigen CD47	8.91	3	2	2	6	protein binding; receptor activity; signal transducer activity	membrane	cellular component movement; regulation of biological process; response to stimulus		1.02011e+06	105.916	8.91	2	3	9.59756	8.91	2	3	303	33.0758	8.63135
IPI00462232.3	myosin light polypeptide 6-like	8.9	4	1	1	1					337603		0			2.69308	8.9	1	1	146	16.114	4.95752
IPI00130546.1	Gamma-aminobutyric acid receptor subunit beta-3	8.88	3	1	4	5	protein binding; receptor activity; signal transducer activity; transporter activity	membrane	cell communication; regulation of biological process; response to stimulus; transport		1.9987e+06	82.4661	8.88	4	4	2.65916	2.54	1	1	473	54.1308	9.1001
IPI00463589.2	Plasma membrane Ca++ transporting ATPase 4 splice variant a	8.87	3	5	7	12	catalytic activity; metal ion binding; nucleotide binding; protein binding; transporter activity	membrane	metabolic process; regulation of biological process; transport		1.32311e+06	171.855	7.68	6	6	20.1638	8.28	6	6	1172	129.175	6.72705
IPI00627016.2	Isoform 18 of Disintegrin and metalloproteinase domain-containing protein 22	8.83	23	5	5	11	catalytic activity; metal ion binding		metabolic process		3.06869e+06	220.605	8.83	5	5	23.7094	7.73	4	6	815	90.047	7.53271
IPI00410982.1	Isoform 2C of Voltage-dependent calcium channel subunit alpha-2/delta-1	8.8	12	8	8	14	metal ion binding; protein binding; transporter activity	endoplasmic reticulum; membrane	regulation of biological process; transport		4.802e+06	206.63	6.95	6	7	23.2067	7.04	6	7	1079	121.888	5.17334
IPI00314467.3	Proteasome subunit beta type-3	8.78	1	1	1	2	catalytic activity	cytoplasm; cytoskeleton; cytosol; Golgi; mitochondrion; nucleus; proteasome	metabolic process		573776	32.15	8.78	1	1	3.63673	8.78	1	1	205	22.9494	6.55127
IPI00845765.1	Isoform 3 of Tropomodulin-2	8.75	2	1	1	2	protein binding	cytoplasm; cytoskeleton	cell communication; regulation of biological process; response to stimulus		202377	33.03	8.75	1	1	3.40048	8.75	1	1	160	17.9706	9.65674
IPI00757372.2	Isochorismatase domain-containing protein 2A, mitochondrial	8.74	1	1	1	1	catalytic activity	cytoplasm; mitochondrion; nucleus	metabolic process; regulation of biological process		103534	20.56	8.74	1	1		0			206	22.403	8.01611
IPI00798482.12;IPI00798482.20	Heat shock 70 kDa protein 1A	8.74	6	1	3	7	catalytic activity; nucleotide binding; protein binding; RNA binding	cytoplasm; cytosol; membrane; mitochondrion; nucleus; organelle lumen	cell organization and biogenesis; defense response; metabolic process; regulation of biological process; response to stimulus		6.05751e+06	117.045	8.74	3	5	5.35159	3.74	2	2	641	70.036	5.71924
IPI00755181.1	keratin complex 1, acidic, gene 10	8.73	19	4	5	8	protein binding; structural molecule activity	cytoplasm	cell differentiation; response to stimulus		4.65591e+06	158.783	8.73	5	5	8.916	5.88	3	3	561	57.0067	5.07178
IPI00874440.1	Septin-7	8.72	10	2	3	5	nucleotide binding; protein binding	chromosome; cytoplasm; cytoskeleton; membrane; nucleus	cell division; cell organization and biogenesis; regulation of biological process		497554	76.3254	8.72	3	3	5.91944	7.57	2	2	436	50.5179	8.57275
IPI00856163.1	Uncharacterized protein	8.72	6	1	1	1	protein binding		response to stimulus		1.30178e+06					2.20262	8.72	1	1	172	20.1102	6.62451
IPI00263013.4	Isoform 1 of Myelin proteolipid protein	8.66	3	2	2	3	protein binding; structural molecule activity	membrane	cell differentiation; cell organization and biogenesis; defense response; metabolic process; regulation of biological process; response to stimulus		2.74662e+06	32.58	3.97	1	1	5.28128	8.66	2	2	277	30.0571	8.35303
IPI00114279.1	Excitatory amino acid transporter 1	8.66	1	3	3	18	protein binding; transporter activity	cell surface; membrane	cell organization and biogenesis; metabolic process; regulation of biological process; response to stimulus; transport		3.62063e+07	393.952	6.45	2	9	36.1243	8.66	3	9	543	59.5837	8.39697
IPI00134202.4	similar to ribosomal protein L24	8.65	5	1	1	1					0	25.51	8.65	1	1					104	12.2096	10.9165
IPI00656269.1	Isoform 2 of 14-3-3 protein theta	8.64	13	1	2	4					1.2467e+06	56.39	8.64	2	2	5.45008	8.64	2	2	243	27.6829	4.93213
IPI00762364.2	50 kDa protein	8.64	14	3	4	7	catalytic activity; motor activity				7.30286e+06	122.225	8.64	4	4	8.71381	7.13	3	3	463	50.3563	5.43994
IPI00876489.1	Ptpns1	8.64	11	4	4	11	protein binding	membrane	cell differentiation; cell organization and biogenesis; cellular component movement; regulation of biological process		1.11817e+07	169.839	8.64	4	6	16.2728	7.07	3	5	509	55.9514	8.27979
IPI00112407.3	similar to 40S ribosomal protein S14 isoform 1	8.61	3	1	1	1	structural molecule activity	ribosome	metabolic process		1.45532e+06	41.04	8.61	1	1		0			151	16.3096	10.1108
IPI00132456.1	UPF0568 protein C14orf166 homolog	8.61	1	2	2	6	protein binding; RNA binding	cytoplasm; cytoskeleton; nucleus	metabolic process; regulation of biological process		217064	81.4523	8.61	2	4	6.17714	5.33	1	2	244	28.1348	6.88818
IPI00807971.1	Rpl18a protein	8.61	3	1	1	1	RNA binding; structural molecule activity	membrane; ribosome	metabolic process		617534	32.37	8.61	1	1		0			151	17.4739	9.89111
IPI00465871.1	Probable G-protein coupled receptor 158	8.58	3	7	7	16	protein binding; receptor activity; signal transducer activity	membrane	cell organization and biogenesis; regulation of biological process; response to stimulus		3.15327e+06	225.586	7.67	6	8	28.8584	7.83	6	8	1200	134.341	8.08936
IPI00377681.2	Isoform 2 of Protein KIAA1045	8.54	3	3	3	4	metal ion binding				585557	43.0702	6.06	2	2	4.86577	5.79	2	2	363	41.3034	5.45264
IPI00132390.5	NADH dehydrogenase [ubiquinone] 1 beta subcomplex subunit 4	8.53	1	1	1	1	catalytic activity	membrane; mitochondrion; nucleus	metabolic process; response to stimulus; transport		2.65634e+06	26.38	8.53	1	1		0			129	15.072	9.89111
IPI00881709.1	Dpp6 protein	8.49	4	6	6	13	catalytic activity; protein binding	cell surface; membrane	metabolic process; regulation of biological process		1.84328e+06	166.066	6.99	5	7	15.2303	6.87	5	6	801	91.0751	6.65381
IPI00122069.1	Protein kinase C gamma type	8.46	4	5	5	6	catalytic activity; metal ion binding; nucleotide binding; protein binding	cytoplasm; cytosol; membrane; nucleus	cell communication; metabolic process; regulation of biological process; response to stimulus		2.09338e+06	57.664	4.73	3	3	7.43677	5.45	3	3	697	78.3071	7.45947
IPI00755231.1	Phosphatidate cytidylyltransferase	8.43	4	2	2	10	catalytic activity	endoplasmic reticulum; membrane; mitochondrion	metabolic process; regulation of biological process; response to stimulus		1.70667e+06	80.5053	8.43	2	4	19.8391	8.43	2	6	427	49.2609	7.23975
IPI00319992.1	78 kDa glucose-regulated protein	8.4	1	3	4	10	catalytic activity; enzyme regulator activity; nucleotide binding; protein binding	cell surface; cytoplasm; endoplasmic reticulum; extracellular; membrane; mitochondrion; nucleus; organelle lumen	cell communication; cell organization and biogenesis; metabolic process; regulation of biological process; response to stimulus		1.34341e+06	179.773	8.4	4	5	15.0381	8.4	4	5	655	72.3775	5.16064
IPI00956778.1	poly(rC)-binding protein 2 isoform 4	8.39	9	1	2	2	DNA binding; protein binding; RNA binding	cytoplasm; membrane; nucleus	defense response; metabolic process; regulation of biological process; response to stimulus		413507					4.9105	8.39	2	2	322	33.9045	8.23584
IPI00134809.2	Isoform 1 of Dihydrolipoyllysine-residue succinyltransferase component of 2-oxoglutarate dehydrogenase complex, mitochondrial	8.37	2	4	4	6	catalytic activity; protein binding	cytoplasm; membrane; mitochondrion; nucleus	metabolic process		5.82193e+06	120.13	8.37	4	4	5.98488	5.07	2	2	454	48.9635	8.95361
IPI00928471.1;IPI00121558.5	tubulin, alpha-like 3	8.3	2	1	3	7	catalytic activity; nucleotide binding; structural molecule activity	cytoplasm; cytoskeleton	cell organization and biogenesis; cellular component movement; metabolic process		4.55473e+06	91.6193	8.3	3	4	9.6773	6.28	2	3	446	49.956	5.57959
IPI00111181.1	Vacuolar protein sorting-associated protein 35	8.29	1	5	5	9	protein binding	cytoplasm; cytosol; endosome; membrane; vacuole	metabolic process; transport		1.27161e+06	92.0507	6.28	4	4	13.6915	8.29	5	5	796	91.6548	5.43994
IPI01027001.1	21 kDa protein	8.29	2	1	1	1					123174					2.31242	8.29	1	1	181	20.7753	5.60498
IPI00118384.1	14-3-3 protein epsilon	8.24	11	1	2	3	catalytic activity; protein binding; RNA binding	cytoplasm; cytosol; membrane; mitochondrion	cellular component movement; metabolic process; regulation of biological process; transport		1.43307e+06	56.4651	8.24	2	2	3.02625	3.92	1	1	255	29.1554	4.7417
IPI00121440.4	Electron transfer flavoprotein subunit beta	8.24	1	1	1	1		mitochondrion; organelle lumen	metabolic process; transport		894530		0			3.86002	8.24	1	1	255	27.606	8.104
IPI00129526.1	Endoplasmin	8.23	5	3	4	8	nucleotide binding; protein binding; RNA binding	cytoplasm; cytosol; endoplasmic reticulum; extracellular; membrane; nucleus; organelle lumen	cell organization and biogenesis; metabolic process; regulation of biological process; response to stimulus		1.06975e+07	74.1948	5.61	3	4	12.2816	8.23	4	4	802	92.4183	4.81787
IPI00468696.3	Keratin, type I cytoskeletal 42	8.19	21	3	4	7	catalytic activity; motor activity; structural molecule activity	cytoplasm			2.54121e+06	94.2207	8.19	4	4	8.65213	6.64	3	3	452	50.1019	5.16064
IPI00915502.1	Isoform 4 of Receptor-type tyrosine-protein phosphatase S	8.15	10	5	8	17	catalytic activity; protein binding	membrane	metabolic process		1.61539e+06	311.398	6.81	7	9	24.6402	6.75	6	8	1497	167.765	6.81494
IPI00115824.1	Protein NipSnap homolog 1	8.1	3	2	2	4	protein binding	membrane; mitochondrion			3.28313e+06	55.5202	8.1	2	2	5.98017	8.1	2	2	284	33.342	9.43701
IPI00278611.7	Isoform 1 of Tropomyosin alpha-3 chain	8.1	21	1	2	3	protein binding	cytoplasm; cytoskeleton			1.386e+06	61.7951	8.1	2	2	3.04308	3.52	1	1	284	32.8428	4.71631
IPI00622240.4	Keratin, type II cytoskeletal 2 epidermal	8.06	7	2	3	5	structural molecule activity	cytoplasm; cytoskeleton; Golgi	cell proliferation; cellular component movement		1.62007e+06	48.5246	8.06	3	4	2.2712	1.27	1	1	707	70.8798	8.06006
IPI00123862.1	Isoform Gamma-1 of Serine/threonine-protein phosphatase PP1-gamma catalytic subunit	8.05	6	2	2	3	catalytic activity; metal ion binding; protein binding; RNA binding	chromosome; cytoplasm; membrane; mitochondrion; nucleus	cell differentiation; cell division; metabolic process; regulation of biological process; response to stimulus		480419	28.5167	8.05	2	2	2.62033	5.26	1	1	323	36.9597	6.53662
IPI00553820.1	Acyl-CoA synthetase long-chain family member 6	8.04	10	4	4	7	catalytic activity; nucleotide binding; protein binding	endoplasmic reticulum; membrane; mitochondrion; nucleus	cell proliferation; metabolic process; regulation of biological process; transport		973636	132.986	5.14	3	4	8.509	4.82	2	3	622	69.5257	7.1665
IPI00475109.1	Isoform 1 of Serine/threonine-protein phosphatase 2B catalytic subunit beta isoform	8.02	6	1	4	6	catalytic activity				2.24811e+06	91.1946	8.02	4	4	4.98772	4.96	2	2	524	58.8915	5.90967
IPI00119970.4	Contactin-2	7.98	3	6	6	9	protein binding	cell surface; membrane	cell organization and biogenesis; cellular component movement; metabolic process; regulation of biological process; response to stimulus; transport		1.60898e+06	88.347	3.75	3	3	16.0638	7.98	6	6	1040	113.146	7.62061
IPI00127181.1	Olfactory receptor 1	7.96	1	1	1	1	receptor activity; signal transducer activity	membrane	regulation of biological process; response to stimulus		0					3.33266	7.96	1	1	314	35.4556	8.36768
IPI00620728.2	ganglioside-induced differentiation-associated protein 1-like 1	7.9	4	2	2	7	protein binding				597835	158.788	7.9	2	4	12.1306	4.36	1	3	367	41.8934	6.48096
IPI00221608.3	Sorting and assembly machinery component 50 homolog	7.89	1	3	4	4	protein binding	cytoplasm; membrane; mitochondrion	cell organization and biogenesis; transport		2.13415e+06	56.6305	5.33	3	3	2.65066	2.56	1	1	469	51.8313	6.80029
IPI00858004.1	127 kDa protein	7.88	7	5	5	13	catalytic activity; motor activity; protein binding	chromosome; cytoplasm; cytoskeleton; membrane	cell organization and biogenesis; cellular component movement; transport		810781	168.919	5.69	4	6	22.5139	6.83	4	7	1142	126.742	5.47803
IPI00404031.1	Putative uncharacterized protein	7.87	5	1	1	1	antioxidant activity; catalytic activity	cytoplasm; cytosol; membrane; mitochondrion; vacuole	cell organization and biogenesis; metabolic process; response to stimulus		29851.7					2.28542	7.87	1	1	178	19.8093	8.57275
IPI00875215.1	Putative uncharacterized protein	7.84	3	1	1	2					445276	34.01	7.84	1	1	3.52959	7.84	1	1	153	16.9808	8.95361
IPI00876280.1	Uncharacterized protein	7.84	6	1	1	1			cell organization and biogenesis; regulation of biological process		3.94121e+06					4.27838	7.84	1	1	510	59.1003	9.34912
IPI00129622.3	Synaptotagmin-2	7.82	1	1	3	5	metal ion binding; protein binding; transporter activity	cytoplasm; membrane	transport		3.45962e+06	93.0289	7.82	3	3	5.75955	5.21	2	2	422	47.2322	7.98682
IPI00315135.3	Mitochondrial import receptor subunit TOM22 homolog	7.75	1	1	1	1	protein binding; transporter activity	membrane; mitochondrion	cell organization and biogenesis; transport		595460					2.30665	7.75	1	1	142	15.5268	4.33545
IPI00133403.1	NADH dehydrogenase [ubiquinone] 1 beta subcomplex subunit 3	7.69	1	1	1	1	catalytic activity	membrane; mitochondrion	metabolic process; transport		772808	24.27	7.69	1	1		0			104	11.6848	9.0415
IPI00515398.1	Myosin-10	7.69	6	10	12	20	catalytic activity; motor activity; nucleotide binding; protein binding; transporter activity	cytoplasm; cytosol; membrane; nucleus	cell organization and biogenesis; cell proliferation; cellular component movement; metabolic process; regulation of biological process; transport		3.17795e+06	283.974	7.69	12	12	28.7614	5.06	7	8	1976	228.855	5.5415
IPI00128904.1	Poly(rC)-binding protein 1	7.58	6	1	2	2	DNA binding; protein binding; RNA binding; translation regulator activity	membrane; nucleus	metabolic process; regulation of biological process		455441		0			4.87108	7.58	2	2	356	37.4739	7.09326
IPI00342603.7	oxoglutarate dehydrogenase-like	7.58	1	4	7	11	catalytic activity		metabolic process		2.507e+06	155.996	7.58	7	7	12.4478	5.05	4	4	1029	116.526	6.84424
IPI00875420.1	48 kDa protein	7.52	9	2	2	8	RNA binding				657157	142.258	7.52	2	4	13.6265	7.52	2	4	439	48.4362	6.34131
IPI00114939.3	Neuronal pentraxin receptor	7.51	3	2	2	5	metal ion binding; protein binding; receptor activity; signal transducer activity	membrane	cell organization and biogenesis; regulation of biological process; response to stimulus		1.02935e+06	81.4438	7.51	2	3	8.24069	7.51	2	2	493	52.2517	6.12549
IPI00337992.1;IPI00129198.2	ephrin receptor EphA4	7.51	14	5	5	15	catalytic activity; nucleotide binding; protein binding; receptor activity; signal transducer activity	cell surface; cytoplasm; endoplasmic reticulum; endosome; Golgi; membrane	cell organization and biogenesis; cellular component movement; development; metabolic process; regulation of biological process; response to stimulus		1.3635e+06	307.084	7.51	5	7	31.424	7.51	5	8	986	109.744	6.50732
IPI00116112.3	Dynactin subunit 2	7.46	3	2	2	3	catalytic activity; motor activity; protein binding	chromosome; cytoplasm; cytoskeleton; membrane	cell organization and biogenesis; cell proliferation; metabolic process; transport		668528	59.8502	7.46	2	2	2.84093	3.98	1	1	402	44.0897	5.26221
IPI00874653.1	43 kDa protein	7.46	5	3	3	3	protein binding	membrane			3.35829e+06	65.8251	7.46	3	3					389	42.5055	5.32568
IPI00649708.1	P140 gene	7.43	10	5	5	9	protein binding	cytoplasm; cytoskeleton; membrane	cell organization and biogenesis; regulation of biological process; transport		1.02219e+06	72.7316	4.76	3	3	17.8636	7.43	5	6	1198	129.676	9.36377
IPI00405459.2	Isoform 2 of Ephexin-1	7.42	4	3	3	5	protein binding	cytoplasm; membrane	cell differentiation; development; regulation of biological process; response to stimulus		321825	36.2	2.9	1	1	11.7666	7.42	3	4	620	71.3711	5.23682
IPI00119067.3	Tubulin polymerization-promoting protein	7.34	1	1	1	1	metal ion binding; protein binding	cytoplasm; cytoskeleton; membrane; nucleus	cell organization and biogenesis; regulation of biological process		571031		0			2.89598	7.34	1	1	218	23.5601	9.42236
IPI00338854.3	Guanine nucleotide-binding protein G(k) subunit alpha	7.34	14	1	2	3	catalytic activity; metal ion binding; nucleotide binding; protein binding; signal transducer activity	cytoplasm; cytoskeleton; Golgi; membrane	cell division; cell organization and biogenesis; metabolic process; regulation of biological process; response to stimulus		1.43733e+06	25.25	3.11	1	1	5.26141	7.34	2	2	354	40.5122	5.69385
IPI00135563.1	Neurocan core protein	7.33	3	8	8	23	metal ion binding; protein binding	extracellular; membrane	regulation of biological process		3.86208e+06	342.08	7.33	8	13	35.2407	6.62	7	10	1268	137.114	5.71924
IPI00415914.3	F-box only protein 41	7.33	1	4	4	8	metal ion binding; protein binding				510213	86.6071	4.81	3	3	17.3066	7.33	4	5	873	94.2722	8.23584
IPI00130186.4	V-type proton ATPase subunit C 1	7.33	5	2	2	2	catalytic activity; transporter activity	cytoplasm; membrane	metabolic process; transport		1.09531e+06					5.69734	7.33	2	2	382	43.8599	7.45947
IPI00652902.1;IPI00228617.7	Putative uncharacterized protein	7.32	16	1	2	4	catalytic activity; metal ion binding; nucleotide binding; protein binding; signal transducer activity	cytoplasm; cytoskeleton; cytosol; membrane; nucleus	cell division; cell proliferation; metabolic process; regulation of biological process; response to stimulus		2.31068e+06	30.9656	7.32	2	2	5.5474	7.32	2	2	355	40.463	5.45264
IPI00133903.1	Stress-70 protein, mitochondrial	7.22	2	4	4	7	nucleotide binding; protein binding; RNA binding	cell surface; cytoplasm; mitochondrion; nucleus	cell organization and biogenesis; metabolic process; transport		1.49752e+06	101.496	7.22	4	4	8.5016	5.6	3	3	679	73.4827	6.21436
IPI00115992.1	similar to ribosomal protein S25	7.2	6	1	1	2					495596	53.56	7.2	1	1	2.4848	7.2	1	1	125	13.6996	10.0522
IPI00857345.1	20 kDa protein	7.14	3	1	1	2	RNA binding; structural molecule activity	ribosome	metabolic process; regulation of biological process		884468	69.27	7.14	1	1	3.97512	7.14	1	1	182	20.4007	9.5542
IPI00118930.1	Alpha-soluble NSF attachment protein	7.12	2	2	2	3	protein binding	membrane	cell communication; cell differentiation; cell organization and biogenesis; regulation of biological process; transport		1.83542e+06	37.89	3.73	1	1	5.90911	7.12	2	2	295	33.1682	5.45264
IPI00750570.1	44 kDa protein	7.12	19	1	2	4	catalytic activity; metal ion binding; nucleotide binding; protein binding; signal transducer activity	cytoplasm; cytosol; endosome; extracellular; membrane; nucleus	metabolic process; regulation of biological process; response to stimulus		1.5335e+06	37.5405	7.12	2	2	5.2479	7.12	2	2	379	44.1503	6.46826
IPI00117978.1	Cytochrome c oxidase subunit 4 isoform 1, mitochondrial	7.1	1	1	1	2	catalytic activity; transporter activity	membrane; mitochondrion; nucleus	metabolic process; response to stimulus; transport		1.22184e+07	71.59	7.1	1	1	3.63768	7.1	1	1	169	19.5179	9.23193
IPI00648514.1	18 kDa protein	7.1	2	1	1	2	metal ion binding; protein binding		regulation of biological process; response to stimulus		1.13379e+06	51.01	7.1	1	1	2.22712	7.1	1	1	155	18.0389	4.98291
IPI00652675.2	Putative uncharacterized protein	7.1	2	2	2	9	protein binding	membrane	response to stimulus		5.46549e+06	145.198	7.1	2	4	18.1033	7.1	2	5	338	37.2871	6.68311
IPI00649586.1	Nucleoside diphosphate kinase	7.09	7	1	1	2	catalytic activity; DNA binding; metal ion binding; nucleotide binding; protein binding; RNA binding	cytoplasm; cytosol; membrane; mitochondrion; nucleus	cell differentiation; cellular homeostasis; metabolic process; regulation of biological process; response to stimulus; transport		1.28916e+06	40.39	7.09	1	1	2.81934	7.09	1	1	127	14.0834	9.08545
IPI00274407.1	Isoform 1 of Elongation factor Tu, mitochondrial	7.08	5	2	3	5	catalytic activity; nucleotide binding; RNA binding	membrane; mitochondrion	metabolic process		1.77361e+06	75.4909	7.08	3	3	6.62611	5.75	2	2	452	49.477	7.56201
IPI00649747.3	Uncharacterized protein	7.08	2	1	1	1		membrane; mitochondrion; nucleus	transport		0					3.19418	7.08	1	1	226	25.4101	9.14404
IPI00648759.3	Uncharacterized protein	7.04	2	1	1	1		cytoplasm; cytoskeleton; membrane; mitochondrion	cell organization and biogenesis; cellular homeostasis; metabolic process; regulation of biological process; response to stimulus; transport		400775					2.31799	7.04	1	1	213	24.0479	9.31982
IPI00420467.1;IPI00311405.4	Poliovirus receptor-related 1	6.99	2	2	2	5	protein binding; receptor activity	membrane	cell organization and biogenesis; cellular component movement; regulation of biological process; transport		2.61107e+06	42.76	4.27	1	1	14.9924	6.99	2	4	515	56.9994	6.354
IPI00123577.2	Uroplakin-3a	6.97	1	1	1	1		endoplasmic reticulum; membrane	cell differentiation; cell organization and biogenesis; transport		526362					3.03704	6.97	1	1	287	30.9703	4.729
IPI00117803.6	Isoform 2 of Astrotactin-1	6.96	3	4	4	13	protein binding	endosome; membrane	cellular component movement; response to stimulus		720510	150.951	3.32	2	5	32.8902	6.96	4	8	1294	143.857	5.14795
IPI00462934.3	Far upstream element-binding protein 2	6.95	3	3	3	3	DNA binding; RNA binding	cytoplasm; cytosol; membrane; nucleus	metabolic process; regulation of biological process; transport		1.41874e+06					10.7502	6.95	3	3	748	76.7277	7.32764
IPI00221456.1	Synaptic vesicle glycoprotein 2B	6.88	2	4	4	7	transporter activity	membrane	cell communication; transport		2.34696e+06	81.9342	6.88	4	4	8.26394	5.86	3	3	683	77.4061	5.56689
IPI00273164.1	Succinate-semialdehyde dehydrogenase, mitochondrial	6.88	2	3	3	4	catalytic activity; nucleotide binding	mitochondrion	cell organization and biogenesis; metabolic process		956513	35.6973	4.4	2	2	5.52083	5.93	2	2	523	55.9328	8.25049
IPI00649394.1	Isoform 2 of Neurabin-2	6.87	3	1	2	3	protein binding	cytoplasm; cytoskeleton; membrane; nucleus	cell differentiation; cell organization and biogenesis; cellular component movement; development; regulation of biological process; response to stimulus		647394	49.086	6.87	2	2	4.25002	5.34	1	1	393	44.8184	4.76709
IPI00928515.1	18 kDa protein	6.86	7	1	1	2	protein binding		cell organization and biogenesis; cell proliferation; cellular component movement; transport		115140	49.49	6.86	1	1	3.33975	6.86	1	1	175	18.4856	10.4771
IPI00400180.1	Amphiphysin	6.85	1	3	3	3	protein binding	cytoplasm; cytoskeleton; membrane	regulation of biological process; response to stimulus; transport		715498	30.83	1.17	1	1	5.95748	5.69	2	2	686	74.9672	4.62744
IPI00120302.1	Leucine-rich glioma-inactivated protein 1	6.82	2	3	3	7	protein binding	extracellular	cell organization and biogenesis; cellular component movement; regulation of biological process		3.3271e+06	134.316	6.82	3	4	8.05645	6.82	3	3	557	63.6033	8.01611
IPI00162781.2	Putative adenosylhomocysteinase 2	6.79	9	3	3	8	catalytic activity; protein binding	endoplasmic reticulum	metabolic process; regulation of biological process; transport		1.79858e+06	109.355	6.79	3	4	13.223	5.28	2	4	530	58.9134	6.88818
IPI00649807.1	Proteasome (Prosome, macropain) 26S subunit, non-ATPase, 3	6.76	3	1	1	1	protein binding				265357	29.65	6.76	1	1		0			222	25.4516	10.1108
IPI00858047.1	37 kDa protein	6.65	5	2	2	3	catalytic activity		metabolic process; regulation of biological process		371903	61.1376	6.65	2	2	2.57362	4.23	1	1	331	36.6308	7.21045
IPI00266188.6	Cofilin-2	6.63	3	1	1	1	protein binding	cytoplasm; cytoskeleton; nucleus	cell organization and biogenesis; cellular homeostasis; regulation of biological process		384163					2.43037	6.63	1	1	166	18.6978	7.88428
IPI00471372.2	Wiskott-Aldrich syndrome protein family member 1	6.62	1	2	2	4	protein binding	cytoplasm; cytoskeleton; membrane; mitochondrion	cell organization and biogenesis; regulation of biological process; response to stimulus		889296	55.38	1.97	1	1	11.8615	6.62	2	3	559	61.4708	6.3667
IPI00761729.1	Isoform 2 of Serine/threonine-protein kinase DCLK1	6.61	6	2	2	6	catalytic activity; nucleotide binding		cell differentiation; cell growth; cell organization and biogenesis; cellular component movement; development; metabolic process; regulation of biological process; response to stimulus		1.34535e+06	101.164	6.61	2	3	10.2894	6.61	2	3	363	40.3838	9.68604
IPI00817008.1	Regulator of G-protein signaling 7-binding protein	6.61	1	1	1	1	protein binding	cytoplasm; membrane; nucleus	regulation of biological process; response to stimulus		377412		0			3.00003	6.61	1	1	257	29.0045	8.45557
IPI00895035.1	Putative uncharacterized protein	6.6	4	4	4	6	protein binding; receptor activity; signal transducer activity; transporter activity	membrane	regulation of biological process; response to stimulus; transport		1.90375e+06	64.0013	6.6	4	4	5.97469	3.3	2	2	818	92.6547	7.63525
IPI00649078.1	SH3-domain GRB2-like 2	6.59	6	1	1	2	protein binding	cytoplasm; membrane	regulation of biological process; transport		474406	35.36	6.59	1	1	2.81503	6.59	1	1	182	20.1622	5.31299
IPI00138716.1	Ras-related protein Rap-2b	6.56	1	1	1	4	catalytic activity; nucleotide binding; protein binding; transporter activity	cytosol; endosome; membrane	metabolic process; regulation of biological process; response to stimulus; transport		187058	53.2002	6.56	1	2	6.44925	6.56	1	2	183	20.4912	4.80518
IPI00396701.3	Isoform 1 of Ras-related protein Rap-2a	6.56	1	1	1	2	catalytic activity; nucleotide binding; protein binding; transporter activity	cytosol; endosome; membrane	cell organization and biogenesis; metabolic process; regulation of biological process; response to stimulus; transport		180040	52.45	6.56	1	1	3.68954	6.56	1	1	183	20.6293	4.81787
IPI00153507.1	Vomeronasal receptor V1RH4	6.54	1	1	1	1	receptor activity; signal transducer activity		regulation of biological process; response to stimulus		0					3.15027	6.54	1	1	367	41.8743	9.45166
IPI00138406.1	Ras-related protein Rap-1A	6.52	2	1	1	2	catalytic activity; nucleotide binding; protein binding; transporter activity	cytoplasm; endosome; membrane	metabolic process; regulation of biological process; response to stimulus; transport		228581	39.42	6.52	1	1	3.11213	6.52	1	1	184	20.9737	6.66846
IPI00224069.3	Nuclease EXOG, mitochondrial	6.52	1	1	1	1	catalytic activity; metal ion binding	membrane; mitochondrion			464665					3.54316	6.52	1	1	368	41.3581	8.11865
IPI00153740.1	Activator of 90 kDa heat shock protein ATPase homolog 1	6.51	1	1	1	2	enzyme regulator activity; protein binding	cytoplasm; cytosol; endoplasmic reticulum	metabolic process; regulation of biological process; response to stimulus		790313	43.05	6.51	1	1	3.16164	6.51	1	1	338	38.0932	5.52881
IPI00226521.5	Isoform 2 of Epimerase family protein SDR39U1	6.48	2	1	1	1	catalytic activity; nucleotide binding	nucleus	metabolic process		138751	26.02	6.48	1	1		0			293	31.4387	9.30518
IPI00753044.1	20 kDa protein	6.47	2	1	1	2	protein binding	cytoplasm; cytoskeleton	cell organization and biogenesis; regulation of biological process		327256	49.64	6.47	1	1	2.58964	6.47	1	1	170	19.6249	8.60205
IPI00463220.2	Glutathione peroxidase	6.47	5	1	1	1	antioxidant activity; catalytic activity		metabolic process; response to stimulus		2.74365e+06					2.28978	6.47	1	1	170	19.2083	7.84033
IPI00124286.2	AP-3 complex subunit mu-2	6.46	1	1	1	1	protein binding	Golgi; membrane	cellular component movement; transport		805076					3.51126	6.46	1	1	418	46.8864	7.56201
IPI00331345.5	40S ribosomal protein S3a	6.44	3	1	1	4	protein binding; RNA binding; structural molecule activity	cytoplasm; cytosol; nucleus; ribosome	cell differentiation; metabolic process; regulation of biological process		698233	78.7415	6.44	1	2	7.37611	6.44	1	2	264	29.8657	9.72998
IPI00115827.1	Protein NipSnap homolog 2	6.41	2	1	1	2		mitochondrion	metabolic process; regulation of biological process		1.44498e+06	36.51	6.41	1	1	4.12866	6.41	1	1	281	32.9119	9.26123
IPI00875197.1	Proteasome subunit beta type	6.4	2	1	1	1	catalytic activity		metabolic process		223239					2.41494	6.4	1	1	203	22.4172	8.11865
IPI00134941.1	Isoform 2B of GTPase KRas	6.38	1	1	1	2	catalytic activity; nucleotide binding; protein binding; transporter activity	membrane; mitochondrion	cell differentiation; cell organization and biogenesis; metabolic process; regulation of biological process; response to stimulus; transport		354858	31.26	6.38	1	1	2.84751	6.38	1	1	188	21.4689	8.11865
IPI00111218.1	Aldehyde dehydrogenase, mitochondrial	6.36	2	3	3	5	catalytic activity; nucleotide binding; protein binding	mitochondrion; organelle lumen	metabolic process; regulation of biological process		867386	40.2019	4.62	2	2	7.86576	6.36	3	3	519	56.5018	7.62061
IPI00315334.7	GTPase NRas precursor	6.35	4	1	1	1	catalytic activity; nucleotide binding; protein binding; transporter activity	Golgi; membrane	metabolic process; regulation of biological process; response to stimulus; transport		564088					2.65793	6.35	1	1	189	21.2295	5.17334
IPI00555118.4	Isoform 2 of Sodium-driven chloride bicarbonate exchanger	6.34	9	5	6	13	transporter activity	membrane	metabolic process; transport		3.3395e+06	184.943	5.15	5	7	20.8371	5.61	4	6	1088	122.471	6.37939
IPI00123313.1	Ubiquitin-like modifier-activating enzyme 1	6.33	1	4	4	10	catalytic activity; nucleotide binding; protein binding; RNA binding	cytoplasm; membrane; mitochondrion; nucleus	metabolic process; response to stimulus		523626	101.943	4.63	3	5	16.2872	6.33	4	5	1058	117.734	5.65576
IPI00109109.1	Superoxide dismutase [Mn], mitochondrial	6.31	1	1	1	4	antioxidant activity; catalytic activity; DNA binding; metal ion binding; protein binding	cytoplasm; membrane; mitochondrion; organelle lumen	cell death; cell differentiation; cell organization and biogenesis; metabolic process; regulation of biological process; response to stimulus		951718	66.0202	6.31	1	2	7.35362	6.31	1	2	222	24.5875	8.6167
IPI00116770.1	Ras-related protein Rab-18	6.31	1	1	1	2	nucleotide binding	cytoplasm; membrane; nucleus	cell organization and biogenesis; development; regulation of biological process; response to stimulus; transport		703108	35.15	6.31	1	1	3.38949	6.31	1	1	206	23.0207	5.36377
IPI00121419.1	hypothetical protein	6.31	3	1	1	1	catalytic activity; transporter activity		metabolic process		964829	26.13	6.31	1	1					111	13.5719	8.32373
IPI00850539.1	similar to CDCrel-1AI isoform 1	6.3	11	2	3	4	catalytic activity; nucleotide binding				1.35771e+06	84.6428	6.3	3	4					365	41.9234	6.53662
IPI00221932.1	Protein MAL2	6.29	1	1	1	1		membrane			3.29269e+06	26.44	6.29	1	1		0			175	19.0818	6.49365
IPI00283761.1	Putative uncharacterized protein	6.29	2	1	1	2	transporter activity	membrane; mitochondrion	transport		119408	27.6	6.29	1	1	2.18974	6.29	1	1	302	32.7622	9.36377
IPI00109153.6	Vesicular glutamate transporter 1	6.25	2	2	2	3	transporter activity	membrane	cell communication; response to stimulus; transport		3.81348e+06	109.787	6.25	2	3					560	61.6282	7.34229
IPI00116283.1	T-complex protein 1 subunit gamma	6.24	4	3	3	6	nucleotide binding; protein binding; RNA binding	cytoplasm; membrane	metabolic process		1.45367e+06	115.789	6.24	3	3	8.4095	6.24	3	3	545	60.5914	6.69775
IPI00626797.1	Isoform 3 of Disks large homolog 4	6.24	8	3	3	8	protein binding; structural molecule activity	cytoplasm; cytoskeleton; endoplasmic reticulum; membrane	cell organization and biogenesis; cellular homeostasis; regulation of biological process; response to stimulus		1.86727e+06	179.981	6.24	3	4	15.9785	6.24	3	4	721	80.0526	5.92236
IPI00654180.1	Putative uncharacterized protein	6.24	2	2	2	5	enzyme regulator activity	cytoplasm	regulation of biological process; response to stimulus		410226	49.8723	6.24	2	2	9.25352	6.24	2	3	433	50.7978	8.45557
IPI00111045.1	Mitochondrial import inner membrane translocase subunit TIM50	6.23	1	2	2	5	catalytic activity; protein binding	membrane; mitochondrion	cell organization and biogenesis; metabolic process; transport		0	70.8535	6.23	2	2	7.95795	6.23	2	3	353	39.7516	8.1333
IPI00762047.1	ATP-citrate synthase	6.23	3	5	5	8	catalytic activity; metal ion binding; nucleotide binding; protein binding	cytoplasm; membrane; mitochondrion; nucleus	metabolic process		1.31582e+06	146.215	6.23	5	5	10.458	3.94	3	3	1091	119.651	7.44482
IPI00113244.3	Isoform 1 of Protein tweety homolog 1	6.22	8	2	2	5	metal ion binding; transporter activity	membrane	cell organization and biogenesis; regulation of biological process; transport		6.23369e+06	81.9479	6.22	2	3	7.15323	2.89	1	2	450	49.0012	5.03369
IPI00650001.3	A disintegrin and metalloprotease domain 23	6.2	10	3	3	6	catalytic activity; metal ion binding; protein binding		metabolic process		3.70858e+06	89.7238	6.2	3	3	8.60766	6.2	3	3	645	71.6332	7.40088
IPI00649450.1	23 kDa protein	6.19	4	1	1	2	protein binding		response to stimulus		651071	53.79	6.19	1	1	2.68309	6.19	1	1	194	22.5727	9.0708
IPI00309262.3	Cyclin-dependent kinase 5	6.16	1	1	1	1	catalytic activity; nucleotide binding; protein binding	cytoplasm; cytoskeleton; cytosol; membrane; nucleus	cell communication; cell death; cell differentiation; cell division; cell organization and biogenesis; cellular component movement; metabolic process; regulation of biological process; response to stimulus; transport		316436					2.23462	6.16	1	1	292	33.2672	7.66455
IPI00169670.1	Aldose 1-epimerase	6.14	1	1	1	1	catalytic activity; protein binding	cytoplasm	metabolic process		0					3.02691	6.14	1	1	342	37.7751	6.7417
IPI00221420.4	Transmembrane protein 184B	6.14	1	1	1	1		membrane			1.93301e+06					3.14989	6.14	1	1	407	45.5587	7.37158
IPI00331543.1;IPI00130555.2	RAS protein activator like 1	6.13	14	2	3	6	enzyme regulator activity; metal ion binding; protein binding	cytoplasm	regulation of biological process; response to stimulus		4.30044e+06	32.1	2.13	2	3	9.3	5.51	2	3	799	89.3388	6.3667
IPI00133399.1	NADH dehydrogenase [ubiquinone] 1 alpha subcomplex subunit 6	6.11	1	1	1	2		membrane; mitochondrion	metabolic process; response to stimulus; transport		815127	33.41	6.11	1	1	2.23248	6.11	1	1	131	15.273	10.1108
IPI00126263.1	Forkhead box protein C2	6.07	1	1	1	1	DNA binding; protein binding	nucleus	cell differentiation; cell organization and biogenesis; cell proliferation; development; metabolic process; regulation of biological process; response to stimulus		0	20.12	6.07	1	1		0			494	52.8411	8.49951
IPI00776197.1	21 kDa protein	6.06	11	1	1	2	catalytic activity; nucleotide binding; protein binding	mitochondrion	metabolic process		1.67811e+06	42.52	6.06	1	1	2.60039	6.06	1	1	198	21.4302	7.00537
IPI00331577.4	Putative uncharacterized protein	6.05	4	3	3	3	transporter activity	cytoplasm; membrane; nucleus	cell differentiation; development; transport		753094	63.9977	6.05	3	3					512	55.8355	7.89893
IPI00553717.6	Methylcrotonoyl-CoA carboxylase beta chain, mitochondrial	6.04	3	2	2	7	catalytic activity; nucleotide binding	mitochondrion; organelle lumen	metabolic process		526377	104.041	6.04	2	4	10.0022	2.84	1	3	563	61.3402	8.00146
IPI00126551.1	GTP-binding protein Di-Ras2	6.03	1	1	1	2	catalytic activity; nucleotide binding	membrane	metabolic process; regulation of biological process; response to stimulus		465279	51.94	6.03	1	1	2.36885	6.03	1	1	199	22.4836	8.76318
IPI00126133.1	GTP-binding nuclear protein Ran, testis-specific isoform	6.02	3	1	1	1	catalytic activity; nucleotide binding	cytoplasm; nucleus	metabolic process; regulation of biological process; response to stimulus; transport		1.02123e+06	32.74	6.02	1	1		0			216	24.4365	6.53662
IPI00622811.2	Adaptor protein complex AP-2, mu1, isoform CRA_a	6	2	2	2	4	protein binding	membrane; mitochondrion	transport		340494	35.0378	6	2	2	5.00427	6	2	2	433	49.3579	9.53955
IPI00473188.1	Uncharacterized protein	5.98	2	1	1	1	metal ion binding; protein binding	cytosol; membrane	coagulation		0					2.30857	5.98	1	1	301	33.7371	5.60498
IPI00751794.1	Uncharacterized protein	5.98	7	1	1	1	metal ion binding	mitochondrion	metabolic process; response to stimulus; transport		264577					2.42528	5.98	1	1	184	21.64	5.63037
IPI00170310.1	Solute carrier family 8 (Sodium/calcium exchanger), member 2, isoform CRA_b	5.97	1	3	3	5	transporter activity	membrane; mitochondrion	cell communication; cellular homeostasis; transport		267238	81.6662	5.97	3	5		0			921	100.647	5.12256
IPI00848429.1	similar to Serine/arginine repetitive matrix protein 2	5.94	5	1	1	1					372074	35.82	5.94	1	1					606	61.1407	11.8101
IPI00918329.1	Putative uncharacterized protein	5.91	6	1	1	2	protein binding	mitochondrion	cell death; metabolic process; regulation of biological process; response to stimulus		831123	62.48	5.91	1	1	3.17661	5.91	1	1	203	23.3566	5.23682
IPI00405364.2	Isoform 2 of Probable ATP-dependent RNA helicase DDX17	5.9	8	1	2	6	catalytic activity; nucleotide binding; protein binding; RNA binding	membrane; nucleus	metabolic process; regulation of biological process		645915	50.5921	5.9	2	3	7.3961	5.9	2	3	407	46.3346	8.00146
IPI00113895.1	Alpha-centractin	5.85	4	1	2	4	nucleotide binding	cytoplasm; cytoskeleton			1.9048e+06	56.2733	5.85	2	2	7.14701	4.26	1	2	376	42.5869	6.63916
IPI00119024.3	PRA1 family protein 3	5.85	1	1	1	1	protein binding	cytoplasm; cytoskeleton; endoplasmic reticulum; membrane	regulation of biological process; response to stimulus; transport		1.89963e+06	30.23	5.85	1	1		0			188	21.5433	9.61279
IPI00857092.1	solute carrier family 4, sodium bicarbonate cotransporter, member 4 isoform b	5.85	4	4	4	10	protein binding; transporter activity	membrane	transport		2.45772e+06	105.958	5.85	4	6	16.7901	2.83	2	4	1094	123.008	6.88818
IPI00117181.1	Flotillin-1	5.84	5	2	2	3	protein binding	endosome; membrane	cell organization and biogenesis; cellular component movement; regulation of biological process; transport		221412	44.78	3.04	1	1	5.65678	5.84	2	2	428	47.4836	7.15186
IPI00462790.2	Coagulation factor III	5.84	2	1	1	2	protein binding	cell surface; cytoplasm; membrane	coagulation; metabolic process; regulation of biological process		609407	42.92	5.84	1	1	3.50909	5.84	1	1	291	32.688	9.40771
IPI00830211.1	Ribosomal protein S10	5.84	3	1	1	2	RNA binding; structural molecule activity	cytoplasm; membrane; nucleus; ribosome			0	35.95	5.84	1	1	2.24891	5.84	1	1	154	18.3596	10.1548
IPI00990422.1	ras GTPase-activating protein SynGAP	5.84	16	5	5	5	enzyme regulator activity; protein binding	membrane	cell organization and biogenesis; regulation of biological process; response to stimulus		1.45154e+06					13.3429	5.84	5	5	1251	137.69	8.92432
IPI00857710.1	24 kDa protein	5.83	4	1	1	1	protein binding	nucleus	metabolic process		483062	27.03	5.83	1	1		0			206	24.0933	6.43018
IPI00458695.1	Putative uncharacterized protein (Fragment)	5.81	1	1	1	1					106167	22.33	5.81	1	1					155	17.1307	9.62744
IPI00649373.1	G protein-coupled receptor kinase-interactor 1	5.78	10	4	4	5	catalytic activity; enzyme regulator activity; metal ion binding; protein binding	cytoplasm; membrane	metabolic process; regulation of biological process		996039	77.2238	3.68	3	3	4.60578	3.55	2	2	761	84.1427	6.7417
IPI00336318.1	Phosphatidylinositol-5-phosphate 4-kinase type-2 beta	5.77	1	2	2	3	catalytic activity; nucleotide binding; protein binding	cytoplasm; endoplasmic reticulum; membrane; nucleus	metabolic process		627091	88.68	3.37	1	1	6.20371	5.77	2	2	416	47.2888	7.32764
IPI00875117.1	Dihydropyrimidinase-related protein 1	5.77	4	1	2	4	catalytic activity; protein binding	cytoplasm; cytoskeleton	metabolic process		1.34467e+06	44.4373	5.77	2	2	6.65546	5.77	2	2	572	62.1286	7.12256
IPI00122547.1	Voltage-dependent anion-selective channel protein 2	5.76	3	2	2	3	nucleotide binding; protein binding; transporter activity	membrane; mitochondrion; nucleus	regulation of biological process; transport		4.06492e+06	33.89	5.76	2	2	2.53755	2.71	1	1	295	31.7126	7.48877
IPI00123604.4	40S ribosomal protein SA	5.76	4	1	1	2	protein binding; receptor activity; RNA binding; structural molecule activity	cytoplasm; cytosol; membrane; nucleus; ribosome	cell organization and biogenesis; metabolic process; transport		966288	67.79	5.76	1	1	4.17367	5.76	1	1	295	32.8174	4.86865
IPI00128391.3	Membrane protein MLC1	5.76	2	1	1	2	protein binding; transporter activity	cytoplasm; endoplasmic reticulum; endosome; membrane; vacuole	cell organization and biogenesis; regulation of biological process; response to stimulus; transport		308336	29.29	5.76	1	1	3.51148	5.76	1	1	382	41.5688	7.89893
IPI00881762.1	20 kDa protein	5.75	8	1	1	2	protein binding	cytoskeleton; membrane	cell organization and biogenesis		4.01518e+06	46.5	5.75	1	1	2.42384	5.75	1	1	174	19.9828	5.2749
IPI00331516.3;IPI00956958.1	Isoform E2 of Drebrin	5.75	6	3	3	7	protein binding	cytoplasm; cytoskeleton; membrane	cell communication; cell differentiation; cell organization and biogenesis; development		648672	191.801	5.75	3	4	13.3128	4.54	2	3	661	72.5	4.43701
IPI00469999.2	Isoform 1J of Netrin-G1	5.74	11	2	2	4	structural molecule activity				342684	53.3814	5.74	2	2	4.59902	5.74	2	2	296	34.4179	5.96045
IPI00928007.1	212 kDa protein	5.74	9	7	7	13	catalytic activity; metal ion binding; motor activity; nucleotide binding; protein binding; RNA binding	cytoplasm; extracellular; Golgi; membrane	cell communication; cell differentiation; cell organization and biogenesis; cellular component movement; metabolic process; regulation of biological process; response to stimulus; transport		792477	191.432	4.98	6	7	17.0365	3.77	5	6	1828	212.201	8.6167
IPI00850934.2	Uncharacterized protein (Fragment)	5.73	2	1	1	1	structural molecule activity	ribosome	metabolic process		307950					2.21461	5.73	1	1	192	21.8692	10.0229
IPI00128360.1	Isoform GP145-TRKB of BDNF/NT-3 growth factors receptor	5.72	5	3	3	13	catalytic activity; nucleotide binding; protein binding; receptor activity; signal transducer activity	cell surface; cytoplasm; cytosol; endoplasmic reticulum; endosome; membrane	cell differentiation; cell organization and biogenesis; cellular component movement; development; metabolic process; regulation of biological process; response to stimulus; transport		1.4926e+06	80.8245	5.72	3	5	26.3915	5.72	3	8	821	92.0741	6.55127
IPI00856715.1	Protein	5.71	3	1	1	3	protein binding				411271	43.2902	5.71	1	2	2.57955	5.71	1	1	245	27.2517	6.62451
IPI00114241.2	Neurofilament heavy polypeptide	5.69	7	3	5	9	protein binding; structural molecule activity	cytoplasm; mitochondrion; nucleus	cell organization and biogenesis; metabolic process; regulation of biological process		1.96591e+06	123.601	3.85	4	4	15.3525	4.77	4	5	1090	116.924	5.80811
IPI00127172.3	ATP-dependent RNA helicase DDX1	5.68	1	3	3	4	catalytic activity; DNA binding; nucleotide binding; protein binding; RNA binding	cytoplasm; membrane; nucleus	development; metabolic process; regulation of biological process; response to stimulus		839906	61.3651	2.84	2	2	6.27677	4.32	2	2	740	82.4478	7.21045
IPI00856554.1	17 kDa protein	5.67	6	1	1	1	protein binding				187497	26.64	5.67	1	1					141	16.5607	9.45166
IPI00117657.2	Isoform 1 of Dynamin-like 120 kDa protein, mitochondrial	5.63	7	4	4	7	catalytic activity; nucleotide binding; protein binding	membrane; mitochondrion	cell death; cell organization and biogenesis; metabolic process; regulation of biological process; response to stimulus		552435	53.5151	3.02	2	2	13.6924	4.17	3	5	960	111.27	7.54736
IPI00134371.1	ATP-dependent RNA helicase DDX3Y	5.62	3	2	3	8	catalytic activity; DNA binding; nucleotide binding; RNA binding	cytoplasm; membrane; nucleus	metabolic process		496338	89.935	5.62	3	4	11.0509	5.62	3	4	658	73.3822	7.53271
IPI00468900.5	Isoform SERCA2A of Sarcoplasmic/endoplasmic reticulum calcium ATPase 2	5.61	9	5	5	6	catalytic activity; metal ion binding; nucleotide binding; protein binding; transporter activity	endoplasmic reticulum; membrane	cellular homeostasis; metabolic process; regulation of biological process; response to stimulus; transport		3.0273e+06	124.486	5.61	5	5	2.85041	1.3	1	1	998	109.682	5.36377
IPI00667471.1	Serine/threonine-protein phosphatase 2A 55 kDa regulatory subunit B alpha isoform	5.59	9	2	2	2	catalytic activity; enzyme regulator activity; protein binding		metabolic process; regulation of biological process; response to stimulus		961013	27.03	2.46	1	1	2.64625	3.13	1	1	447	51.6595	6.20166
IPI00347110.2	Keratin, type II cytoskeletal 73	5.57	12	1	3	5	catalytic activity; motor activity; structural molecule activity	nucleus			5.28332e+06	99.6037	5.57	3	3	6.6683	4.27	2	2	539	58.8747	8.08936
IPI00719927.2	Protocadherin 1 isoform 2	5.57	4	3	3	5	metal ion binding; protein binding	membrane			2.15356e+06	60.2205	5.57	3	3	6.81707	2.51	1	2	1077	116.448	5.08447
IPI00661810.3	similar to hCG1640785	5.51	2	1	1	1		chromosome			407659	24.12	5.51	1	1					127	14.0568	10.228
IPI00313390.3	Coiled-coil-helix-coiled-coil-helix domain-containing protein 6	5.49	4	1	1	2		membrane; mitochondrion	cell organization and biogenesis; response to stimulus		1.26558e+06	45.88	5.49	1	1	3.19489	5.49	1	1	273	29.7803	8.1626
IPI00128945.1	Proteasome subunit beta type-2	5.47	1	1	1	1	catalytic activity	cytoplasm; cytosol; membrane; nucleus; proteasome	metabolic process; response to stimulus		703137					3.12268	5.47	1	1	201	22.8917	7.02002
IPI00225275.5	Glycogen phosphorylase, muscle form	5.46	5	1	3	6	catalytic activity; nucleotide binding	cytoplasm; endoplasmic reticulum	cellular homeostasis; metabolic process; response to stimulus		323895	46.4402	4.51	2	2	14.362	5.46	3	4	842	97.2247	7.10791
IPI00928550.1;IPI00115429.2	gamma-glutamyltransferase 7	5.44	3	2	2	6	catalytic activity	membrane	metabolic process		227017	50.3067	5.44	2	4	4.8333	2.57	1	2	662	70.2076	5.05908
IPI00886212.1	21 kDa protein	5.43	6	1	1	1		cytoplasm; endosome; nucleus	transport		137131	25.29	5.43	1	1		0			184	20.6464	6.87354
IPI00649647.1	RAS-related C3 botulinum substrate 3, isoform CRA_a	5.41	6	1	1	2	catalytic activity; nucleotide binding; protein binding	cytoplasm; cytoskeleton; membrane	cell organization and biogenesis; metabolic process; regulation of biological process; response to stimulus		1.22181e+06	37.02	5.41	1	1	2.19717	5.41	1	1	185	20.7217	8.22119
IPI00471272.1	Isoform 2 of Cyclin-Y	5.38	2	1	1	1	enzyme regulator activity; protein binding	membrane; nucleus	cell division; regulation of biological process; response to stimulus		198566					3.34733	5.38	1	1	316	36.5386	7.6499
IPI00831544.1	Isoform 2 of Cytoplasmic FMR1-interacting protein 1	5.36	6	5	5	12	catalytic activity; DNA binding; protein binding		cell differentiation; cell organization and biogenesis		1.92127e+06	202.321	3.04	3	6	18.7288	3.44	3	6	1251	144.884	6.94678
IPI00515155.1	Nucleophosmin 1	5.3	4	1	1	2	DNA binding; enzyme regulator activity; protein binding; RNA binding	cytoplasm; cytoskeleton; cytosol; membrane; nucleus	cell growth; cell organization and biogenesis; cellular homeostasis; metabolic process; regulation of biological process; response to stimulus; transport		260719	49.32	5.3	1	1	3.01033	5.3	1	1	264	29.5062	4.58936
IPI00274767.1	Isoform 5 of Neuronal membrane glycoprotein M6-b	5.28	9	1	1	2		membrane	cell organization and biogenesis; regulation of biological process; transport		1.97322e+06	40.23	5.28	1	1	3.07915	5.28	1	1	246	26.7991	6.32861
IPI00406377.3	Keratin, type II cytoskeletal 7	5.25	10	1	3	4	catalytic activity; motor activity; protein binding; structural molecule activity	cytoplasm; cytoskeleton; Golgi; nucleus	cell organization and biogenesis; metabolic process; regulation of biological process; transport		2.28213e+06	66.6668	5.25	3	3	3.10578	2.41	1	1	457	50.678	5.87158
IPI00331579.1	Synaptogyrin-3	5.24	1	1	1	1	protein binding	membrane	regulation of biological process		1.07757e+07		0			2.45183	5.24	1	1	229	24.5454	8.17725
IPI00556857.1	Isoform 4 of Dynamin-1-like protein	5.23	5	2	2	4	catalytic activity; nucleotide binding; protein binding	cytoplasm; cytosol; Golgi; membrane; mitochondrion	cell death; cell organization and biogenesis; metabolic process; regulation of biological process; transport		1.40433e+06	43.4463	5.23	2	3	3.46994	3.43	1	1	612	68.658	6.84424
IPI00153660.4	Dihydrolipoyllysine-residue acetyltransferase component of pyruvate dehydrogenase complex, mitochondrial	5.14	1	2	2	10	catalytic activity	mitochondrion; organelle lumen	metabolic process		3.45874e+06	121.126	5.14	2	5	17.2587	5.14	2	5	642	67.8987	8.57275
IPI00918922.1	Putative uncharacterized protein	5.14	8	3	3	6	catalytic activity; protein binding		metabolic process		346991	63.6236	3.35	2	2	10.8429	5.14	3	4	895	100.52	6.63916
IPI00750944.1	similar to Myeloid leukemia factor 2	5.13	2	1	1	1	protein binding	nucleus	defense response; response to stimulus		701274	28.29	5.13	1	1					234	26.3874	7.69385
IPI00122971.2	Isoform 1 of Neural cell adhesion molecule 1	5.11	11	4	4	12	protein binding	cell surface; cytoplasm; membrane	cell organization and biogenesis; regulation of biological process; response to stimulus		1.15929e+07	190.1	5.11	4	7	19.5096	4.13	3	5	1115	119.353	4.83057
IPI00119842.1	Short/branched chain specific acyl-CoA dehydrogenase, mitochondrial	5.09	2	1	1	2	catalytic activity; nucleotide binding	mitochondrion; organelle lumen	metabolic process		276167	30.23	5.09	1	1	3.76032	5.09	1	1	432	47.8433	7.86963
IPI00882287.1	Uncharacterized protein	5.04	2	1	1	1	catalytic activity; metal ion binding	membrane; mitochondrion	metabolic process; response to stimulus; transport		0					3.14718	5.04	1	1	556	61.122	6.82959
IPI00116277.3	T-complex protein 1 subunit delta	5.01	2	2	2	4	nucleotide binding; protein binding; RNA binding	cytoplasm; cytoskeleton; nucleus	metabolic process		1.18397e+06	81.4522	5.01	2	2	5.7045	5.01	2	2	539	58.0297	8.01611
IPI01007983.1	protein pellino homolog 2	5.01	1	1	1	2	catalytic activity; protein binding	cytosol; membrane	metabolic process; regulation of biological process; response to stimulus		707748					6.23791	5.01	1	2	419	46.1436	7.07861
IPI00117761.2	Cytochrome P450 2J6	4.99	1	1	1	1	catalytic activity; metal ion binding	endoplasmic reticulum; membrane	metabolic process; response to stimulus		274482					4.54187	4.99	1	1	501	57.7547	8.44092
IPI00307837.6	Elongation factor 1-alpha 1	4.98	4	2	2	3	catalytic activity; nucleotide binding; protein binding; RNA binding	cytoplasm; membrane; nucleus	cell organization and biogenesis; metabolic process; response to stimulus		3.1356e+06	100.91	4.98	2	2	3.19682	2.38	1	1	462	50.0821	9.01221
IPI00134918.4	protein-tyrosine phosphatase mitochondrial 1	4.98	1	1	1	1	catalytic activity	membrane; mitochondrion; nucleus	metabolic process		0					2.29433	4.98	1	1	261	28.6159	9.94971
IPI00311461.1	V-type proton ATPase subunit H	4.97	1	2	2	3	catalytic activity; transporter activity	membrane	transport		1.10383e+06	39.73	4.97	2	2	3.46042	3.52	1	1	483	55.8191	6.60986
IPI00608056.1	Isoform 2 of Glutamate [NMDA] receptor subunit zeta-1	4.97	8	5	5	7	metal ion binding; protein binding; receptor activity; signal transducer activity; transporter activity	cell surface; cytoplasm; endoplasmic reticulum; membrane	cell communication; cell organization and biogenesis; cellular homeostasis; metabolic process; regulation of biological process; response to stimulus; transport		1.63765e+06	120.41	4.97	5	5	5.62794	2.15	2	2	885	99.3595	7.85498
IPI00128400.1	Uncharacterized protein	4.97	1	1	1	1	catalytic activity; metal ion binding	cytoplasm; membrane	metabolic process		2.3638e+06					3.66107	4.97	1	1	443	50.8607	7.12256
IPI00461623.1	Mat2a protein	4.93	4	1	1	2	catalytic activity; metal ion binding; nucleotide binding	cytoplasm; cytosol	metabolic process; response to stimulus		298942	28	4.93	1	1	2.62833	4.93	1	1	304	33.0174	5.09717
IPI00762862.3	Metabotropic glutamate receptor 2	4.93	3	3	5	6	receptor activity; signal transducer activity	membrane	cell communication; regulation of biological process; response to stimulus; transport		2.67436e+06	92.8307	4.93	5	5	2.91811	1.15	1	1	872	95.8256	8.06006
IPI00127867.1	Synaptotagmin-5	4.92	1	1	2	2	metal ion binding; protein binding; transporter activity	endosome; membrane	transport		6.52262e+06	52.7318	4.92	2	2		0			386	43.1028	9.59814
IPI00816946.1	Gphn protein	4.92	1	2	2	2	catalytic activity; metal ion binding; nucleotide binding; protein binding; structural molecule activity	cytoplasm; cytoskeleton; membrane	cell organization and biogenesis; metabolic process		607975	46.9051	4.92	2	2		0			772	83.6129	5.75732
IPI00130766.1	Proline-rich transmembrane protein 1	4.9	1	1	1	2		membrane	response to stimulus		0	39.42	4.9	1	1	3.02793	4.9	1	1	306	31.369	7.6499
IPI00132061.1	P2Y purinoceptor 12	4.9	1	2	2	2	receptor activity; signal transducer activity	membrane; mitochondrion	cell organization and biogenesis; cellular component movement; coagulation; regulation of biological process; response to stimulus; transport		1.23431e+06	25.42	2.59	1	1	2.39296	2.31	1	1	347	39.4479	9.5835
IPI00309113.1	Isoform 1 of Neuroligin-1	4.86	2	1	3	6	catalytic activity; protein binding; receptor activity	cell surface; membrane	cell organization and biogenesis; metabolic process; regulation of biological process; transport		444125	73.4503	4.86	3	3	8.3842	4.86	3	3	843	94.0898	5.98584
IPI00131674.3	trypsinogen 7	4.86	1	1	1	1	catalytic activity		metabolic process		2.22089e+06					2.71322	4.86	1	1	247	26.405	7.92822
IPI00461964.3	Methylmalonate-semialdehyde dehydrogenase [acylating], mitochondrial	4.86	1	1	1	2	catalytic activity; RNA binding	mitochondrion; nucleus	cell differentiation; metabolic process		0					3.05279	4.86	1	2	535	57.8785	8.07471
IPI00408892.2	Ras-related protein Rab-7a	4.83	1	1	1	2	catalytic activity; nucleotide binding; protein binding	cytoplasm; endosome; Golgi; membrane; nucleus; vacuole	cell organization and biogenesis; cellular homeostasis; metabolic process; regulation of biological process; response to stimulus; transport		1.89146e+06	38.44	4.83	1	1	2.38392	4.83	1	1	207	23.4748	6.69775
IPI00408909.4	Isoform 1 of Microtubule-associated protein 1A	4.83	2	9	10	14	catalytic activity; protein binding	cytoplasm; cytoskeleton; cytosol	cell organization and biogenesis; metabolic process; regulation of biological process		2.79689e+06	133.869	3.35	8	8	17.2237	3.13	6	6	2776	299.957	4.99561
IPI00380436.1	Alpha-actinin-1	4.82	9	4	4	7	metal ion binding; protein binding; RNA binding	cytoplasm; cytoskeleton; membrane; nucleus	cell organization and biogenesis; regulation of biological process		1.79212e+06	113.18	3.81	3	3	11.8509	4.82	4	4	892	103.004	5.37646
IPI00555003.3	Tyrosine-protein kinase Blk	4.81	1	1	1	1	catalytic activity; nucleotide binding; protein binding	cytosol; membrane	metabolic process; regulation of biological process; response to stimulus		0					3.08585	4.81	1	1	499	56.6381	7.10791
IPI00623542.3	solute carrier family 8 (sodium/calcium exchanger), member 1 isoform B	4.8	5	3	3	5	metal ion binding; protein binding; transporter activity	membrane; mitochondrion	cell communication; cellular homeostasis; regulation of biological process; response to stimulus; transport		550929	105.548	4.8	3	4	2.70495	1.04	1	1	958	106.595	4.99561
IPI00128341.1	Wiskott-Aldrich syndrome protein family member 3	4.79	1	1	1	1	protein binding	cytoplasm; cytoskeleton	cell organization and biogenesis; regulation of biological process		245514					3.08523	4.79	1	1	501	55.1696	6.3667
IPI00816879.1	Isoform 1 of Latrophilin-1	4.77	5	5	5	10	protein binding; receptor activity; signal transducer activity	membrane	regulation of biological process; response to stimulus		882917	101.752	4.77	5	5	16.5222	4.77	5	5	1466	161.583	6.48096
IPI00229299.1	Isoform 6 of Band 4.1-like protein 3	4.76	13	2	2	3	protein binding; structural molecule activity	cytoskeleton	cell organization and biogenesis		1.98397e+06	46.8302	4.76	2	2	3.99444	3.17	1	1	882	98.1059	5.45264
IPI00750074.1	ATP synthase, H+ transporting, mitochondrial F1 complex, gamma subunit isoform b	4.74	2	1	1	2	catalytic activity; RNA binding; transporter activity	membrane; mitochondrion	metabolic process; transport		2.523e+06	29.36	4.74	1	1	3.21027	4.74	1	1	274	30.2368	8.83643
IPI01023232.1	Microtubule-associated protein 4 (Fragment)	4.72	2	1	1	1	protein binding; RNA binding	cytoplasm; cytoskeleton; membrane	cell division; cell organization and biogenesis; cellular component movement		103971					4.37609	4.72	1	1	1060	114.818	7.72314
IPI00341282.2	ATP synthase subunit b, mitochondrial	4.69	1	1	1	2	catalytic activity; transporter activity	membrane; mitochondrion; nucleus	metabolic process; transport		1.82336e+06	58.32	4.69	1	1	3.40491	4.69	1	1	256	28.9304	9.05615
IPI00230029.1	Isoform ISO10 of Fragile X mental retardation protein 1 homolog	4.68	16	1	2	3	RNA binding				416514	23.41	1.41	1	1	6.27499	3.28	1	2	427	48.6258	6.44287
IPI00672505.1	similar to Discs, large homolog 1 (Drosophila) isoform 4	4.68	6	3	3	4	protein binding; structural molecule activity	cytoplasm; endoplasmic reticulum; Golgi; membrane; nucleus	cell organization and biogenesis; cell proliferation; metabolic process; regulation of biological process; response to stimulus		957984	45.28	1.2	1	1	8.00398	4.68	3	3	834	91.5664	6.34131
IPI00407689.2;IPI01018412.1	Isoform 1C of Gamma-aminobutyric acid type B receptor subunit 1	4.68	5	2	2	4	receptor activity; signal transducer activity		regulation of biological process; response to stimulus		661648	45.26	1.81	1	1	10.5875	4.68	2	3	662	74.546	7.81104
IPI00228059.4	Glucose 1,6-bisphosphate synthase	4.67	3	3	3	4	catalytic activity	cytosol	metabolic process		773142	48.1302	3.22	2	2	4.51589	3.22	2	2	621	70.2343	6.49365
IPI00265467.3	Regulator of G-protein signaling 6	4.66	3	2	2	3	enzyme regulator activity; protein binding; signal transducer activity	cytoplasm; Golgi; membrane	regulation of biological process; response to stimulus		752727	69.4802	4.66	2	2	3.54934	2.75	1	1	472	54.4967	7.41553
IPI00310972.4	RAP1, GTP-GDP dissociation stimulator 1 isoform b	4.66	4	2	2	4	protein binding	cytosol; endoplasmic reticulum; mitochondrion	cell organization and biogenesis; cellular homeostasis; regulation of biological process		416485	46.728	4.66	2	3	3.279	3.41	1	1	558	60.7539	5.42725
IPI00112948.2	Isoform 3 of Reticulon-3	4.64	5	1	1	2	protein binding	endoplasmic reticulum; Golgi; membrane	cell death; cell organization and biogenesis; transport		1.27876e+06	47.65	4.64	1	1	2.5359	4.64	1	1	237	25.4115	8.49951
IPI00113772.1	Gamma-aminobutyric acid receptor subunit alpha-1	4.62	1	2	2	3	protein binding; receptor activity; signal transducer activity; transporter activity	membrane	cell communication; regulation of biological process; response to stimulus; transport		2.15662e+06	65.96	2.64	1	1	5.49691	4.62	2	2	455	51.7207	9.30518
IPI00119239.2	Proteasome subunit beta type-6	4.62	1	1	1	2	catalytic activity	cytoplasm; cytosol; nucleus; proteasome	metabolic process		317350	48.33	4.62	1	1	2.69122	4.62	1	1	238	25.3625	5.10986
IPI00406442.3	Succinyl-CoA ligase [GDP-forming] subunit alpha, mitochondrial	4.62	2	1	1	4	catalytic activity; nucleotide binding; protein binding; RNA binding	cytoplasm; membrane; mitochondrion	metabolic process		589241	59.15	4.62	1	2	5.22585	4.62	1	2	346	36.132	9.39307
IPI00880812.1	LanC (Bacterial lantibiotic synthetase component C)-like 1	4.62	3	1	1	1	catalytic activity; metal ion binding; protein binding	cytoplasm; cytoskeleton; membrane; nucleus			425658	30.73	4.62	1	1		0			173	19.6439	8.26514
IPI00380273.1	Gap junction protein	4.61	2	1	1	2	protein binding; signal transducer activity; transporter activity	cytoplasm; cytosol; endosome; Golgi; membrane; vacuole	cell communication; cell death; cell differentiation; cell organization and biogenesis; cellular component movement; cellular homeostasis; defense response; regulation of biological process; response to stimulus; transport		259350	29.35	4.61	1	1	3.39675	4.61	1	1	434	49.4925	9.51025
IPI00754739.1	Putative uncharacterized protein	4.57	3	1	1	1	protein binding; structural molecule activity	cytoplasm; membrane; mitochondrion; nucleus	cell organization and biogenesis; metabolic process; regulation of biological process		540284	43.06	4.57	1	1		0			175	20.3634	8.26514
IPI00881540.3	Synaptojanin-1	4.57	8	5	5	6	catalytic activity; nucleotide binding; protein binding; RNA binding	cytoplasm	cell organization and biogenesis; metabolic process; regulation of biological process; response to stimulus; transport		1.35678e+06	122.816	4.57	5	5	3.03107	0.76	1	1	1574	172.509	6.88818
IPI00112986.1	Mitochondrial chaperone BCS1	4.55	1	1	1	1	catalytic activity; DNA binding; nucleotide binding; RNA binding	membrane; mitochondrion	cell organization and biogenesis; metabolic process		74198.5		0			3.58059	4.55	1	1	418	47.3763	7.92822
IPI00475262.3	Isoform 2 of Phosphatidylinositol-4-phosphate 5-kinase type-1 alpha	4.55	6	1	1	1	catalytic activity		metabolic process		1.44783e+06					2.1921	4.55	1	1	352	38.0034	8.47021
IPI00337980.5	Ras-related protein Rab-21	4.5	1	1	1	1	catalytic activity; nucleotide binding; protein binding	endoplasmic reticulum; endosome; Golgi; membrane	metabolic process; regulation of biological process; response to stimulus; transport		159368	40.16	4.5	1	1		0			222	24.0912	7.94287
IPI00469164.1	Isoform 2 of Zinc finger protein 280C	4.47	3	1	1	1	DNA binding; metal ion binding	nucleus	metabolic process; regulation of biological process		0					3.13961	4.47	1	1	693	77.8453	9.20264
IPI00132042.1	Pyruvate dehydrogenase E1 component subunit beta, mitochondrial	4.46	1	1	1	2	catalytic activity	mitochondrion; nucleus; organelle lumen	metabolic process		2.52218e+06	61.33	4.46	1	1	4.1792	4.46	1	1	359	38.912	6.87354
IPI00116279.3	T-complex protein 1 subunit epsilon	4.44	1	2	2	6	nucleotide binding; protein binding	cytoplasm; cytoskeleton	metabolic process; response to stimulus		932225	77.2935	4.44	2	3	9.67246	3.14	1	3	541	59.5859	6.02393
IPI00466069.3	Elongation factor 2	4.43	1	2	2	4	catalytic activity; nucleotide binding; protein binding; RNA binding; translation regulator activity	cytoplasm; membrane; nucleus	cell differentiation; metabolic process; regulation of biological process		262100	46.9002	4.43	2	2	6.86923	4.43	2	2	858	95.2529	6.82959
IPI00751005.2	Isoform 1 of Septin-8	4.43	11	2	2	3	nucleotide binding	cytoplasm; cytoskeleton			888739	81.5402	4.43	2	2	3.46132	2.8	1	1	429	49.7812	5.99854
IPI00119458.7	Fructose-bisphosphate aldolase C	4.41	1	1	1	6	catalytic activity; protein binding	cytoplasm; mitochondrion	cell death; cell organization and biogenesis; metabolic process; response to stimulus		515251	66.3887	4.41	1	3	11.7056	4.41	1	3	363	39.3702	7.12256
IPI00230408.2	Isoform Tau-C of Microtubule-associated protein tau	4.4	8	1	1	1	protein binding	cytoplasm; cytoskeleton; membrane; nucleus	cell death; cell growth; cell organization and biogenesis; cellular component movement; regulation of biological process; response to stimulus; transport		192706		0			2.27425	4.4	1	1	341	35.6922	9.43701
IPI00351062.4	cholinergic receptor, nicotinic, alpha 9	4.38	1	1	1	1	protein binding; transporter activity	membrane	cellular homeostasis; response to stimulus; transport		0	28.44	4.38	1	1		0			479	54.2875	5.96045
IPI00877240.1;IPI00124264.2	annexin A11	4.37	7	2	2	3	metal ion binding; protein binding; RNA binding	cytoplasm; cytoskeleton; membrane; nucleus; vacuole	cell division; response to stimulus; transport		630831	55.5802	4.37	2	2	2.35018	2.58	1	1	503	54.0448	7.66455
IPI00331014.1	UPF0670 protein C8orf55 homolog	4.35	1	1	1	2		extracellular			321437	38.45	4.35	1	1	2.2625	4.35	1	1	207	23.7876	9.11475
IPI00356608.4	Isoform 2 of AP2-associated protein kinase 1	4.33	3	2	2	3	catalytic activity; nucleotide binding; protein binding	membrane	metabolic process; regulation of biological process; transport		251088		0			9.03895	4.33	2	3	878	94.6022	6.60986
IPI00464208.3	Isoform 2 of ATPase family AAA domain-containing protein 3	4.3	3	2	2	4	catalytic activity; nucleotide binding; RNA binding		metabolic process		343310	53.7037	4.3	2	2	6.07624	4.3	2	2	512	57.3929	9.5249
IPI00742287.1	Isoform 2 of Mitochondrial carrier homolog 1	4.3	3	1	2	3	protein binding	membrane; mitochondrion	cell death; cell organization and biogenesis; metabolic process; regulation of biological process; transport		1.14045e+06	63.9802	4.3	2	2	3.0584	2.96	1	1	372	39.9146	9.48096
IPI00109221.3	Phosphatidylinositide phosphatase SAC1	4.26	1	2	2	3	catalytic activity; receptor activity; signal transducer activity	endoplasmic reticulum; Golgi; membrane	metabolic process		394136	31.68	2.56	1	1	6.03021	4.26	2	2	587	66.9009	7.29834
IPI00116546.2	cAMP-dependent protein kinase type II-alpha regulatory subunit	4.24	2	1	1	2	catalytic activity; enzyme regulator activity; nucleotide binding; protein binding	cytoplasm; membrane	cell organization and biogenesis; metabolic process; regulation of biological process; response to stimulus		364500	29.04	4.24	1	1	3.50757	4.24	1	1	401	45.3605	4.89404
IPI00458574.1	Putative uncharacterized protein	4.2	3	1	1	2	metal ion binding; protein binding	cytoplasm; membrane	cell organization and biogenesis; cell proliferation; cellular component movement; regulation of biological process; response to stimulus		164089	29.17	4.2	1	1	2.40769	4.2	1	1	286	31.5812	6.68311
IPI00921647.1	hypothetical protein LOC72792 isoform 2	4.2	2	1	1	2	protein binding				210514	60.34	4.2	1	1	3.37734	4.2	1	1	286	30.3014	6.04932
IPI00881268.1	18 kDa protein	4.19	2	1	1	1	protein binding		cell differentiation; regulation of biological process		343428	35.92	4.19	1	1		0			167	18.1167	5.09717
IPI00880927.1	Spermatogenesis associated 22	4.18	2	1	1	1	protein binding	chromosome	cell organization and biogenesis; metabolic process; regulation of biological process		417588	28.19	4.18	1	1		0			311	34.9219	9.84717
IPI00119876.1	Cytoplasmic dynein 1 heavy chain 1	4.18	3	12	12	17	catalytic activity; motor activity; nucleotide binding; protein binding; RNA binding	cytoplasm; cytoskeleton; Golgi; membrane	cell organization and biogenesis; cellular component movement; transport		1.76674e+06	348.373	4.18	12	17					4644	531.69	6.43018
IPI00830432.1	Uncharacterized protein	4.14	2	1	1	1	protein binding	cytoplasm; cytoskeleton	cell division; cell organization and biogenesis; regulation of biological process		1.35739e+06					2.24375	4.14	1	1	266	30.3451	5.30029
IPI00129491.1	Potassium voltage-gated channel subfamily D member 2	4.13	1	2	2	4	metal ion binding; protein binding; transporter activity	cell surface; membrane	cell organization and biogenesis; regulation of biological process; transport		518360	56.1511	4.13	2	2	4.7085	4.13	2	2	630	70.5315	8.07471
IPI00114209.1	Glutamate dehydrogenase 1, mitochondrial	4.12	1	2	2	3	catalytic activity; nucleotide binding; protein binding	cytoplasm; membrane; mitochondrion; organelle lumen	metabolic process; regulation of biological process; response to stimulus		1.63307e+06	59.1251	4.12	2	2	3.6017	2.15	1	1	558	61.2982	8.00146
IPI00894724.1;IPI00118075.2	Putative uncharacterized protein	4.1	13	6	6	13	protein binding	cytoplasm; cytoskeleton; endoplasmic reticulum	cell organization and biogenesis; metabolic process; response to stimulus		1.57816e+06	214.836	4.1	6	7	17.3766	3.45	5	6	1828	199.01	4.90674
IPI00136716.1	Metabotropic glutamate receptor 3	4.1	1	3	4	6	receptor activity; signal transducer activity	membrane	cell communication; regulation of biological process; response to stimulus		3.82083e+06	114.372	4.1	4	5	3.88579	1.48	1	1	879	99.0498	7.75244
IPI00314069.1	Acyl-coenzyme A thioesterase 9, mitochondrial	4.1	2	2	2	2	catalytic activity; protein binding	mitochondrion	metabolic process		443011	40.3702	4.1	2	2		0			439	50.528	8.5874
IPI00404182.2	Rho-related GTP-binding protein RhoB	4.08	1	1	1	1	nucleotide binding; protein binding	cytosol; endosome; membrane; nucleus	cell death; cell differentiation; development; regulation of biological process; response to stimulus; transport		136811	26.88	4.08	1	1		0			196	22.1091	5.23682
IPI00311236.1	60S ribosomal protein L7	4.07	2	1	1	2	DNA binding; protein binding; RNA binding; structural molecule activity	membrane; nucleus; ribosome	metabolic process		897762	26.28	4.07	1	1	2.64299	4.07	1	1	270	31.3998	10.8872
IPI00135659.2	oligodendrocyte myelin glycoprotein	4.06	2	2	2	4	protein binding	membrane	cell organization and biogenesis; regulation of biological process; response to stimulus		6.65588e+06	62.8187	4.06	2	2	6.02228	4.06	2	2	443	49.5672	8.41162
IPI00890144.1	Isoform 2 of Electroneutral sodium bicarbonate exchanger 1	4.05	2	2	3	4	transporter activity	membrane	transport		281322	28.42	1.74	1	1	8.88938	4.05	3	3	1037	116.605	6.82959
IPI00620653.2	Putative uncharacterized protein	4.05	2	1	1	1	protein binding	Golgi; nucleus			752384					2.60198	4.05	1	1	346	38.3327	4.729
IPI00115089.2	Isoform Long of Ectonucleoside triphosphate diphosphohydrolase 2	4.04	2	2	2	7	catalytic activity; nucleotide binding; protein binding	membrane	metabolic process; regulation of biological process; response to stimulus		679420	112.843	4.04	2	4	11.253	2.83	1	3	495	54.2848	8.36768
IPI00221831.1	Isoform 2 of Vesicular inhibitory amino acid transporter	4.03	3	2	2	3	transporter activity	cytoplasm; membrane	transport		471457	63.1002	4.03	2	2	3.84791	2.69	1	1	521	56.8143	6.90283
IPI00754509.1	Isoform 2 of Arf-GAP, GTPase, ANK repeat and PH domain-containing protein 2	4.03	2	2	2	2	catalytic activity; enzyme regulator activity; metal ion binding; nucleotide binding; protein binding	cytoplasm; endosome; membrane; mitochondrion; nucleus	cell organization and biogenesis; metabolic process; regulation of biological process; response to stimulus; transport		2.64853e+06	28.02	0.69	1	1	3.03157	3.34	1	1	1166	122.028	9.77393
IPI00123096.1	Myogenin	4.02	1	1	1	1	DNA binding; protein binding	nucleus	cell differentiation; cell organization and biogenesis; development; metabolic process; regulation of biological process; response to stimulus		1.16204e+07	25.69	4.02	1	1		0			224	25.1874	5.80811
IPI00122015.1	Protein FAM49B	4.01	1	1	1	1	protein binding				269954		0			2.23006	4.01	1	1	324	36.7527	6.06201
IPI00469268.5	T-complex protein 1 subunit theta	4.01	1	2	2	3	nucleotide binding; protein binding	cytoplasm; cytoskeleton; cytosol	metabolic process		1.29298e+06	48.4031	4.01	2	2	2.46774	2.19	1	1	548	59.5175	5.61768
IPI00652257.1	Putative uncharacterized protein	4.01	7	1	1	2	metal ion binding; protein binding; transporter activity	membrane	cellular homeostasis; regulation of biological process; response to stimulus; transport		150726	33.7	4.01	1	1	2.5616	4.01	1	1	299	33.2042	5.8208
IPI00986187.1	Uncharacterized protein	4	3	1	1	1	enzyme regulator activity		regulation of biological process		162691					2.49794	4	1	1	325	36.9522	8.30908
IPI00881441.1	138 kDa protein	3.98	18	3	3	5	protein binding; receptor activity; signal transducer activity	membrane	regulation of biological process; response to stimulus		440460	87.8064	2.11	2	2	9.37954	3.98	3	3	1231	137.993	6.91748
IPI00169647.2	Isoform 3 of Endophilin-B2	3.96	5	1	1	2	protein binding	cytoplasm			414417	26.56	3.96	1	1	3.17926	3.96	1	1	379	42.1717	5.80811
IPI00608097.1;IPI00130000.2	Aminopeptidase puromycin sensitive	3.91	5	2	3	5	catalytic activity; metal ion binding	cytoplasm; cytosol; nucleus	metabolic process; response to stimulus		1.20507e+06	114.475	2.72	2	2	8.56631	3.91	3	3	920	103.26	5.89697
IPI00223759.2	Isoform 1 of Vacuolar protein sorting-associated protein 26B	3.87	1	1	1	2		cytoplasm; membrane	transport		382165	57.11	3.87	1	1	2.58043	3.87	1	1	336	39.1002	7.37158
IPI00650060.1	Uncharacterized protein	3.87	2	1	1	1	protein binding	cytoplasm; nucleus	cell organization and biogenesis; cellular component movement; regulation of biological process; response to stimulus; transport		6.7269e+06		0			2.51363	3.87	1	1	388	43.9104	5.41455
IPI00165688.2	solute carrier family 23 (nucleobase transporters), member 2	3.86	2	1	1	2	transporter activity	cytoplasm; membrane	metabolic process; response to stimulus; transport		155801	27.16	3.86	1	1	3.78545	3.86	1	1	648	70.0032	7.50342
IPI00125971.1	26S protease regulatory subunit 10B	3.86	1	1	1	1	catalytic activity; nucleotide binding; RNA binding	cytoplasm; membrane; nucleus; proteasome	metabolic process; regulation of biological process; response to stimulus		538642					2.83959	3.86	1	1	389	44.1451	7.48877
IPI00469509.6	metaxin 3	3.85	1	1	1	2		membrane	transport		26801	21.02	3.85	1	1	2.28938	3.85	1	1	312	34.8682	7.98682
IPI00762507.2	Isoform 1 of IQ motif and SEC7 domain-containing protein 1	3.85	8	4	4	6	protein binding	membrane	regulation of biological process		992098	66.5532	2.81	3	3	7.25087	2.81	3	3	961	107.948	7.13721
IPI00119689.1	Isoform 1 of AP-2 complex subunit beta-1	3.84	4	3	3	7	protein binding; transporter activity	membrane	cell organization and biogenesis; transport		779340	98.6118	3.84	3	4	9.90146	2.99	2	3	937	104.516	5.37646
IPI00222496.3	Putative uncharacterized protein	3.82	2	1	1	2	catalytic activity	endoplasmic reticulum; membrane; organelle lumen	cellular homeostasis; metabolic process; regulation of biological process		1.27358e+06	57.69	3.82	1	1	3.84538	3.82	1	1	445	48.6586	5.18604
IPI00756773.1	similar to myocardial ischemic preconditioning upregulated protein 2 isoform 1	3.82	3	1	1	1	protein binding				194938	30.97	3.82	1	1					498	56.863	6.18896
IPI00605298.2	G protein-coupled receptor 123	3.81	2	1	1	1	receptor activity; signal transducer activity	cytoplasm; membrane	regulation of biological process; response to stimulus		37077.1	22.36	3.81	1	1		0			578	63.4551	7.43018
IPI00330052.1	Isoform 2 of Arf-GAP, GTPase, ANK repeat and PH domain-containing protein 3	3.79	5	1	1	2	catalytic activity; enzyme regulator activity; metal ion binding; nucleotide binding; protein binding	cytoplasm; membrane; nucleus	cell organization and biogenesis; metabolic process; regulation of biological process; response to stimulus; transport		518983	64.34	3.79	1	1	3.37646	3.79	1	1	369	40.4446	8.00146
IPI00420426.1	Isoform 1 of AP-3 complex subunit beta-2	3.79	1	3	3	4		cytoplasm; Golgi; membrane; nucleus	cellular component movement; transport		754186	55.7864	2.5	2	2	5.62259	2.59	2	2	1082	119.118	5.63037
IPI00115875.8	Phosphatidylinositol 4-kinase, catalytic, alpha polypeptide	3.77	2	5	5	10	catalytic activity	membrane	metabolic process; regulation of biological process; response to stimulus		458078	102.147	3.08	4	6	11.121	2.64	3	4	2044	231.206	6.87354
IPI00454083.1	Isoform 3 of Kinesin-like protein KIF21A	3.77	8	3	3	7	catalytic activity; motor activity; nucleotide binding; protein binding	cytoplasm; cytoskeleton	cell organization and biogenesis; cellular component movement		391037	114.885	1.72	2	3	14.2707	3.77	3	4	1567	174.697	6.06201
IPI00266836.1	Uncharacterized protein C19orf52 homolog	3.76	1	1	1	2					285586	32.92	3.76	1	1	2.22096	3.76	1	1	266	29.397	6.72705
IPI00761835.1	Isoform 3 of Transportin-3	3.75	5	1	1	2		cytoplasm; nucleus	transport		341645	27.53	3.75	1	1	2.30346	3.75	1	1	267	29.8954	6.04932
IPI00831553.1	30 kDa protein	3.73	3	1	1	1	catalytic activity		metabolic process		395006	20.83	3.73	1	1					268	30.2492	6.354
IPI00132786.1	Voltage-dependent calcium channel gamma-2 subunit	3.72	1	1	1	1	protein binding; transporter activity	membrane	cell organization and biogenesis; regulation of biological process; transport		779629		0			2.5513	3.72	1	1	323	35.872	8.98291
IPI00649402.2	Isoform 2 of Methionine adenosyltransferase 2 subunit beta	3.72	4	1	1	2	catalytic activity; enzyme regulator activity; nucleotide binding; protein binding	mitochondrion; nucleus	metabolic process; regulation of biological process		287721	42.12	3.72	1	1	2.94282	3.72	1	1	323	36.1873	6.59521
IPI00132812.3	Proline-rich protein 7	3.72	1	1	1	1		membrane			205750					2.24093	3.72	1	1	269	30.3346	8.60205
IPI00314316.3	Isoform Alpha of MAGUK p55 subfamily member 6	3.71	2	1	1	2	catalytic activity; protein binding	membrane	metabolic process		38516.1	25.29	3.71	1	1	2.3669	3.71	1	1	539	60.8867	6.17627
IPI00318496.1	Glutamate decarboxylase 1	3.71	1	1	1	1	catalytic activity; protein binding	cytoplasm; mitochondrion	cell death; cell proliferation; cellular component movement; metabolic process; response to stimulus		338249		0			3.34066	3.71	1	1	593	66.6055	7.1665
IPI00120709.1	28S ribosomal protein S34, mitochondrial	3.67	1	1	1	1		mitochondrion; ribosome			268355	25.16	3.67	1	1		0			218	25.8107	10.4331
IPI00884508.1;IPI00308691.2	solute carrier family 2 (facilitated glucose transporter), member 1	3.66	3	2	2	4	protein binding; transporter activity	cytoplasm; cytoskeleton; membrane; nucleus	cell communication; cell organization and biogenesis; response to stimulus; transport		1.89289e+06	74.3594	3.66	2	2	5.30777	3.66	2	2	492	53.9495	8.86572
IPI00830616.1	Protein	3.66	4	1	1	2	catalytic activity; nucleotide binding; protein binding; signal transducer activity		cell organization and biogenesis; metabolic process; regulation of biological process; response to stimulus		367766	46.58	3.66	1	1	3.0414	3.66	1	1	382	43.7034	5.73193
IPI00880561.1	38 kDa protein	3.66	3	1	1	1	enzyme regulator activity; metal ion binding; protein binding	cytoplasm; membrane	cell organization and biogenesis; regulation of biological process		926074	27.77	3.66	1	1		0			355	37.8168	8.1333
IPI00136965.1	Glutamate receptor 1	3.64	4	2	3	4	protein binding; receptor activity; signal transducer activity; transporter activity	cell surface; cytosol; endoplasmic reticulum; endosome; membrane	cell communication; metabolic process; regulation of biological process; response to stimulus; transport		1.3609e+06	35.4627	2.54	2	2	5.35653	2.65	2	2	907	101.504	7.69385
IPI00759847.1	Isoform 2 of Protein NDRG2	3.64	2	1	1	2	protein binding; signal transducer activity	cytoplasm; cytosol; Golgi; nucleus	cell communication; cell differentiation; defense response; development; regulation of biological process; response to stimulus		934183	43.98	3.64	1	1	3.62715	3.64	1	1	357	39.2554	5.63037
IPI00874461.1	hypothetical protein LOC241589	3.61	2	3	3	5					746652	82.6539	3.61	3	3	5.94	1.98	2	2	1414	153.285	9.39307
IPI00890142.1	Isoform 2 of Protein FAM171A2	3.61	2	2	2	2		membrane			816765	36.768	3.61	2	2		0			638	67.7656	7.2251
IPI00124499.2	Keratin, type II cytoskeletal 79	3.58	4	1	2	3	catalytic activity; motor activity; protein binding; structural molecule activity				3.45156e+06	64.4602	3.58	2	2	3.69716	2.26	1	1	531	57.5168	7.69385
IPI00269278.1	Glucose-dependent insulinotropic receptor	3.58	1	1	1	1	receptor activity; signal transducer activity	membrane	regulation of biological process; response to stimulus; transport		2.28715e+06	23.47	3.58	1	1		0			335	36.9706	9.02686
IPI00757755.1	77 kDa protein	3.58	2	2	2	3	catalytic activity; metal ion binding; nucleotide binding; protein binding	cytoplasm; cytosol; membrane; nucleus	cell death; cell organization and biogenesis; cellular homeostasis; metabolic process; regulation of biological process; response to stimulus; transport		581196	35.86	1.19	1	1	5.51493	3.58	2	2	671	76.701	7.00537
IPI00882316.1	40 kDa protein	3.57	2	1	1	2	protein binding		cell organization and biogenesis		1.47122e+06	68.47	3.57	1	1	3.63713	3.57	1	1	364	39.8522	5.60498
IPI00126501.1	Carbonic anhydrase 14	3.56	1	1	1	2	catalytic activity; metal ion binding	membrane	metabolic process; transport		305424	27.88	3.56	1	1	2.59849	3.56	1	1	337	37.482	6.354
IPI00987886.1	envelope glycoprotein-like	3.56	1	1	1	1					630951					3.3746	3.56	1	1	675	75.3335	8.33838
IPI00759940.2;IPI00129928.3	fumarate hydratase 1	3.55	3	1	1	2	catalytic activity	cytoplasm; mitochondrion	metabolic process		1.60126e+06	96.93	3.55	1	1	3.80773	3.55	1	1	507	54.3221	9.0415
IPI00742400.1	Isoform 2 of cAMP-dependent protein kinase catalytic subunit beta	3.55	4	1	1	2	catalytic activity; metal ion binding; nucleotide binding; protein binding	cytoplasm; cytosol; membrane; nucleus	metabolic process; regulation of biological process; response to stimulus		1.61043e+06	36.81	3.55	1	1	3.57545	3.55	1	1	338	39.4244	8.55811
IPI00115626.1	Lipid phosphate phosphohydrolase 3	3.53	1	1	1	1	catalytic activity; protein binding	endoplasmic reticulum; membrane	cell differentiation; development; metabolic process; regulation of biological process; response to stimulus		1.14683e+06	28.16	3.53	1	1		0			312	35.1931	9.0708
IPI00653158.1;IPI00226430.3	Acetyl-Coenzyme A acyltransferase 2 (Mitochondrial 3-oxoacyl-Coenzyme A thiolase), isoform CRA_k	3.53	2	1	1	2	catalytic activity; RNA binding	membrane; mitochondrion; organelle lumen	cell organization and biogenesis; metabolic process; regulation of biological process; response to stimulus		605875	39.74	3.53	1	1	2.21698	3.53	1	1	397	41.8034	8.08936
IPI00229829.3	serpin A11 isoform 2 precursor	3.53	2	1	1	1	enzyme regulator activity	extracellular	regulation of biological process		817383					2.30981	3.53	1	1	425	47.2666	7.03467
IPI00111151.2	Rabphilin-3A	3.52	1	1	1	3	metal ion binding; protein binding; transporter activity	cytosol; Golgi; membrane	transport		939972	37.62	3.52	1	1	7.50152	3.52	1	2	681	75.4417	8.26514
IPI00221765.1	Leucine-rich repeat and transmembrane domain-containing protein 2	3.51	1	1	1	2	protein binding	membrane			0	35.4	3.51	1	1	2.93384	3.51	1	1	370	41.0119	6.40479
IPI00473968.1	Cadherin 10	3.51	3	1	1	1	metal ion binding	membrane			371728	24.26	3.51	1	1		0			313	34.8285	4.76709
IPI00675985.1	BTB/POZ domain-containing protein KCTD16	3.51	4	1	2	3	protein binding	membrane	cell organization and biogenesis; regulation of biological process		987150	59.584	3.51	2	2	2.86878	2.11	1	1	427	48.9414	8.19189
IPI00121105.2	Hydroxyacyl-coenzyme A dehydrogenase, mitochondrial	3.5	1	1	1	2	catalytic activity; nucleotide binding	cytoplasm; membrane; mitochondrion; nucleus; organelle lumen	metabolic process; regulation of biological process; response to stimulus		728305	23.86	3.5	1	1	2.37106	3.5	1	1	314	34.4419	8.646
IPI00225046.1	Isoform 3 of Noelin	3.5	3	1	1	3	protein binding	cytoskeleton; endoplasmic reticulum; extracellular	cell organization and biogenesis; development; regulation of biological process		732102	44.1842	3.5	1	2	3.47805	3.5	1	1	457	52.6402	6.80029
IPI00467223.1	NCK-interacting protein with SH3 domain	3.5	1	2	2	4	protein binding	nucleus			316004	43.0419	3.5	2	2	5.64907	3.5	2	2	714	78.5225	6.04932
IPI00114052.1	Small nuclear ribonucleoprotein-associated protein B	3.46	2	1	1	2	protein binding; RNA binding	cytoplasm; cytosol; nucleus; spliceosomal complex	cell organization and biogenesis; metabolic process		370647	40.69	3.46	1	1	2.62102	3.46	1	1	231	23.6402	10.9019
IPI00319956.1	Protein IMPACT	3.46	1	1	1	1	protein binding	cytoplasm	regulation of biological process		0					2.3742	3.46	1	1	318	36.2532	5.04639
IPI00776047.1	Apoptosis-inducing factor, mitochondrion-associated 1	3.45	2	1	1	1	catalytic activity; DNA binding; nucleotide binding; protein binding	cytoplasm; cytosol; membrane; mitochondrion; nucleus	cell death; cell differentiation; cell organization and biogenesis; cellular homeostasis; metabolic process; regulation of biological process; response to stimulus		405184	21.02	3.45	1	1		0			608	66.0726	9.11475
IPI00351246.3	Mpp3 membrane protein, palmitoylated 3	3.42	1	1	1	1	catalytic activity; protein binding	cell surface	metabolic process		925010	31.55	3.42	1	1		0			585	66.445	6.46826
IPI00133428.3	26S protease regulatory subunit 4	3.41	1	1	1	2	catalytic activity; nucleotide binding; protein binding; RNA binding	cytoplasm; membrane; nucleus; proteasome	metabolic process; response to stimulus		278271	38.69	3.41	1	1	3.50143	3.41	1	1	440	49.1537	6.21436
IPI00221754.3	Atlastin-1	3.41	2	2	2	3	catalytic activity; nucleotide binding; protein binding	endoplasmic reticulum; Golgi; membrane	cell organization and biogenesis; metabolic process		729438	26.96	1.97	1	1	4.65554	3.41	2	2	558	63.3373	6.49365
IPI00323179.3	Rab GDP dissociation inhibitor alpha	3.36	1	1	1	1	enzyme regulator activity; protein binding	cytoplasm; Golgi	regulation of biological process; response to stimulus; transport		0		0			2.78459	3.36	1	1	447	50.4891	5.08447
IPI00399905.5	Liprin-alpha-3	3.36	2	3	3	5	protein binding	cell surface; cytoplasm	regulation of biological process; response to stimulus; transport		582612	44.7827	3.36	3	3	4.79967	2.3	2	2	1043	116.208	5.96045
IPI00113606.2	Isoform 1 of Acylglycerol kinase, mitochondrial	3.33	1	1	1	2	catalytic activity; nucleotide binding	membrane; mitochondrion	metabolic process; regulation of biological process; response to stimulus		1.30696e+06	29.69	3.33	1	1	3.1665	3.33	1	1	421	46.9463	8.39697
IPI00620582.2	Isoform 2 of Actin-related protein 3B	3.33	3	1	1	4	catalytic activity; DNA binding; nucleotide binding; protein binding	cytoplasm; cytoskeleton	cell organization and biogenesis; metabolic process; regulation of biological process		864807	52.4702	3.33	1	2	5.26429	3.33	1	2	330	37.8613	6.53662
IPI00853932.1	Isoform 1 of DmX-like protein 2	3.33	5	6	6	19	protein binding	membrane			1.08514e+06	164.485	3.33	6	10	29.0998	2.47	5	9	3032	337.995	6.41748
IPI00405058.6	Isoform 3 of Heterogeneous nuclear ribonucleoproteins A2/B1	3.32	5	1	1	1	DNA binding; nucleotide binding; RNA binding	cytoplasm; membrane; nucleus; spliceosomal complex	metabolic process; regulation of biological process; transport		627869	30.44	3.32	1	1		0			301	32.4404	8.71924
IPI00322145.10	3-hydroxyacyl-CoA dehydratase 3	3.31	1	1	1	1	catalytic activity; protein binding	endoplasmic reticulum; membrane	metabolic process; regulation of biological process; response to stimulus		413942					2.39937	3.31	1	1	362	43.1034	9.12939
IPI00649259.1	HGF-regulated tyrosine kinase substrate	3.27	3	1	1	1	metal ion binding	cytoplasm	transport		795028	29.2	3.27	1	1		0			245	27.8998	6.43018
IPI00353563.4	Fascin	3.25	1	1	1	2	protein binding; RNA binding	cytoplasm; cytoskeleton; cytosol; membrane	cell organization and biogenesis; cellular component movement		552876	23.29	3.25	1	1	3.53661	3.25	1	1	493	54.4739	6.88818
IPI00648658.1	clathrin, light polypeptide A isoform d	3.24	8	1	1	1	protein binding; structural molecule activity	membrane	transport		403994	28.33	3.24	1	1		0			216	23.4643	4.50049
IPI00927968.1	copine VI isoform b	3.24	16	2	2	3	protein binding	membrane			1.05922e+06	53.7371	3.24	2	2	2.70619	1.62	1	1	556	61.6135	5.50342
IPI00133218.3	ADP-ribosylation factor-like protein 8B	3.23	1	1	1	1	nucleotide binding; protein binding	cytoplasm; cytoskeleton; endosome; membrane; nucleus; vacuole	cell division; cell organization and biogenesis; regulation of biological process; response to stimulus		291663	27	3.23	1	1		0			186	21.5251	8.42627
IPI00138098.2	Aspartate beta-hydroxylase domain-containing protein 2	3.21	1	1	1	2	catalytic activity; metal ion binding	membrane	metabolic process		197395	35.62	3.21	1	1	2.85169	3.21	1	1	343	38.7059	7.04932
IPI00890863.1	eukaryotic translation initiation factor 4A2 isoform b	3.21	6	1	1	2	catalytic activity; nucleotide binding; RNA binding		metabolic process		1.35008e+06	41.23	3.21	1	1	2.70262	3.21	1	1	312	36.1429	7.48877
IPI00403860.6;IPI00970455.2	neurexin I isoform 2	3.21	7	4	4	6	metal ion binding; protein binding	cell surface; membrane	cell communication; cell organization and biogenesis; regulation of biological process; response to stimulus; transport		1.72852e+06	87.4905	2.54	3	3	9.39537	2.47	3	3	1495	164.091	5.8335
IPI00400328.3	Isoform 2 of Beta-adducin	3.2	2	1	2	2	metal ion binding; protein binding; structural molecule activity	cytoplasm; cytoskeleton; membrane	cell organization and biogenesis; regulation of biological process; transport		1.68827e+06	41.0351	3.2	2	2		0			562	62.7763	6.53662
IPI00453826.2	Matrin-3	3.19	2	2	2	4	metal ion binding; nucleotide binding; RNA binding	membrane; nucleus			639342	50.1732	3.19	2	2	6.45229	3.19	2	2	846	94.5718	6.25244
IPI00649574.1	ELAV (Embryonic lethal, abnormal vision, Drosophila)-like 2	3.18	8	1	1	2	nucleotide binding; RNA binding				551324	41.37	3.18	1	1	3.02207	3.18	1	1	346	37.9773	9.0415
IPI00322156.1	Sodium-coupled neutral amino acid transporter 3	3.17	1	1	1	3	transporter activity	membrane	transport		769075	30.79	3.17	1	1	6.81207	3.17	1	2	505	55.555	7.09326
IPI00761641.1	sodium channel, voltage-gated, type II, alpha 1	3.14	7	5	5	8	metal ion binding; protein binding; transporter activity	membrane	cell death; regulation of biological process; response to stimulus; transport		1.23804e+06	74.6837	2.19	4	4	9.47419	2.34	3	4	2006	227.797	5.66846
IPI00470960.2	Isoform 2 of Metabotropic glutamate receptor 4	3.13	2	1	2	3	receptor activity; signal transducer activity		regulation of biological process; response to stimulus		1.57058e+06	53.5702	3.13	2	2	2.91811	1.2	1	1	832	92.8194	8.51416
IPI00881918.1	Ubiquitin carboxyl-terminal hydrolase	3.11	4	2	2	2	catalytic activity; metal ion binding; protein binding		metabolic process; regulation of biological process		217903	28.84	1.2	1	1	2.53233	1.92	1	1	835	93.2954	5.05908
IPI00404364.2	Isoform 2 of IQ domain-containing protein H	3.11	2	1	1	1					542770					3.35122	3.11	1	1	837	96.3099	9.5542
IPI00649532.2	Regulator of G-protein signaling 7 isoform B	3.1	5	1	1	4	signal transducer activity		regulation of biological process; response to stimulus		1.64314e+06	157.29	3.1	1	2	7.62034	3.1	1	2	420	49.2988	8.41162
IPI00134137.1	Isoform 1 of Ganglioside-induced differentiation-associated protein 1	3.07	1	1	1	2	protein binding	cytoplasm; membrane; mitochondrion; nucleus	cell organization and biogenesis; response to stimulus; transport		0	28.04	3.07	1	1	2.25569	3.07	1	1	358	41.2846	8.36768
IPI00154054.1	Acetyl-CoA acetyltransferase, mitochondrial	3.07	1	1	1	4	catalytic activity; metal ion binding; protein binding	membrane; mitochondrion; organelle lumen	cell organization and biogenesis; metabolic process; response to stimulus		1.46797e+06	78.88	3.07	1	2	5.85802	3.07	1	2	424	44.7873	8.51416
IPI00320241.1	DnaJ homolog subfamily B member 11	3.07	1	1	1	2	protein binding	cytoplasm; endoplasmic reticulum; membrane; nucleus; organelle lumen	metabolic process		783725	28.6	3.07	1	1	2.20314	3.07	1	1	358	40.5297	6.31592
IPI00929787.1	glycoprotein, synaptic 2 isoform 2	3.07	3	1	1	1	catalytic activity	cytoplasm; endoplasmic reticulum; membrane; nucleus	metabolic process		1.40415e+06	32.93	3.07	1	1		0			293	34.2219	9.46631
IPI00469172.3	versican isoform 4	3.05	10	2	2	3	metal ion binding; protein binding	extracellular; membrane	cell differentiation; cellular component movement		1.85386e+06	88.6079	3.05	2	2	3.21136	1.83	1	1	655	74.2703	6.91748
IPI00420806.4	Cytoplasmic dynein 1 light intermediate chain 2	3.05	1	1	1	1	catalytic activity; motor activity; nucleotide binding; protein binding	cytoplasm; cytoskeleton; membrane	cell organization and biogenesis; cellular component movement; metabolic process; transport		516051					2.21745	3.05	1	1	492	54.1846	6.27783
IPI00756746.3	47 kDa protein	3.04	2	1	1	1	catalytic activity		metabolic process		274985	29.03	3.04	1	1					428	47.2654	6.03662
IPI00465946.1	Protein FAM98B	3.03	3	1	1	3	RNA binding				283025	31.5205	3.03	1	2	2.97087	3.03	1	1	429	45.3208	8.49951
IPI00625738.3	Isoform 2 of Dynamin-3	3.03	7	1	3	5	catalytic activity; nucleotide binding; protein binding	cytoplasm; cytoskeleton; mitochondrion	cell organization and biogenesis; metabolic process; transport		1.63871e+06	74.0279	3.03	3	3	5.04465	2.21	2	2	859	96.7434	8.23584
IPI00896093.1	Isoform 2 of Phytanoyl-CoA hydroxylase-interacting protein-like	3.03	4	1	1	1	protein binding				783260	30.81	3.03	1	1		0			198	22.8155	6.87354
IPI00885960.1	Putative uncharacterized protein	3.02	4	1	1	1	protein binding		metabolic process; regulation of biological process		213119	22.77	3.02	1	1		0			265	30.2105	8.1626
[truncated: 2,864 more rows]
