# Supplementary material for: An effective plasma membrane proteomics approach for small tissue samples
Source: Sci Rep. 2015 Jun 5;5:10917. doi: 10.1038/srep10917 (PMC4456939; doi:10.1038/srep10917)
Supplement: Supplementary Information [file srep10917-s3.xls]

## Sheet: Sheet1
Accession	Description	ΣCoverage	Σ# Proteins	Σ# Unique Peptides	Σ# Peptides	Σ# PSMs	Molecular Function	Cellular Component	Biological Process	Pfam IDs	Area	Score A2	Coverage A2	# Peptides A2	# PSM A2	Score A6	Coverage A6	# Peptides A6	# PSM A6	# AAs	MW [kDa]	calc. pI
wash-through fraction
sample 1
IPI00338039.1	Tubulin beta-2A chain	81.12	3	2	28	242	catalytic activity; nucleotide binding; structural molecule activity	cytoplasm; cytoskeleton; membrane; nucleus	cell organization and biogenesis; cellular component movement; metabolic process		1.13624e+09	3744.27	81.12	27	134	393.458	79.1	27	108	445	49.875	4.89404
IPI00468481.2	ATP synthase subunit beta, mitochondrial	80.15	1	30	30	204	catalytic activity; metal ion binding; nucleotide binding; protein binding; receptor activity; transporter activity	cell surface; membrane; mitochondrion; nucleus	cell differentiation; cellular homeostasis; metabolic process; regulation of biological process; transport		2.72156e+08	3355.51	80.15	30	112	355.465	77.32	27	92	529	56.2655	5.33838
IPI00112251.1	Tubulin beta-3 chain	79.33	4	9	26	186	catalytic activity; nucleotide binding; protein binding; structural molecule activity	cytoplasm; cytoskeleton; membrane; nucleus	cell differentiation; cell organization and biogenesis; cellular component movement; metabolic process		1.06662e+09	3323.66	79.33	26	106	299.351	66.67	23	80	450	50.3862	4.93213
IPI00407692.3	Isoform 1 of V-type proton ATPase catalytic subunit A	77.96	5	35	35	118	catalytic activity; nucleotide binding; transporter activity	cytosol; membrane; mitochondrion	metabolic process; transport		6.16384e+07	1919.47	77.8	34	64	203.122	73.1	31	54	617	68.2826	5.57959
IPI00273646.9	Glyceraldehyde-3-phosphate dehydrogenase	77.48	63	2	20	141	catalytic activity; nucleotide binding; protein binding	cytoplasm; cytoskeleton; cytosol; membrane; mitochondrion; nucleus	cell death; cell organization and biogenesis; development; metabolic process; regulation of biological process; response to stimulus		5.06644e+08	2406.66	77.48	20	79	258.658	69.97	15	62	333	35.7872	8.25049
IPI00849530.1;IPI00988874.1	similar to Glyceraldehyde-3-phosphate dehydrogenase (GAPDH) isoform 1	77.48	37	1	19	137	catalytic activity		metabolic process		3.98976e+08	2335.98	77.48	19	77	252.641	65.77	14	60	333	35.7892	8.25049
IPI00221402.7	Fructose-bisphosphate aldolase A	76.65	9	17	19	75	catalytic activity; protein binding; RNA binding	cytoplasm; cytoskeleton; membrane; mitochondrion; nucleus	cell organization and biogenesis; cellular homeostasis; metabolic process; regulation of biological process; response to stimulus		2.04297e+08	1346.65	76.65	19	40	136.292	74.45	16	35	364	39.3313	8.08936
IPI00117350.1	Tubulin alpha-4A chain	76.12	1	10	27	227	catalytic activity; nucleotide binding; structural molecule activity	cytoplasm; cytoskeleton	cell organization and biogenesis; cellular component movement; metabolic process		1.29831e+09	3827.82	75.89	26	122	411.887	60.71	20	105	448	49.8924	5.05908
IPI00110753.1	Tubulin alpha-1A chain	76.05	3	10	27	270	catalytic activity; nucleotide binding; protein binding; structural molecule activity	cytoplasm; cytoskeleton; nucleus	cell organization and biogenesis; cellular component movement; metabolic process		1.35482e+09	4194.94	76.05	27	144	493.693	63.41	20	126	451	50.1036	5.05908
IPI00136703.1	Creatine kinase B-type	75.33	1	19	19	152	catalytic activity; nucleotide binding; protein binding	cytoplasm; mitochondrion	cellular homeostasis; metabolic process		4.37038e+08	2743.95	75.33	19	81	283.665	62.73	17	71	381	42.6863	5.66846
IPI01019265.1	Uncharacterized protein (Fragment)	74.55	1	1	1	1					0					4.42196	74.55	1	1	55	5.88605	4.4624
IPI00114375.2	Dihydropyrimidinase-related protein 2	74.3	1	26	30	168	catalytic activity; protein binding	cytoplasm; cytoskeleton; cytosol; membrane; mitochondrion	cell differentiation; cell organization and biogenesis; development; metabolic process; regulation of biological process; response to stimulus; transport		3.95452e+08	2880.21	74.3	30	93	313.528	62.59	25	75	572	62.2386	6.37939
IPI00759999.1	Isoform Cytoplasmic+peroxisomal of Peroxiredoxin-5, mitochondrial	73.46	6	11	11	28	antioxidant activity; catalytic activity; DNA binding; enzyme regulator activity; protein binding	cytoplasm; cytosol; mitochondrion; nucleus; organelle lumen	metabolic process; regulation of biological process; response to stimulus		4.85528e+07	305.218	73.46	11	15	42.4969	72.84	9	13	162	17.004	7.86963
IPI00109073.5	Tubulin beta-4 chain	72.52	1	8	26	243	catalytic activity; nucleotide binding; structural molecule activity	cytoplasm; cytoskeleton; membrane; nucleus	cell organization and biogenesis; cellular component movement; metabolic process		1.13624e+09	4306.59	72.52	26	132	426.175	70.5	24	111	444	49.5539	4.88135
IPI00117352.1	Tubulin beta-5 chain	72.52	2	5	27	254	catalytic activity; nucleotide binding; protein binding; structural molecule activity	cytoplasm; cytoskeleton; cytosol; membrane; nucleus	cell organization and biogenesis; cellular component movement; metabolic process		1.13624e+09	4190.09	72.52	27	139	433.954	70.5	25	115	444	49.639	4.89404
IPI00221614.3	ADP-ribosylation factor 3	72.38	6	6	10	40	nucleotide binding; signal transducer activity	cytoplasm; Golgi; nucleus	metabolic process; regulation of biological process; response to stimulus; transport		6.66272e+07	691.869	72.38	10	22	70.5212	58.56	7	18	181	20.5877	7.43018
IPI00109061.1	Tubulin beta-2B chain	72.36	3	1	27	229	catalytic activity; nucleotide binding; structural molecule activity	cytoplasm; cytoskeleton; membrane; nucleus	cell organization and biogenesis; cellular component movement; metabolic process		1.13624e+09	3595.78	72.36	26	127	370.572	70.34	26	102	445	49.9209	4.89404
IPI00230540.1	Isoform Mt-VDAC1 of Voltage-dependent anion-selective channel protein 1	72.08	3	13	15	65	nucleotide binding; protein binding; transporter activity	membrane; mitochondrion; nucleus	cell communication; cell death; defense response; regulation of biological process; response to stimulus; transport		1.14838e+08	1337.57	72.08	15	35	118.266	59.01	12	30	283	30.7366	8.54346
IPI00761696.2	Calmodulin	71.81	5	6	6	31	enzyme regulator activity; metal ion binding; protein binding	cytoplasm; cytoskeleton; cytosol; membrane; nucleus	regulation of biological process; response to stimulus		1.20936e+08	572.718	71.81	6	18	52.7059	71.81	5	13	149	16.8268	4.22119
IPI00319994.6	L-lactate dehydrogenase A chain	71.39	9	16	18	46	catalytic activity; nucleotide binding; protein binding	cytoplasm; cytosol; membrane; mitochondrion; nucleus	cell communication; metabolic process; regulation of biological process; response to stimulus		4.61574e+07	726.726	63.25	17	25	80.0972	53.61	14	21	332	36.4752	7.73779
IPI00331704.7	Gamma-enolase	70.74	8	16	21	128	catalytic activity; metal ion binding; protein binding	cytoplasm; extracellular; membrane	metabolic process		1.50465e+08	2606.54	70.74	21	68	239.676	64.98	17	60	434	47.267	5.10986
IPI00116498.1	14-3-3 protein zeta/delta	69.8	7	14	18	81	protein binding; RNA binding	cytoplasm; cytosol; membrane; mitochondrion; nucleus; vacuole	regulation of biological process; response to stimulus; transport		2.55035e+08	1278.61	69.8	17	46	141.089	63.27	15	35	245	27.7537	4.79248
IPI00137730.7	Phosphatidylethanolamine-binding protein 1	69.52	4	11	11	29	enzyme regulator activity; nucleotide binding; protein binding; RNA binding	cell surface; cytoplasm; endoplasmic reticulum; Golgi; membrane; mitochondrion; nucleus	metabolic process; regulation of biological process; response to stimulus		8.71056e+07	449.361	69.52	11	17	41.4872	64.71	8	12	187	20.8173	5.40186
IPI00415402.3	Isoform 1 of Syntaxin-binding protein 1	68.86	2	2	37	152	protein binding; RNA binding	cytoplasm; membrane; mitochondrion	cell communication; cell organization and biogenesis; regulation of biological process; transport		2.40786e+08	2408.41	68.86	37	85	254.685	66.5	32	67	594	67.5259	6.96143
IPI00110850.1	Actin, cytoplasmic 1	68.53	24	10	22	139	DNA binding; nucleotide binding; protein binding	cytoplasm; cytoskeleton; cytosol; membrane	cell organization and biogenesis		9.95153e+08	2404.72	68.53	22	79	255.034	48.53	12	60	375	41.7097	5.47803
IPI00415403.1	Isoform 2 of Syntaxin-binding protein 1	67.66	1	2	37	149	protein binding; RNA binding	cytoplasm; membrane; mitochondrion	cell communication; cell organization and biogenesis; regulation of biological process; transport		2.40786e+08	2358.73	67.66	37	83	249.823	65.51	32	66	603	68.6922	6.771
IPI00119113.3	V-type proton ATPase subunit B, brain isoform	67.51	1	16	23	97	catalytic activity; nucleotide binding; transporter activity	cytoplasm; cytosol; Golgi; membrane	metabolic process; transport		8.20465e+07	1571.74	62.43	22	50	176.975	61.45	20	47	511	56.5149	5.80811
IPI00623553.1	hypothetical protein	67.5	4	8	8	28	transporter activity		metabolic process; transport		3.27014e+07	416.417	67.5	8	15	45.821	61.25	6	13	160	18.6095	5.43994
IPI00988950.1	hemoglobin subunit beta-1-like	67.35	10	1	8	15	antioxidant activity; catalytic activity; metal ion binding; protein binding; transporter activity		regulation of biological process; transport		2.20318e+08					62.176	67.35	8	15	147	15.7382	7.69385
IPI00221615.5	ADP-ribosylation factor 5	66.67	4	3	8	23	nucleotide binding; protein binding; signal transducer activity	cytoplasm; Golgi; membrane; nucleus	regulation of biological process; response to stimulus; transport		5.01737e+07	300.619	61.11	7	11	41.1409	56.67	7	12	180	20.5166	6.78564
IPI00760000.1	Isoform Short of 14-3-3 protein beta/alpha	66.39	6	9	16	52					2.05603e+08	883.274	66.39	16	30	84.7709	61.48	14	22	244	27.8368	4.83057
IPI00129519.3	Brain acid soluble protein 1	66.37	2	11	11	55	DNA binding; protein binding	cytoplasm; membrane; nucleus	cell differentiation; regulation of biological process		1.01399e+08	950.382	66.37	11	30	98.562	53.1	9	25	226	22.0736	4.51318
IPI00323179.3	Rab GDP dissociation inhibitor alpha	66.22	2	19	24	67	enzyme regulator activity; protein binding	cytoplasm; Golgi	regulation of biological process; response to stimulus; transport		4.95039e+07	974.236	66.22	24	37	116.27	57.94	19	30	447	50.4891	5.08447
IPI00462072.3	Alpha-enolase	65.9	16	20	25	129	catalytic activity; metal ion binding; protein binding; RNA binding	cytoplasm; membrane; nucleus	metabolic process; regulation of biological process; response to stimulus		1.99409e+08	2348.6	65.9	25	71	225.927	61.29	19	58	434	47.1112	6.80029
IPI00315100.1	Transforming protein RhoA	65.28	4	6	8	22	catalytic activity; nucleotide binding; protein binding	cytoplasm; cytoskeleton; cytosol; membrane; mitochondrion; nucleus	cell differentiation; cell division; cell organization and biogenesis; cellular component movement; metabolic process; regulation of biological process; response to stimulus		1.59137e+07	307.086	65.28	8	12	37.275	55.44	6	10	193	21.7681	6.1001
IPI00845840.1	Isoform M1 of Pyruvate kinase isozymes M1/M2	64.97	3	4	30	124	catalytic activity; metal ion binding; nucleotide binding; protein binding; RNA binding	cytoplasm; membrane; mitochondrion; nucleus	cell death; metabolic process		1.96789e+08	2138.99	64.97	30	69	212.443	61.39	27	55	531	57.9479	7.13721
IPI00118384.1	14-3-3 protein epsilon	64.71	3	15	17	55	catalytic activity; protein binding; RNA binding	cytoplasm; cytosol; membrane; mitochondrion	cellular component movement; metabolic process; regulation of biological process; transport		1.91971e+08	932.82	64.71	17	34	74.4973	56.08	13	21	255	29.1554	4.7417
IPI00323357.3	Heat shock cognate 71 kDa protein	64.4	9	23	27	113	catalytic activity; nucleotide binding; protein binding; RNA binding	cell surface; cytoplasm; cytosol; membrane; nucleus; spliceosomal complex	cell organization and biogenesis; metabolic process; regulation of biological process; response to stimulus		1.35488e+08	1474.71	59.44	25	58	202.951	61.3	24	55	646	70.8272	5.51611
IPI00110658.1	Putative uncharacterized protein	64.08	3	7	7	24	antioxidant activity; catalytic activity; metal ion binding; protein binding; transporter activity	membrane	transport		1.39923e+08	380.167	64.08	7	15	34.6862	57.75	6	9	142	15.1928	8.82178
IPI00831055.2	Beta-globin	63.95	13	1	9	19	metal ion binding; transporter activity		transport		2.20318e+08	905.43	63.95	9	19					147	15.7111	7.69385
IPI00169916.11	Clathrin heavy chain 1	63.76	3	78	78	284	protein binding; RNA binding; structural molecule activity	membrane; mitochondrion	cell differentiation; cell organization and biogenesis; metabolic process; regulation of biological process; transport		1.48337e+08	4713.89	63.76	78	161	489.631	52.3	56	123	1675	191.435	5.69385
IPI00762198.2	Beta-globin	63.58	15	1	8	32	antioxidant activity; catalytic activity; metal ion binding; protein binding; transporter activity		regulation of biological process; transport		2.20318e+08	925.031	63.58	8	18	59.7268	57.62	7	14	151	16.2235	8.20654
IPI00230192.5	Isoform Alpha-1 of Guanine nucleotide-binding protein G(o) subunit alpha	63.56	15	5	16	66	catalytic activity; metal ion binding; nucleotide binding; protein binding; signal transducer activity	membrane	cell organization and biogenesis; metabolic process; regulation of biological process; response to stimulus		1.79964e+08	1153.73	54.52	15	37	106.483	57.34	14	29	354	40.0589	5.52881
IPI00229510.5	L-lactate dehydrogenase B chain	63.47	4	14	16	54	catalytic activity; nucleotide binding; protein binding	cytoplasm; membrane; mitochondrion	metabolic process		7.54365e+07	843.531	60.18	15	29	95.4841	58.68	13	25	334	36.549	6.04932
IPI00649886.1	Isoform Ia of Synapsin-1	63.03	3	28	29	119	catalytic activity; nucleotide binding; protein binding	cytosol; Golgi; membrane	metabolic process; transport		1.70909e+08	2320.46	63.03	29	74	172.041	56.66	22	45	706	74.0516	9.80322
IPI00128209.3	Isoform 1 of Adenylate kinase isoenzyme 1	62.89	3	9	9	20	catalytic activity; nucleotide binding	cytoplasm; membrane	metabolic process; regulation of biological process		1.3546e+07	263.946	62.89	9	10	37.8918	59.28	8	10	194	21.5261	5.80811
IPI00130280.1	ATP synthase subunit alpha, mitochondrial	62.39	4	22	27	139	catalytic activity; nucleotide binding; protein binding; RNA binding; transporter activity	membrane; mitochondrion	metabolic process; regulation of biological process; transport		1.95729e+08	3038.51	62.39	27	73	256.887	57.32	23	66	553	59.7156	9.18799
IPI00554989.3	Peptidyl-prolyl cis-trans isomerase	62.28	4	7	9	19	catalytic activity; protein binding; RNA binding	cytosol; membrane; nucleus	cell differentiation; cell organization and biogenesis; metabolic process; regulation of biological process		6.06275e+07	326.881	62.28	9	14	15.191	38.92	5	5	167	18.302	7.89893
IPI00311515.2	Beta-soluble NSF attachment protein	61.74	2	12	14	37	protein binding	membrane	cell communication; cell organization and biogenesis; regulation of biological process; transport		1.7799e+07	516.24	61.74	14	20	63.9175	57.72	13	17	298	33.5355	5.46533
IPI00318645.6	NADH dehydrogenase (ubiquinone) 1 alpha subcomplex 11	61.54	3	5	5	13		membrane; mitochondrion	metabolic process; transport		1.00659e+07	156.612	61.54	5	6	26.0154	61.54	5	7	143	15.1055	8.07471
IPI00119458.7	Fructose-bisphosphate aldolase C	61.43	2	17	19	64	catalytic activity; protein binding	cytoplasm; mitochondrion	cell death; cell organization and biogenesis; metabolic process; response to stimulus		6.13632e+07	1042.9	61.43	19	34	112.722	56.2	14	30	363	39.3702	7.12256
IPI00467833.6	triosephosphate isomerase 1	61.2	2	14	14	42	catalytic activity	cytosol; nucleus	development; metabolic process		8.70312e+07	831.826	61.2	14	26	60.0773	58.19	12	16	299	32.1713	5.74463
IPI00230707.6	14-3-3 protein gamma	61.13	4	9	14	53	catalytic activity; protein binding; RNA binding	cytoplasm; cytosol; membrane	metabolic process; regulation of biological process; response to stimulus; transport		2.16183e+08	839.683	61.13	14	29	88.6981	59.11	13	24	247	28.2849	4.89404
IPI00555069.3	Phosphoglycerate kinase 1	60.91	5	19	19	42	catalytic activity; nucleotide binding	cytoplasm; cytosol; membrane	metabolic process		1.10372e+08	776.354	60.91	19	25	67.2767	47.72	12	17	417	44.522	7.89893
IPI00162780.3	Guanine nucleotide-binding protein G(I)/G(S)/G(T) subunit beta-2	60.88	18	8	13	46	catalytic activity; protein binding; signal transducer activity	cytoplasm; membrane	metabolic process; regulation of biological process; response to stimulus		7.62719e+07	814.507	60.88	13	25	88.1787	54.12	10	21	340	37.3071	5.99854
IPI00131459.1	Nucleoside diphosphate kinase A	60.53	4	4	7	18	catalytic activity; DNA binding; metal ion binding; nucleotide binding; protein binding; RNA binding	cytoplasm; cytosol; membrane; mitochondrion; nucleus	cell differentiation; cellular homeostasis; metabolic process; regulation of biological process; response to stimulus; transport		2.47925e+07	253.943	60.53	7	11	23.4667	41.45	4	7	152	17.1969	7.37158
IPI00117312.1	Aspartate aminotransferase, mitochondrial	59.77	1	20	20	48	catalytic activity; protein binding; RNA binding	cell surface; membrane; mitochondrion; organelle lumen	metabolic process; response to stimulus; transport		1.31302e+08	756.291	59.77	19	29	64.4937	40.23	13	19	430	47.3812	8.99756
IPI00845833.1	Isoform 2 of Calcineurin subunit B type 1	59.38	2	4	4	14	catalytic activity; metal ion binding; protein binding	cytoplasm; membrane	cell differentiation; cell organization and biogenesis; metabolic process; transport		1.50935e+07	215.266	59.38	4	9	21.8228	48.13	3	5	160	18.1961	4.91943
IPI00407130.4	Isoform M2 of Pyruvate kinase isozymes M1/M2	59.13	3	1	27	115	catalytic activity; metal ion binding; nucleotide binding; protein binding; RNA binding	cytoplasm; membrane; mitochondrion; nucleus	cell death; metabolic process		1.73908e+08	2061.86	59.13	27	64	202.029	55.56	24	51	531	57.808	7.47412
IPI00121443.1	Cytochrome c oxidase polypeptide VIa	58.93	1	3	3	9	catalytic activity; transporter activity	membrane; mitochondrion	metabolic process; transport		8.64429e+06	90.0102	58.93	3	5	14.8301	44.64	2	4	112	12.4754	9.979
IPI00230418.5	Visinin-like protein 1	58.64	1	10	10	28	metal ion binding		regulation of biological process; response to stimulus		4.28691e+07	565.902	58.64	10	15	47.6085	52.88	8	13	191	22.128	5.14795
IPI00877205.1;IPI00230204.8	glutamate oxaloacetate transaminase 1, soluble	58.6	4	19	19	59	catalytic activity	cytoplasm; cytosol; nucleus; vacuole	metabolic process; response to stimulus		8.24829e+07	878.532	58.6	19	34	87.4388	51.82	17	25	413	46.2185	7.13721
IPI00458204.8	similar to Tubulin, beta 4	58.33	3	2	20	105	catalytic activity; nucleotide binding		cell organization and biogenesis; metabolic process		1.13624e+09	3043.72	58.33	20	105					444	49.7539	4.83057
IPI00229598.4	Isoform CNPI of 2',3'-cyclic-nucleotide 3'-phosphodiesterase	58	2	19	20	55	catalytic activity; nucleotide binding; RNA binding	cytoplasm; membrane; nucleus	cell differentiation; cell organization and biogenesis; metabolic process; response to stimulus		5.45305e+07	1095.52	54.25	17	32	84.2115	51.5	15	23	400	44.6262	8.51416
IPI00308162.3	Calcium-binding mitochondrial carrier protein Aralar1	57.9	4	24	24	73	metal ion binding; transporter activity	membrane; mitochondrion	response to stimulus; transport		2.44457e+07	1198.58	55.54	23	36	140.189	53.91	22	37	677	74.5227	8.25049
IPI00757372.2	Isochorismatase domain-containing protein 2A, mitochondrial	57.77	1	5	5	17	catalytic activity	cytoplasm; mitochondrion; nucleus	metabolic process; regulation of biological process		4.6709e+06	229.865	46.12	4	11	22.639	44.66	4	6	206	22.403	8.01611
IPI00457898.3	Phosphoglycerate mutase 1	57.48	32	13	13	46	catalytic activity; protein binding	cytoplasm; cytosol; membrane; nucleus	metabolic process; regulation of biological process		6.54813e+07	625.038	57.48	13	27	66.2121	45.67	8	19	254	28.8139	7.18115
IPI00656325.2	Vesicle-fusing ATPase	57.26	5	38	38	89	catalytic activity; metal ion binding; nucleotide binding; protein binding; RNA binding	cytoplasm; membrane	metabolic process; regulation of biological process; response to stimulus; transport		8.95227e+07	1445.24	57.26	38	53	138.022	43.01	23	36	744	82.561	6.94678
IPI00120716.3	Guanine nucleotide-binding protein G(I)/G(S)/G(T) subunit beta-1	57.06	13	7	12	42	catalytic activity; protein binding; signal transducer activity	membrane	cell death; cell proliferation; cellular homeostasis; metabolic process; regulation of biological process; response to stimulus		7.7671e+07	697.961	57.06	12	21	88.3638	50.29	9	21	340	37.353	5.99854
IPI00121545.1	Isoform 1 of Serine/threonine-protein phosphatase 2B catalytic subunit alpha isoform	57.01	7	12	19	59	catalytic activity; metal ion binding; protein binding	cytoplasm; cytosol; membrane; mitochondrion; nucleus	cellular homeostasis; metabolic process; regulation of biological process; response to stimulus; transport		7.21059e+07	953.005	56.81	18	33	98.5102	48.18	15	26	521	58.6063	5.85889
IPI00469548.2	Isoform IIa of Synapsin-2	57	4	19	21	71	catalytic activity; nucleotide binding; protein binding	membrane	metabolic process; transport		7.2746e+07	1229.24	53.07	20	38	134.022	54.1	18	33	586	63.3327	8.42627
IPI00473688.1	Isoform 2 of NAD-dependent deacetylase sirtuin-2	56.82	3	13	13	32	catalytic activity; metal ion binding; nucleotide binding; protein binding	chromosome; cytoplasm; cytoskeleton; cytosol; membrane; nucleus	cell differentiation; cell division; cell organization and biogenesis; metabolic process; regulation of biological process; response to stimulus		2.04402e+07	432.468	56.82	13	17	55.4559	46.88	10	15	352	39.5279	7.02002
IPI00115564.5	ADP/ATP translocase 1	56.71	2	10	18	52	protein binding; transporter activity	membrane; mitochondrion; nucleus	cell organization and biogenesis; regulation of biological process; transport		2.09022e+08	758.164	56.71	18	30	73.3386	46.98	13	22	298	32.8831	9.71533
IPI00116074.1	Aconitate hydratase, mitochondrial	56.67	1	29	29	98	catalytic activity; metal ion binding	mitochondrion; nucleus	metabolic process		1.12454e+08	1813.25	56.67	29	59	143.987	37.44	19	39	780	85.41	7.92822
IPI00132958.1	Acyl-coenzyme A thioesterase 13	56.43	1	5	5	10	catalytic activity	cytoplasm; cytoskeleton; cytosol; mitochondrion; nucleus	cell organization and biogenesis; metabolic process		7.6783e+06	191.785	56.43	5	5	18.6099	56.43	5	5	140	15.1729	8.82178
IPI00407499.1	Isoform 1 of 4-aminobutyrate aminotransferase, mitochondrial	56.4	5	18	18	47	catalytic activity; protein binding	mitochondrion; organelle lumen	metabolic process; response to stimulus		3.48724e+07	673.769	56.4	18	28	71.4366	36.2	12	19	500	56.4156	8.08936
IPI00122965.1	Ras-related protein Rab-3A	56.36	25	5	11	43	catalytic activity; enzyme regulator activity; nucleotide binding; protein binding	cytosol; membrane	cell communication; cell organization and biogenesis; metabolic process; regulation of biological process; response to stimulus; transport		1.34115e+08	662.39	56.36	11	23	72.7265	46.36	8	20	220	24.9541	5.03369
IPI00308885.6	Isoform 1 of 60 kDa heat shock protein, mitochondrial	56.2	7	22	22	79	nucleotide binding; protein binding; RNA binding	cell surface; cytoplasm; cytosol; endoplasmic reticulum; endosome; Golgi; membrane; mitochondrion; organelle lumen	cell proliferation; metabolic process; regulation of biological process; response to stimulus		3.13668e+07	1629.7	56.2	22	43	155.396	48.34	17	36	573	60.9174	6.17627
IPI00118986.1	ATP synthase subunit O, mitochondrial	55.4	4	9	9	21	catalytic activity; protein binding; transporter activity	membrane; mitochondrion; nucleus	metabolic process; transport		6.22003e+07	335.63	45.07	8	11	31.8572	49.77	8	10	213	23.3487	9.99365
IPI00133706.1	Ras-related protein Rab-1B	55.22	19	3	8	20	nucleotide binding	cytoplasm; Golgi; membrane; mitochondrion; nucleus	regulation of biological process; response to stimulus; transport		8.21678e+07	347.457	55.22	8	12	25.9253	28.36	4	8	201	22.1732	5.73193
IPI00759847.1	Isoform 2 of Protein NDRG2	54.9	2	12	12	25	protein binding; signal transducer activity	cytoplasm; cytosol; Golgi; nucleus	cell communication; cell differentiation; defense response; development; regulation of biological process; response to stimulus		1.97609e+07	333.513	54.9	12	15	39.041	39.5	7	10	357	39.2554	5.63037
IPI00224210.5	Cytochrome b-c1 complex subunit 8	54.88	1	3	3	5	catalytic activity; transporter activity	membrane; mitochondrion	metabolic process; transport		1.01088e+07	57.195	54.88	3	3	6.35395	15.85	1	2	82	9.76211	10.2573
IPI00120719.4	Cytochrome c oxidase subunit 5A, mitochondrial	54.79	1	6	6	10	catalytic activity; metal ion binding; transporter activity	membrane; mitochondrion	metabolic process; transport		2.34951e+07	88.5436	54.11	5	6	14.4812	49.32	4	4	146	16.0913	6.53662
IPI00928020.1	28 kDa protein	53.94	3	8	8	17	catalytic activity; protein binding		metabolic process; regulation of biological process; response to stimulus		9.9754e+06	270.543	43.57	7	11	23.2518	29.46	5	6	241	28.019	5.2876
IPI00312527.4	Crmp1 protein	53.79	4	18	22	55	catalytic activity; protein binding	cytoplasm; cytoskeleton	metabolic process		1.29478e+08	741.061	53.79	22	32	82.6147	38.05	16	23	686	74.1744	6.81494
IPI00119138.1	Cytochrome b-c1 complex subunit 2, mitochondrial	53.64	1	17	18	44	catalytic activity; metal ion binding; protein binding	membrane; mitochondrion	metabolic process; transport		3.32218e+07	734.856	53.64	18	24	75.3321	48.12	14	20	453	48.205	9.24658
IPI00890117.1	Cofilin-1	53.61	2	7	7	15	protein binding	cytoplasm; cytoskeleton; cytosol; extracellular; membrane; nucleus	cell organization and biogenesis; cellular component movement; metabolic process; regulation of biological process; response to stimulus; transport		7.34494e+07	458.815	53.61	7	15					166	18.5477	8.08936
IPI00225390.5	Cytochrome c oxidase subunit 6B1	53.49	1	4	4	8	catalytic activity; transporter activity	membrane; mitochondrion	metabolic process; transport		3.16338e+07	109.478	53.49	4	5	8.07327	29.07	2	3	86	10.0649	8.71924
IPI00465648.3	Isoform 3 of Dynamin-1	53.47	8	2	37	128	catalytic activity; nucleotide binding; protein binding; RNA binding	cytoplasm; cytoskeleton	cell organization and biogenesis; metabolic process; transport		1.06296e+08	1814.33	53.47	36	71	213.359	46.18	28	57	851	95.8672	6.75635
IPI00753037.3;IPI00753037.5	Isoform 5 of Dynamin-1	53.47	11	2	37	125	catalytic activity; nucleotide binding; protein binding; RNA binding	cytoplasm; cytoskeleton	cell organization and biogenesis; metabolic process; transport		1.06296e+08	1737.61	53.47	36	70	205.93	44.54	27	55	851	95.9963	7.00537
IPI00127417.1	Nucleoside diphosphate kinase B	53.29	3	3	6	17	catalytic activity; metal ion binding; nucleotide binding; protein binding	cytoplasm; membrane; mitochondrion; nucleus	cell organization and biogenesis; metabolic process; regulation of biological process; response to stimulus		2.09313e+07	277.109	53.29	6	11	21.253	31.58	3	6	152	17.3519	7.50342
IPI00122048.2	Sodium/potassium-transporting ATPase subunit alpha-3	52.81	8	28	43	176	catalytic activity; metal ion binding; nucleotide binding; protein binding; transporter activity	cytoplasm; endoplasmic reticulum; Golgi; membrane; nucleus	metabolic process; regulation of biological process; response to stimulus; transport		2.50356e+08	3297.56	52.81	43	93	324.87	47.48	36	83	1013	111.62	5.41455
IPI00323592.2	Malate dehydrogenase, mitochondrial	52.66	1	14	14	55	catalytic activity; nucleotide binding; protein binding; RNA binding	cytoplasm; membrane; mitochondrion; nucleus; organelle lumen	metabolic process		1.60511e+08	984.558	52.66	14	31	82.3746	49.7	13	24	338	35.5888	8.67529
IPI00754071.1	22 kDa protein	52.5	7	11	11	20	antioxidant activity; catalytic activity	cytoplasm; cytosol; membrane; mitochondrion; vacuole	cell organization and biogenesis; metabolic process; response to stimulus		2.80915e+07	361.734	52.5	11	13	27.2424	31	5	7	200	22.4799	8.88037
IPI00885385.1	29 kDa protein	52.34	2	9	9	48	protein binding	membrane	regulation of biological process; transport		2.98642e+07	586.803	52.34	9	29	79.8603	46.88	8	19	256	29.4666	4.98291
IPI00121534.11	Carbonic anhydrase 2	52.31	1	8	8	28	catalytic activity; metal ion binding	cytoplasm; cytosol; membrane	cellular homeostasis; metabolic process; regulation of biological process; response to stimulus; transport		4.0243e+07	522.578	52.31	8	16	45.11	43.85	6	12	260	29.0145	7.00537
IPI00467152.4	guanine nucleotide binding protein, alpha inhibiting 1	52.26	12	9	13	43	catalytic activity; metal ion binding; nucleotide binding; protein binding; signal transducer activity	cytoplasm; cytoskeleton; membrane; nucleus	cell division; metabolic process; regulation of biological process; response to stimulus		1.13774e+08	776.362	48.59	12	23	76.9167	49.72	12	20	354	40.3352	5.97314
IPI00229080.7;IPI00554929.3	MCG18238	51.8	13	16	30	60	enzyme regulator activity; nucleotide binding; protein binding; RNA binding	cell surface; cytoplasm; cytosol; membrane; mitochondrion	cell organization and biogenesis; metabolic process; regulation of biological process; response to stimulus		8.5572e+07	945.116	47.51	28	36	85.5532	36.33	18	24	724	83.2291	5.03369
IPI00119115.2	V-type proton ATPase subunit E 1	51.77	2	10	10	27	catalytic activity; protein binding; transporter activity	cytoplasm; cytosol; endosome; membrane; mitochondrion	metabolic process; transport		3.68256e+07	429.49	51.77	10	15	45.492	42.48	8	12	226	26.1408	8.42627
IPI00986663.1	Uncharacterized protein (Fragment)	51.43	1	1	1	1					0					2.79283	51.43	1	1	35	3.85788	4.43701
IPI00122547.1	Voltage-dependent anion-selective channel protein 2	51.19	4	11	12	31	nucleotide binding; protein binding; transporter activity	membrane; mitochondrion; nucleus	regulation of biological process; transport		4.85549e+07	592.791	51.19	12	18	47.3047	43.39	9	13	295	31.7126	7.48877
IPI00119689.1	Isoform 1 of AP-2 complex subunit beta-1	51.01	8	23	34	99	protein binding; transporter activity	membrane	cell organization and biogenesis; transport		3.25489e+07	1324.74	51.01	34	54	176.217	43.86	26	45	937	104.516	5.37646
IPI00132734.1	Dynein light chain 2, cytoplasmic	50.56	4	4	4	6	catalytic activity; motor activity; protein binding	cytoplasm; cytoskeleton; membrane; nucleus	metabolic process; transport		9.46658e+06	105.32	50.56	4	4	6.33283	37.08	2	2	89	10.3431	7.37158
IPI00310972.4	RAP1, GTP-GDP dissociation stimulator 1 isoform b	50.18	4	17	17	48	protein binding	cytosol; endoplasmic reticulum; mitochondrion	cell organization and biogenesis; cellular homeostasis; regulation of biological process		9.01604e+06	702.042	50.18	17	27	81.5578	42.29	13	21	558	60.7539	5.42725
IPI00130186.4	V-type proton ATPase subunit C 1	49.74	5	13	13	31	catalytic activity; transporter activity	cytoplasm; membrane	metabolic process; transport		1.20415e+07	483.27	47.12	12	18	55.163	33.77	7	13	382	43.8599	7.45947
IPI00129618.1	Synaptotagmin-1	49.41	4	16	17	54	metal ion binding; protein binding; transporter activity	cytoplasm; membrane	regulation of biological process; response to stimulus; transport		7.51334e+07	962.316	49.41	17	31	88.9598	45.13	14	23	421	47.3878	8.52881
IPI00114209.1	Glutamate dehydrogenase 1, mitochondrial	49.28	4	18	18	37	catalytic activity; nucleotide binding; protein binding	cytoplasm; membrane; mitochondrion; organelle lumen	metabolic process; regulation of biological process; response to stimulus		3.8164e+07	473.858	46.24	17	21	55.0925	35.3	13	16	558	61.2982	8.00146
IPI00128296.1	Creatine kinase, ubiquitous mitochondrial	48.8	6	13	13	34	catalytic activity; nucleotide binding; protein binding	membrane; mitochondrion	metabolic process		2.58882e+07	475.585	41.87	10	17	66.9528	39.71	10	17	418	46.9742	8.1626
IPI00626790.3	Glutamine synthetase	48.79	7	16	16	54	catalytic activity; metal ion binding; nucleotide binding; protein binding	cytoplasm; endoplasmic reticulum; mitochondrion; nucleus	cell communication; cell organization and biogenesis; cell proliferation; metabolic process; regulation of biological process; response to stimulus		9.39733e+07	907.422	48.79	16	29	101.41	42.36	12	25	373	42.0923	7.07861
IPI00928416.1	50 kDa protein	48.79	6	14	14	25	catalytic activity; nucleotide binding; protein binding	membrane; mitochondrion	metabolic process		1.52285e+07	450.117	43.74	13	15	40.1846	34.51	7	10	455	49.8812	8.07471
IPI00127841.3	ADP/ATP translocase 2	48.66	6	5	13	33	RNA binding; transporter activity	membrane; mitochondrion; nucleus	regulation of biological process; transport		1.81432e+08	469.914	48.66	13	21	41.2772	35.91	8	12	298	32.9102	9.72998
IPI00109275.1	Mitochondrial glutamate carrier 1	48.61	5	8	10	17	transporter activity	membrane; mitochondrion; nucleus	transport		1.32344e+07	274.78	48.61	10	11	26.9054	34.67	5	6	323	34.6482	9.08545
IPI00230715.5	NADH dehydrogenase [ubiquinone] 1 alpha subcomplex subunit 13	48.61	1	6	6	10	catalytic activity; nucleotide binding	cytoplasm; membrane; mitochondrion; nucleus	cell death; cell organization and biogenesis; metabolic process; regulation of biological process; response to stimulus; transport		1.67855e+07	152.487	37.5	5	6	12.0733	34.03	4	4	144	16.8486	9.48096
IPI00115546.4	Isoform Alpha-2 of Guanine nucleotide-binding protein G(o) subunit alpha	48.59	13	1	13	53	catalytic activity; metal ion binding; nucleotide binding; protein binding; signal transducer activity	membrane	metabolic process; regulation of biological process; response to stimulus		1.79964e+08	1047.12	48.59	13	31	78.8504	43.79	11	22	354	40.011	6.01123
IPI00222419.5	Cytochrome c, somatic	48.57	4	5	5	13	metal ion binding	cytosol; mitochondrion; nucleus	cell death; metabolic process; regulation of biological process; response to stimulus; transport		2.32391e+07	229.011	48.57	5	8	18.2082	47.62	4	5	105	11.598	9.5835
IPI00330804.4	Heat shock protein HSP 90-alpha	48.57	11	19	32	74	catalytic activity; enzyme regulator activity; nucleotide binding; protein binding; RNA binding	cell surface; cytoplasm; cytosol; membrane; mitochondrion; nucleus	cell organization and biogenesis; cellular component movement; metabolic process; regulation of biological process; response to stimulus; transport		8.57062e+07	1127.6	46.93	31	44	104.419	36.97	20	30	733	84.7348	5.0083
IPI00648514.1	18 kDa protein	48.39	2	6	6	14	metal ion binding; protein binding		regulation of biological process; response to stimulus		6.20443e+06	268.357	48.39	6	9	22.5282	32.9	3	5	155	18.0389	4.98291
IPI00128986.1	Transgelin-3	48.24	3	8	8	20	protein binding	nucleus	regulation of biological process		7.96751e+06	246.942	48.24	8	11	29.2316	40.7	6	9	199	22.4562	7.32764
IPI00310091.8	Serine/threonine-protein phosphatase 2A 65 kDa regulatory subunit A alpha isoform	48.05	8	20	20	56	catalytic activity; protein binding	chromosome; cytoplasm; cytosol	metabolic process; regulation of biological process		2.51716e+07	979.004	43.29	19	30	99.894	41.26	17	26	589	65.2809	5.10986
IPI00880753.1	9 kDa protein	48.05	2	2	2	5	catalytic activity	membrane; mitochondrion	metabolic process; transport		1.02671e+07	83.29	48.05	2	3	8.28915	48.05	2	2	77	8.67964	5.13525
IPI00109109.1	Superoxide dismutase [Mn], mitochondrial	47.75	1	5	5	20	antioxidant activity; catalytic activity; DNA binding; metal ion binding; protein binding	cytoplasm; membrane; mitochondrion; organelle lumen	cell death; cell differentiation; cell organization and biogenesis; metabolic process; regulation of biological process; response to stimulus		2.40243e+07	404.214	47.75	5	11	36.4138	37.84	4	9	222	24.5875	8.6167
IPI00126115.1	Isoform 1 of Sideroflexin-3	47.35	3	7	9	30	transporter activity	membrane; mitochondrion	transport		2.15756e+07	472.832	47.35	9	13	58.7519	47.35	9	17	321	35.3835	9.51025
IPI00122015.1	Protein FAM49B	47.22	2	8	9	17	protein binding				1.02707e+07	348.641	47.22	9	10	27.5292	34.57	6	7	324	36.7527	6.06201
IPI00911164.1;IPI01023179.1	Harvey rat sarcoma virus oncogene 1 isoform 1	47.09	14	5	5	11	catalytic activity; nucleotide binding; protein binding; transporter activity	Golgi; membrane	cell death; cell organization and biogenesis; cell proliferation; metabolic process; regulation of biological process; response to stimulus; transport		6.325e+06	159.681	39.15	4	5	21.9299	47.09	5	6	189	21.2846	5.31299
IPI00132042.1	Pyruvate dehydrogenase E1 component subunit beta, mitochondrial	46.8	1	13	13	47	catalytic activity	mitochondrion; nucleus; organelle lumen	metabolic process		2.86221e+07	675.957	46.8	13	26	73.1479	39.55	10	21	359	38.912	6.87354
IPI00336324.11	Malate dehydrogenase, cytoplasmic	46.71	2	11	11	38	catalytic activity; nucleotide binding	cytoplasm; cytosol; mitochondrion	metabolic process		1.42563e+08	555.037	46.71	11	19	65.4581	32.63	9	19	334	36.4881	6.58057
IPI00120212.1	NADH dehydrogenase [ubiquinone] 1 alpha subcomplex subunit 9, mitochondrial	46.68	1	3	12	21	catalytic activity; nucleotide binding; protein binding	membrane; mitochondrion; nucleus; organelle lumen	metabolic process; transport		2.02425e+07	558.885	46.68	12	21					377	42.4823	9.74463
IPI00845772.1	Isoform 2 of Cytochrome c1, heme protein, mitochondrial	46.62	2	6	6	13	metal ion binding	cytoplasm; membrane; mitochondrion; nucleus	metabolic process; response to stimulus; transport		2.21433e+07	213.067	26.69	4	7	26.0751	37.97	4	6	266	29.4786	7.04932
IPI00120193.1	Isoform 1 of Cell division control protein 42 homolog	46.6	1	2	6	21	catalytic activity; nucleotide binding; protein binding	cytoplasm; cytoskeleton; membrane	cell communication; cell differentiation; cell division; cell organization and biogenesis; cellular component movement; metabolic process; regulation of biological process; response to stimulus; transport		2.03596e+07	243.864	46.6	6	11	32.6142	46.6	6	10	191	21.2969	6.03662
IPI00116896.1	ATP synthase protein 8	46.27	1	3	3	4	catalytic activity; transporter activity	membrane; mitochondrion	metabolic process; transport		2.71401e+07	45.9	26.87	2	2	4.96305	34.33	2	2	67	7.76119	9.87646
IPI00137227.1	Ras-related protein Rab-2A	46.23	6	7	7	13	catalytic activity; nucleotide binding	cytoplasm; endoplasmic reticulum; Golgi; membrane; nucleus	metabolic process; regulation of biological process; response to stimulus; transport		1.43033e+07	149.039	38.68	6	7	19.2809	33.96	5	6	212	23.5328	6.53662
IPI00113141.1	Citrate synthase, mitochondrial	46.12	2	14	14	32	catalytic activity; RNA binding	mitochondrion; nucleus; organelle lumen	metabolic process		9.38866e+07	511.903	46.12	14	21	41.2412	27.37	7	11	464	51.7034	8.57275
IPI00224740.6	Profilin-1	45.71	2	5	5	8	enzyme regulator activity; nucleotide binding; protein binding; RNA binding	cytoplasm; cytoskeleton; cytosol; extracellular; membrane; nucleus	cell organization and biogenesis; regulation of biological process; response to stimulus		1.88543e+07	141.835	45.71	5	5	10.5926	33.57	3	3	140	14.9475	8.27979
IPI00116356.5	AP-2 complex subunit mu-1	45.52	3	15	15	35	protein binding	membrane; mitochondrion	transport		2.51679e+07	470.688	45.52	15	22	45.1308	34.94	10	13	435	49.623	9.53955
IPI00113149.1	Syntaxin-1B	45.49	2	12	12	36	protein binding	membrane	cell communication; regulation of biological process; transport		5.75956e+07	715.71	45.49	12	20	60.6566	39.24	10	16	288	33.2238	5.37646
IPI00331663.14	Putative uncharacterized protein	45.3	8	1	5	9	nucleotide binding; protein binding; signal transducer activity	cytoplasm; cytosol; Golgi; membrane; nucleus	cellular component movement; metabolic process; regulation of biological process; response to stimulus; transport		4.46498e+07	200.823	45.3	5	9					181	20.4646	6.01123
IPI00230212.5	Glutathione S-transferase Mu 1	44.95	20	10	10	30	catalytic activity; metal ion binding; protein binding	cytoplasm; extracellular	metabolic process; response to stimulus		4.18837e+07	455.12	44.95	10	17	44.6133	35.78	8	13	218	25.9531	7.94287
IPI00131176.1	Cytochrome c oxidase subunit 2	44.93	1	7	7	33	catalytic activity; metal ion binding; transporter activity	membrane; mitochondrion	metabolic process; transport		1.07639e+08	485.399	27.75	6	18	59.0832	44.93	6	15	227	25.959	4.729
IPI00404182.2	Rho-related GTP-binding protein RhoB	44.9	1	3	5	9	nucleotide binding; protein binding	cytosol; endosome; membrane; nucleus	cell death; cell differentiation; development; regulation of biological process; response to stimulus; transport		9.94818e+06	144.962	17.35	3	4	18.5286	40.82	4	5	196	22.1091	5.23682
IPI00121309.2	NADH dehydrogenase [ubiquinone] iron-sulfur protein 3, mitochondrial	44.87	3	9	9	20	catalytic activity	membrane; mitochondrion; nucleus	metabolic process; regulation of biological process; transport		1.75101e+07	263.152	44.87	9	11	30.5566	39.92	8	9	263	30.1305	7.1665
IPI00165854.3	Ubiquitin-conjugating enzyme E2 N	44.74	7	4	4	6	catalytic activity; nucleotide binding; protein binding; RNA binding	cytoplasm; nucleus	cell organization and biogenesis; metabolic process; regulation of biological process; response to stimulus		1.95435e+07	94.5956	38.16	3	3	11.8648	38.16	3	3	152	17.127	6.56592
IPI00649199.1	LIM and SH3 protein 1	44.64	9	2	2	4	metal ion binding; protein binding; transporter activity	cytoplasm; cytoskeleton	transport		4.18521e+06	60.2479	44.64	2	2	5.85033	44.64	2	2	56	6.50537	8.49951
IPI00315999.4	V-type proton ATPase subunit F	44.54	2	3	3	14	catalytic activity; transporter activity	membrane	metabolic process; transport		2.81352e+06	220.218	44.54	3	7	28.421	44.54	3	7	119	13.362	5.8208
IPI00670400.2	MCG51135, isoform CRA_c	44.51	4	5	5	10		mitochondrion			6.21271e+06	126.266	44.51	5	6	11.5161	40.24	4	4	164	18.7865	8.36768
IPI00128346.1	CDGSH iron sulfur domain-containing protein 1	44.44	1	5	5	14	metal ion binding	membrane; mitochondrion	regulation of biological process		1.80147e+07	197.818	44.44	5	9	19.9151	36.11	3	5	108	12.0892	9.05615
IPI00337893.2	Pyruvate dehydrogenase E1 component subunit alpha, somatic form, mitochondrial	44.36	1	11	11	26	catalytic activity	mitochondrion; nucleus; organelle lumen	metabolic process		4.06846e+07	349.192	44.36	11	15	36.5405	28.46	8	11	390	43.2036	8.19189
IPI00621806.2	Isoform Alpha CaMKII of Calcium/calmodulin-dependent protein kinase type II alpha chain	44.35	10	12	16	45	catalytic activity; nucleotide binding; protein binding	cytoplasm; membrane; mitochondrion; nucleus	cell organization and biogenesis; metabolic process; regulation of biological process; response to stimulus; transport		1.06405e+08	812.62	44.35	16	26	71.2379	32.64	10	19	478	54.0805	7.07861
IPI00757353.2	Spectrin alpha 2	44.17	7	79	79	186	metal ion binding; protein binding	cytoplasm; cytoskeleton; membrane	cell organization and biogenesis; regulation of biological process		1.95092e+07	3168.21	39	74	105	305.573	34.52	58	81	2477	284.977	5.33838
IPI00223377.1	Isoform 4 of Myelin basic protein	44.1	12	9	9	36	protein binding; structural molecule activity	cytoplasm; membrane; nucleus	cell organization and biogenesis; regulation of biological process; response to stimulus		4.78692e+08	475.916	44.1	9	24	35.9303	27.18	5	12	195	21.489	11.2388
IPI00117910.3	Peroxiredoxin-2	43.94	3	7	7	17	antioxidant activity; catalytic activity; protein binding	cytoplasm; cytosol; mitochondrion	cell proliferation; metabolic process; regulation of biological process; response to stimulus		2.76037e+07	213.015	43.94	7	9	25.3959	38.89	6	8	198	21.7651	5.41455
IPI00114560.5	Ras-related protein Rab-1A	43.9	22	2	7	22	catalytic activity; nucleotide binding; protein binding	cytoplasm; cytosol; endoplasmic reticulum; endosome; Golgi; membrane; nucleus	cell organization and biogenesis; cellular component movement; defense response; metabolic process; regulation of biological process; response to stimulus; transport		8.36276e+07	388.522	43.9	7	12	33.7905	36.1	5	10	205	22.6634	6.21436
IPI00656269.1	Isoform 2 of 14-3-3 protein theta	43.62	10	8	12	40					2.05603e+08	645.819	43.62	12	23	61.7216	38.68	10	17	243	27.6829	4.93213
IPI00895414.1	Parkinson disease (Autosomal recessive, early onset) 7	43.62	11	5	5	14	antioxidant activity; catalytic activity; enzyme regulator activity; metal ion binding; protein binding; RNA binding	cytoplasm; cytosol; membrane; mitochondrion; nucleus	cell communication; cell organization and biogenesis; cell proliferation; defense response; metabolic process; regulation of biological process; response to stimulus; transport		9.10364e+06	142.72	43.62	5	8	20.5667	39.89	4	6	188	19.8953	6.771
IPI00228757.1	Isoform Short of Thymosin beta-4	43.18	3	1	1	4	protein binding	cytoplasm; cytoskeleton; cytosol; nucleus	cell organization and biogenesis; regulation of biological process		1.8177e+06	54.2822	43.18	1	2	8.02038	43.18	1	2	44	5.04952	5.05908
IPI00624653.1	Up-regulated during skeletal muscle growth protein 5	43.1	1	2	2	3		membrane; mitochondrion			9.02526e+06	80.9161	43.1	2	2	2.6195	17.24	1	1	58	6.37736	9.83252
IPI00128973.1	Neuromodulin	42.73	1	5	5	14	enzyme regulator activity; metal ion binding; protein binding	cytoplasm; cytoskeleton; cytosol; membrane; nucleus	cell differentiation; cellular component movement; development; regulation of biological process; response to stimulus		6.58983e+06	235.507	42.73	5	10	16.3968	18.06	2	4	227	23.6183	4.729
IPI00133440.1	Prohibitin	42.65	5	8	8	15	DNA binding; protein binding	cytoplasm; membrane; mitochondrion; nucleus	cell differentiation; cell organization and biogenesis; metabolic process; regulation of biological process; response to stimulus		1.37403e+07	212.009	36.4	7	9	22.836	26.84	5	6	272	29.8019	5.75732
IPI00115627.4	Actin-related protein 3	42.58	1	8	10	20	nucleotide binding; protein binding	cytoplasm; cytoskeleton; membrane	cell division; cell organization and biogenesis; cellular component movement; regulation of biological process; response to stimulus		1.58948e+07	351.507	42.58	10	12	28.3824	24.16	6	8	418	47.327	5.88428
IPI00113895.1	Alpha-centractin	42.55	1	3	9	24	nucleotide binding	cytoplasm; cytoskeleton			1.21994e+07	459.415	42.55	9	13	45.5974	30.85	6	11	376	42.5869	6.63916
IPI00874456.1	Dihydrolipoyl dehydrogenase, mitochondrial	42.44	2	12	12	38	catalytic activity; nucleotide binding	cytoplasm; mitochondrion; nucleus; organelle lumen	cellular homeostasis; metabolic process; regulation of biological process		4.20712e+07	680.262	42.44	12	21	73.2448	36.15	9	17	509	54.2382	7.89893
IPI00968964.1	Uncharacterized protein	42.31	4	1	1	1	protein binding	cytoplasm	cellular component movement		3.01031e+06					2.98066	42.31	1	1	78	8.37443	7.92822
IPI00273164.1	Succinate-semialdehyde dehydrogenase, mitochondrial	42.26	1	11	11	32	catalytic activity; nucleotide binding	mitochondrion	cell organization and biogenesis; metabolic process		1.17614e+07	382.006	42.26	11	17	52.5706	36.14	10	15	523	55.9328	8.25049
IPI00850126.2;IPI00987804.4	similar to RAB3C, member RAS oncogene family isoform 1	42.22	23	4	9	26	nucleotide binding; protein binding	cytosol; membrane	regulation of biological process; response to stimulus; transport		1.09827e+08	441.959	42.22	9	14	37.9715	36	7	12	225	25.5965	5.13525
IPI00228633.7	Glucose-6-phosphate isomerase	42.11	5	18	18	75	catalytic activity; protein binding	cytoplasm; cytosol; extracellular; membrane; nucleus	metabolic process; regulation of biological process		6.47921e+07	1308.57	42.11	18	40	131.351	37.46	14	35	558	62.7272	8.1333
IPI00270788.1	UPF0327 protein C1orf151 homolog	42.11	1	1	1	1		membrane; mitochondrion			679235	36.37	42.11	1	1					76	8.56125	8.93896
IPI00923013.1	Ubiquitin B	41.95	24	3	3	8	protein binding		cell organization and biogenesis; cellular homeostasis		2.93616e+07	73.6053	41.95	3	5	9.11332	31.78	2	3	236	26.6034	8.23584
IPI00331110.3	Endophilin-A1	41.76	6	9	12	34	protein binding	cytoplasm; membrane	regulation of biological process; transport		4.46642e+07	472.392	41.76	12	21	47.4542	34.66	7	13	352	39.9301	5.38916
IPI00133240.1	Cytochrome b-c1 complex subunit Rieske, mitochondrial	41.61	1	7	7	12	catalytic activity; metal ion binding; protein binding; transporter activity	membrane; mitochondrion	metabolic process; response to stimulus; transport		1.79521e+07	194.451	41.61	7	7	17.5883	24.45	4	5	274	29.3492	8.70459
IPI00400180.1	Amphiphysin	41.55	2	15	17	40	protein binding	cytoplasm; cytoskeleton; membrane	regulation of biological process; response to stimulus; transport		2.77418e+07	584.454	38.19	15	22	73.5023	25.66	10	18	686	74.9672	4.62744
IPI00230754.5	Mitochondrial 2-oxoglutarate/malate carrier protein	41.4	3	9	9	25	RNA binding; transporter activity	membrane; mitochondrion; nucleus	transport		1.71717e+07	395.412	38.85	8	12	50.4414	35.99	8	13	314	34.1329	9.93506
IPI00132653.1	Succinyl-CoA:3-ketoacid-coenzyme A transferase 1, mitochondrial	41.35	3	12	12	42	catalytic activity; protein binding	mitochondrion; organelle lumen	cellular homeostasis; metabolic process; regulation of biological process; response to stimulus		1.91953e+07	586.303	41.35	12	23	73.5015	36.73	10	19	520	55.953	8.52881
IPI00129685.2	Translationally-controlled tumor protein	41.34	3	3	3	5	metal ion binding; protein binding	cytoskeleton; endosome; extracellular	cell death; cell differentiation; regulation of biological process		1.21483e+07	161.454	41.34	3	5					179	20.2361	4.93213
IPI00121788.1	Peroxiredoxin-1	41.21	9	7	7	11	antioxidant activity; catalytic activity; protein binding; RNA binding	cytoplasm; cytosol; mitochondrion; nucleus; organelle lumen	cell proliferation; defense response; metabolic process; regulation of biological process; response to stimulus		1.5714e+07	156.749	41.21	7	8	9.79346	20.6	3	3	199	22.1624	8.11865
IPI00120212.2	NADH dehydrogenase [ubiquinone] 1 alpha subcomplex subunit 9, mitochondrial	41.11	1	1	10	17	catalytic activity; nucleotide binding; protein binding	membrane; mitochondrion; nucleus; organelle lumen	metabolic process; transport		1.46494e+07					67.8636	41.11	10	17	377	42.4984	9.74463
IPI00108330.2	CB1 cannabinoid receptor-interacting protein 1	40.85	2	4	4	14					1.57785e+07	207.937	40.85	4	8	24.1954	37.2	3	6	164	18.6006	7.95752
IPI00122565.1	Isoform 1 of Rab GDP dissociation inhibitor beta	40.67	3	8	13	38	enzyme regulator activity; protein binding; RNA binding	cell surface; cytoplasm; Golgi; membrane	regulation of biological process; response to stimulus; transport		3.24148e+07	524.608	40.67	13	20	66.5478	32.58	11	18	445	50.5047	6.25244
IPI00124771.1	Phosphate carrier protein, mitochondrial	40.62	3	10	10	34	protein binding; transporter activity	membrane; mitochondrion	transport		6.4211e+07	416.322	40.62	10	17	55.8294	33.33	7	17	357	39.6065	9.26123
IPI00889265.1	Isoform 2 of Neurochondrin	40.59	2	17	17	43	protein binding	cytoplasm; cytosol; membrane; nucleus	cell organization and biogenesis; regulation of biological process		1.81651e+07	772.853	35.53	16	25	66.9039	31.04	12	18	712	77.2549	5.5415
IPI00311461.1	V-type proton ATPase subunit H	40.58	1	13	13	26	catalytic activity; transporter activity	membrane	transport		2.25937e+07	429.347	40.58	13	16	40.6217	26.5	7	10	483	55.8191	6.60986
IPI00323600.4	Coronin-1A	40.56	4	10	10	23	protein binding; RNA binding	cytoplasm; cytoskeleton; membrane	cell organization and biogenesis; cellular component movement; regulation of biological process; response to stimulus; transport		1.83061e+07	319.801	40.56	10	14	31.8757	30.59	7	9	461	50.9569	6.48096
IPI00112001.1	Adenylyl cyclase-associated protein 2	40.55	2	12	12	32	protein binding	membrane	cell organization and biogenesis		1.46967e+07	402.83	40.55	12	16	55.568	40.55	12	16	476	52.8289	6.43018
IPI00315794.1	Cytochrome b5 type B	40.41	2	3	3	11	enzyme regulator activity; metal ion binding; transporter activity	membrane; mitochondrion	metabolic process; regulation of biological process; transport		1.01572e+07	201.523	40.41	3	8	13.7354	32.19	2	3	146	16.3078	4.89404
IPI00113849.1	Isoform 2 of Cell division control protein 42 homolog	40.31	2	1	5	22	catalytic activity; nucleotide binding; protein binding	cytoplasm; cytoskeleton; cytosol; membrane	cell communication; cell differentiation; cell division; cell organization and biogenesis; cellular component movement; metabolic process; regulation of biological process; response to stimulus; transport		1.94269e+07	254.608	40.31	5	12	35.9837	40.31	5	10	191	21.245	6.55127
IPI00753468.2;IPI00310131.6	adaptor protein complex AP-2, alpha 2 subunit	40.19	3	21	28	64	protein binding; transporter activity	membrane	transport		2.51191e+07	927.542	40.19	28	37	98.7481	31.45	19	27	938	103.951	6.93213
IPI00261627.1	Succinyl-CoA ligase [ADP-forming] subunit beta, mitochondrial	40.17	1	13	13	30	catalytic activity; metal ion binding; nucleotide binding	mitochondrion	metabolic process		2.08467e+07	561.429	40.17	13	16	53.5296	36.72	11	14	463	50.0821	7.00537
IPI00129268.1	Guanine nucleotide-binding protein G(I)/G(S)/G(O) subunit gamma-3	40	1	1	1	4	catalytic activity; protein binding; signal transducer activity	membrane	cellular homeostasis; metabolic process; regulation of biological process; response to stimulus		1.48113e+07	41.47	40	1	1	13.7719	40	1	3	75	8.29916	7.78174
IPI00881597.1	15 kDa protein	40	2	3	3	6	nucleotide binding; protein binding	membrane	metabolic process; regulation of biological process; response to stimulus		3.42082e+06	105.959	27.69	2	3	11.1663	32.31	2	3	130	14.7254	4.88135
IPI00123613.1	Protein kinase C and casein kinase substrate in neurons protein 1	39.91	1	13	13	32	catalytic activity; protein binding	cytoplasm; cytosol; membrane	cell organization and biogenesis; metabolic process; regulation of biological process; response to stimulus; transport		2.61586e+07	590.292	39.91	13	18	55.5723	32.43	10	14	441	50.5435	5.23682
IPI00928559.1	Putative uncharacterized protein	39.91	17	31	31	80	catalytic activity; nucleotide binding; protein binding	cytosol; membrane; mitochondrion; nucleus	metabolic process; regulation of biological process; response to stimulus		5.49183e+07	1405.75	39.91	31	48	114.173	31.52	22	32	917	101.808	6.66846
IPI00331541.5	6-phosphofructokinase, muscle type	39.87	1	16	18	39	catalytic activity; metal ion binding; nucleotide binding; protein binding	cytoplasm; cytosol; membrane	cell organization and biogenesis; cellular homeostasis; metabolic process; regulation of biological process		2.45471e+07	714.149	39.87	18	25	61.3704	28.21	11	14	780	85.2146	8.00146
IPI00400432.2	Isoform 1 of Eukaryotic initiation factor 4A-II	39.8	13	5	10	18	catalytic activity; nucleotide binding; RNA binding		metabolic process		1.60303e+07	300.111	34.64	9	10	30.4082	30.47	7	8	407	46.3728	5.47803
IPI00311682.5	Sodium/potassium-transporting ATPase subunit alpha-1	39.69	5	18	30	119	catalytic activity; metal ion binding; nucleotide binding; protein binding; transporter activity	endoplasmic reticulum; endosome; Golgi; membrane	metabolic process; regulation of biological process; response to stimulus; transport		1.97589e+08	2300.15	39.69	30	66	203.453	33.63	22	53	1023	112.91	5.45264
IPI00845803.1	Isoform 2 of Alpha-synuclein	39.67	2	4	6	15					3.04691e+07	321.615	39.67	6	9	25.0822	38.02	4	6	121	12.3376	9.20264
IPI00556723.1	Isoform 1 of Dynamin-1-like protein	39.62	6	16	16	46	catalytic activity; nucleotide binding; protein binding	cytoplasm; cytosol; Golgi; membrane; mitochondrion	cell death; cell organization and biogenesis; metabolic process; regulation of biological process; transport		1.02958e+07	899.93	38.01	15	24	91.7477	35.18	14	22	742	82.6065	7.04932
IPI00331265.8	Isoform Tau-D of Microtubule-associated protein tau	39.52	8	1	8	23	protein binding	cytoplasm; cytoskeleton; membrane; nucleus	cell death; cell growth; cell organization and biogenesis; cellular component movement; regulation of biological process; response to stimulus; transport		2.78462e+07	366.845	33.87	7	13	38.8885	33.33	6	10	372	38.937	9.49561
IPI00119663.3	Mitogen-activated protein kinase 1	39.39	11	10	10	19	catalytic activity; nucleotide binding; protein binding; signal transducer activity	cytoplasm; cytoskeleton; cytosol; endosome; Golgi; membrane; mitochondrion; nucleus	cell death; cell proliferation; metabolic process; regulation of biological process; response to stimulus; transport		7.99844e+06	203.499	39.39	10	12	28.6897	29.61	5	7	358	41.2492	6.97607
IPI00113112.3	Ras-related protein Rab-3B	39.27	18	2	7	21	nucleotide binding; protein binding	cytoplasm; cytosol; membrane	cell organization and biogenesis; metabolic process; regulation of biological process; response to stimulus; transport		1.09827e+08	340.639	39.27	7	11	35.2424	32.88	5	10	219	24.7412	5.10986
IPI00110827.1	Actin, alpha skeletal muscle	39.26	14	2	14	40	nucleotide binding; protein binding	cytoplasm; cytoskeleton	cell growth; cell organization and biogenesis; response to stimulus		5.21795e+08	602.705	39.26	14	27	43.8646	25.99	7	13	377	42.0239	5.38916
IPI00137409.3	Transketolase	39.17	1	14	14	33	catalytic activity; metal ion binding; protein binding	membrane; nucleus	metabolic process; regulation of biological process		2.27873e+07	553.987	39.17	14	20	54.0373	25.52	8	13	623	67.5876	7.50342
IPI00622911.1	Isoform B of AP-2 complex subunit alpha-1	39.16	5	19	26	48	protein binding; transporter activity	membrane	regulation of biological process; transport		2.70118e+07	642.058	37.7	25	27	76.1873	30.05	17	21	955	105.413	7.66455
IPI00131614.1	Beta-synuclein	39.1	1	2	4	10	metal ion binding; protein binding	cytoplasm; Golgi; mitochondrion; nucleus	cell communication; cell organization and biogenesis; metabolic process; regulation of biological process		4.04426e+07	199.766	39.1	4	6	15.4883	39.1	3	4	133	14.0429	4.37354
IPI00119667.1	Elongation factor 1-alpha 2	38.88	1	6	11	24	catalytic activity; nucleotide binding; RNA binding	cytoplasm; nucleus	metabolic process; regulation of biological process; response to stimulus		8.17591e+07	320.759	38.88	11	15	28.4543	23.54	7	9	463	50.4223	9.02686
IPI00420569.2	Sodium/potassium-transporting ATPase subunit alpha-2	38.53	9	18	33	115	catalytic activity; metal ion binding; nucleotide binding; protein binding; transporter activity	cytoplasm; endosome; membrane	cellular homeostasis; metabolic process; regulation of biological process; response to stimulus; transport		2.50356e+08	2071.61	38.24	32	66	180.155	26.67	20	49	1020	112.145	5.5542
IPI00356608.4	Isoform 2 of AP2-associated protein kinase 1	38.5	3	19	19	40	catalytic activity; nucleotide binding; protein binding	membrane	metabolic process; regulation of biological process; transport		1.03231e+07	503.063	38.5	19	23	65.9177	30.18	15	17	878	94.6022	6.60986
IPI00177038.1	Actin-related protein 2	38.32	2	9	10	14	nucleotide binding; protein binding	cytoplasm; cytoskeleton; membrane	cell division; cell organization and biogenesis; cellular component movement; regulation of biological process; transport		1.08547e+07	124.736	32.23	8	8	19.7635	19.8	6	6	394	44.7322	6.7417
IPI00108125.4	Eukaryotic translation initiation factor 5A-1	38.31	4	3	3	10	protein binding; RNA binding	cytoplasm; endoplasmic reticulum; membrane; nucleus	cell death; metabolic process; regulation of biological process; transport		3.50303e+06	118.718	38.31	3	5	21.7074	38.31	3	5	154	16.8214	5.23682
IPI00469987.3	Guanine deaminase	38.11	3	10	10	24	catalytic activity; metal ion binding; protein binding		metabolic process		1.69242e+07	494.688	34.14	9	12	47.8218	36.34	9	12	454	50.9807	5.52881
IPI00761613.1	Ras-related C3 botulinum toxin substrate 1	38.02	6	6	6	13	catalytic activity; nucleotide binding; protein binding	cytoplasm; cytosol; membrane	cell differentiation; cell organization and biogenesis; cell proliferation; cellular component movement; metabolic process; regulation of biological process; response to stimulus; transport		2.38542e+07	108.925	38.02	6	7	18.7498	27.6	4	6	192	21.4362	8.49951
IPI00132390.5	NADH dehydrogenase [ubiquinone] 1 beta subcomplex subunit 4	37.98	2	3	3	8	catalytic activity	membrane; mitochondrion; nucleus	metabolic process; response to stimulus; transport		1.28344e+07	82.6515	37.98	3	4	12.9505	37.98	3	4	129	15.072	9.89111
IPI00353563.4	Fascin	37.93	5	11	11	28	protein binding; RNA binding	cytoplasm; cytoskeleton; cytosol; membrane	cell organization and biogenesis; cellular component movement		3.22227e+07	446.268	33.67	10	15	49.6547	28.19	7	13	493	54.4739	6.88818
IPI00229534.5	Myristoylated alanine-rich C-kinase substrate	37.86	1	4	4	8	protein binding	cytoplasm; cytoskeleton; membrane; nucleus			4.87151e+06	72.935	37.86	4	4	12.4401	21.68	3	4	309	29.6438	4.33545
IPI00162781.2	Putative adenosylhomocysteinase 2	37.74	10	11	12	24	catalytic activity; protein binding	endoplasmic reticulum	metabolic process; regulation of biological process; transport		1.59777e+07	315.232	37.74	12	15	29.3271	24.53	8	9	530	58.9134	6.88818
IPI00465469.5	Isoform Tau-A of Microtubule-associated protein tau	37.67	4	1	8	22	protein binding	cytoplasm; cytoskeleton; membrane; nucleus	cell death; cell growth; cell organization and biogenesis; cellular component movement; regulation of biological process; response to stimulus; transport		2.78462e+07	347.608	32.79	7	12	40.3543	32.33	6	10	430	44.8657	8.26514
IPI00750074.1	ATP synthase, H+ transporting, mitochondrial F1 complex, gamma subunit isoform b	37.59	7	7	7	17	catalytic activity; RNA binding; transporter activity	membrane; mitochondrion	metabolic process; transport		2.10989e+07	215.993	37.59	7	11	19.8484	25.91	4	6	274	30.2368	8.83643
IPI00653598.2;IPI00111885.2	ubiquinol-cytochrome c reductase core protein 1	37.5	4	12	12	43	catalytic activity; metal ion binding; protein binding	membrane; mitochondrion	metabolic process; response to stimulus; transport		47906035	773.809	37.5	12	24	77.0643	33.54	10	19	480	52.8185	6.21436
IPI00121550.3	Sodium/potassium-transporting ATPase subunit beta-1	37.5	1	12	12	49	catalytic activity; protein binding; transporter activity	membrane	metabolic process; response to stimulus; transport		1.50147e+08	486.181	37.17	11	27	79.7582	32.89	9	22	304	35.172	8.646
IPI00153381.1	Cytochrome b-c1 complex subunit 9	37.5	3	2	2	6	catalytic activity; transporter activity	membrane; mitochondrion	metabolic process; transport		2.68195e+07	147.971	37.5	2	4	8.3447	26.56	1	2	64	7.44087	9.18799
IPI00154054.1	Acetyl-CoA acetyltransferase, mitochondrial	37.5	1	9	9	28	catalytic activity; metal ion binding; protein binding	membrane; mitochondrion; organelle lumen	cell organization and biogenesis; metabolic process; response to stimulus		2.49449e+07	444.124	37.5	9	15	49.9944	30.9	7	13	424	44.7873	8.51416
IPI00652902.1;IPI00228617.7	Putative uncharacterized protein	37.46	16	6	10	28	catalytic activity; metal ion binding; nucleotide binding; protein binding; signal transducer activity	cytoplasm; cytoskeleton; cytosol; membrane; nucleus	cell division; cell proliferation; metabolic process; regulation of biological process; response to stimulus		1.09858e+08	462.621	37.46	10	16	41.0591	34.93	9	12	355	40.463	5.45264
IPI00331163.9	S-phase kinase-associated protein 1	37.42	2	3	3	11	catalytic activity; protein binding	cytosol	cell organization and biogenesis; metabolic process		3.02681e+06	162.127	20.25	2	5	25.0361	37.42	3	6	163	18.6603	4.53857
IPI00282748.4	Isoform 2 of Myc box-dependent-interacting protein 1	37.33	4	8	10	29	protein binding	cytoplasm; nucleus	cell differentiation; cell organization and biogenesis; development; regulation of biological process; transport		1.92431e+07	497.988	37.33	10	18	46.7086	17.74	4	11	434	47.9839	5.14795
IPI00408892.2	Ras-related protein Rab-7a	37.2	1	6	6	13	catalytic activity; nucleotide binding; protein binding	cytoplasm; endosome; Golgi; membrane; nucleus; vacuole	cell organization and biogenesis; cellular homeostasis; metabolic process; regulation of biological process; response to stimulus; transport		1.85567e+07	173.883	37.2	6	7	20.5238	37.2	6	6	207	23.4748	6.69775
IPI00876341.1;IPI00122548.4	Voltage-dependent anion-selective channel protein 3	37.1	2	7	9	19	nucleotide binding; transporter activity	endoplasmic reticulum; membrane; mitochondrion; nucleus	cell communication; defense response; regulation of biological process; response to stimulus; transport		5.57963e+07	394.117	37.1	9	11	26.6183	27.56	6	8	283	30.7334	8.79248
IPI00111166.7	Isoform 1 of Haloacid dehalogenase-like hydrolase domain-containing protein 2	37.07	4	5	5	11	catalytic activity; metal ion binding; protein binding		metabolic process		7.14698e+06	180.402	37.07	5	6	16.7495	18.53	3	5	259	28.7121	6.04932
IPI00990016.1	RAB14 protein variant	37.06	21	1	6	9	catalytic activity; nucleotide binding; protein binding	cytoplasm; cytosol; endoplasmic reticulum; endosome; Golgi; membrane; nucleus; vacuole	metabolic process; regulation of biological process; response to stimulus; transport		6.67505e+07					28.8566	37.06	6	9	197	21.888	5.41455
IPI00119197.2	RIKEN cDNA 1600002K03 gene	37.04	1	1	1	1		cytoplasm; extracellular; membrane			6.02028e+07	24.26	37.04	1	1					108	12.3664	8.01611
IPI00881473.1	20 kDa protein	37.04	4	4	4	11	catalytic activity; nucleotide binding; protein binding	cytoplasm; cytosol; mitochondrion	metabolic process; response to stimulus		5.16176e+06	165.107	37.04	4	5	20.48	37.04	4	6	189	19.9949	6.91748
IPI00227392.5	14-3-3 protein eta	36.99	4	7	10	28	protein binding	cytoplasm; cytosol; membrane	cell organization and biogenesis; metabolic process; regulation of biological process; response to stimulus; transport		2.05603e+08	459.852	36.99	10	16	44.3139	32.11	8	12	246	28.194	4.89404
IPI00459725.2	Isoform 1 of Isocitrate dehydrogenase [NAD] subunit alpha, mitochondrial	36.89	2	11	11	53	catalytic activity; metal ion binding; nucleotide binding	mitochondrion; nucleus	metabolic process		6.49296e+07	841.648	36.89	11	29	87.2991	31.69	9	24	366	39.6131	6.72705
IPI00759940.2;IPI00129928.3	fumarate hydratase 1	36.88	3	10	10	30	catalytic activity	cytoplasm; mitochondrion	metabolic process		2.18311e+07	604.905	36.88	10	18	51.839	31.16	8	12	507	54.3221	9.0415
IPI00313962.3	Ubiquitin carboxyl-terminal hydrolase isozyme L1	36.77	2	7	7	21	catalytic activity; protein binding	cytoplasm; cytosol; endoplasmic reticulum; membrane; nucleus	cell communication; cell organization and biogenesis; cell proliferation; cellular component movement; metabolic process; regulation of biological process; response to stimulus; transport		3.93947e+07	362.782	36.77	7	11	36.7193	36.32	5	10	223	24.8224	5.23682
IPI00119067.3	Tubulin polymerization-promoting protein	36.7	1	7	7	21	metal ion binding; protein binding	cytoplasm; cytoskeleton; membrane; nucleus	cell organization and biogenesis; regulation of biological process		2.65766e+07	384.294	36.7	7	12	35.9985	32.57	5	9	218	23.5601	9.42236
IPI00153990.1	Beta-centractin	36.7	3	2	7	20	nucleotide binding	cytoplasm; cytoskeleton; membrane			1.2128e+07	350.986	36.7	7	11	35.2026	19.15	4	9	376	42.2547	6.40479
IPI00117978.1	Cytochrome c oxidase subunit 4 isoform 1, mitochondrial	36.69	1	5	5	8	catalytic activity; transporter activity	membrane; mitochondrion; nucleus	metabolic process; response to stimulus; transport		3.1098e+07	152.619	36.69	5	5	10.1415	24.85	3	3	169	19.5179	9.23193
IPI00331556.5	Heat shock 70 kDa protein 4	36.5	1	18	20	50	nucleotide binding; protein binding	cytoplasm; cytosol; mitochondrion; nucleus	cell organization and biogenesis; regulation of biological process; response to stimulus; transport		1.36378e+07	716.425	36.5	20	25	94.1164	34.36	18	25	841	94.0733	5.23682
IPI00329913.9;IPI00970652.1	protein-L-isoaspartate (D-aspartate) O-methyltransferase 1	36.49	6	6	6	7	catalytic activity	cytoplasm	metabolic process		8.80397e+06	93.6627	30.53	5	5	7.10903	12.63	2	2	285	30.3787	8.35303
IPI00135677.2	EH domain-containing protein 3	36.45	4	11	11	17	catalytic activity; metal ion binding; nucleotide binding; protein binding	cytoplasm; endosome; membrane	cell organization and biogenesis; metabolic process; transport		4.80065e+06	251.788	28.79	9	9	30.8864	31.21	8	8	535	60.7827	6.45557
IPI00117168.3	Protein dpy-30 homolog	36.36	1	2	2	6	protein binding	Golgi; nucleus	cell organization and biogenesis; metabolic process; regulation of biological process; transport		828239	89.6725	36.36	2	4	10.1161	20.2	1	2	99	11.2058	4.88135
IPI00153660.4	Dihydrolipoyllysine-residue acetyltransferase component of pyruvate dehydrogenase complex, mitochondrial	36.14	1	14	14	42	catalytic activity	mitochondrion; organelle lumen	metabolic process		2.54638e+07	581.698	36.14	14	27	56.939	26.95	9	15	642	67.8987	8.57275
IPI00659907.2	similar to glyceraldehyde-3-phosphate-dehydrogenase isoform 1	36.12	2	1	7	29	catalytic activity; nucleotide binding		metabolic process		1.54998e+08	795.246	36.12	7	29					335	36.1002	7.48877
IPI00120374.1	Serine/threonine-protein phosphatase 2A catalytic subunit alpha isoform	35.92	3	7	7	14	catalytic activity; metal ion binding; protein binding	chromosome; cytoplasm; cytoskeleton; cytosol; membrane; nucleus	cell organization and biogenesis; metabolic process; regulation of biological process		1.04136e+07	252.631	29.13	6	7	24.6974	33.33	6	7	309	35.5854	5.5415
IPI00322312.3	Rho GDP-dissociation inhibitor 1	35.78	1	4	4	7	enzyme regulator activity; protein binding	cytoplasm	regulation of biological process; response to stimulus		2.68715e+07	131.268	35.78	4	4	10.3426	27.45	3	3	204	23.3928	5.19873
IPI00464317.3	glutaminase isoform 1	35.61	7	14	14	37	catalytic activity; protein binding	cytoplasm; cytosol; mitochondrion	cell communication; cell organization and biogenesis; metabolic process; regulation of biological process; response to stimulus		8.89987e+06	576.863	34.42	13	20	63.8836	28.78	10	17	674	73.9162	7.98682
IPI00927957.1	Protein	35.61	5	6	6	14	catalytic activity	mitochondrion; vacuole	cell organization and biogenesis; metabolic process		4.70575e+06	231.893	25.54	5	7	26.9199	35.61	5	7	278	29.9331	6.66846
IPI00124444.1	Isoform 1 of 6-phosphofructokinase type C	35.59	5	15	17	57	catalytic activity; metal ion binding; nucleotide binding; protein binding	cytoplasm; cytosol; membrane; nucleus	cell organization and biogenesis; metabolic process		2.35902e+07	1086.1	35.59	17	31	105.473	30.87	14	26	784	85.4003	7.10791
IPI00874440.1	Septin-7	35.55	12	8	10	20	nucleotide binding; protein binding	chromosome; cytoplasm; cytoskeleton; membrane; nucleus	cell division; cell organization and biogenesis; regulation of biological process		2.98698e+07	289.828	32.57	9	12	27.8995	20.87	6	8	436	50.5179	8.57275
IPI00123313.1	Ubiquitin-like modifier-activating enzyme 1	35.54	3	25	25	81	catalytic activity; nucleotide binding; protein binding; RNA binding	cytoplasm; membrane; mitochondrion; nucleus	metabolic process; response to stimulus		2.10131e+07	989.872	35.54	24	40	157.518	30.15	20	41	1058	117.734	5.65576
IPI00131771.3	Cytochrome c oxidase subunit 6C	35.53	3	3	3	3	catalytic activity; transporter activity	membrane; mitochondrion	metabolic process; transport		1.54049e+07	63.8948	35.53	3	3					76	8.46351	10.1401
IPI00135965.2	Alpha-internexin	35.52	4	11	13	25	protein binding; structural molecule activity		cell differentiation; cell organization and biogenesis; development; regulation of biological process		1.77458e+07	489.178	35.52	13	15	35.135	20.04	8	10	504	55.7084	5.2749
IPI00622235.5	Transitional endoplasmic reticulum ATPase	34.86	2	17	17	52	catalytic activity; enzyme regulator activity; nucleotide binding; protein binding; RNA binding	cytoplasm; cytosol; endoplasmic reticulum; membrane; nucleus; proteasome	cell organization and biogenesis; metabolic process; regulation of biological process; response to stimulus; transport		1.87756e+07	879.075	34.86	17	27	93.2764	26.92	14	25	806	89.2657	5.26221
IPI00895346.1	ATPase, H+ transporting, lysosomal V1 subunit G2	34.41	2	2	2	3	catalytic activity; protein binding; transporter activity		metabolic process; transport		7.81154e+06	45.29	34.41	2	2	2.53035	11.83	1	1	93	10.8805	10.2427
IPI00890322.1;IPI00330754.2	3-hydroxybutyrate dehydrogenase, type 1	34.4	3	8	8	15	catalytic activity; nucleotide binding	membrane; mitochondrion; nucleus; organelle lumen	metabolic process; response to stimulus		7.9287e+06	279.734	34.4	8	9	22.3837	26.24	5	6	343	38.2744	9.01221
IPI00114380.1	Glutathione S-transferase Mu 5	34.38	5	7	7	14	catalytic activity; protein binding	cytoplasm; nucleus	metabolic process; response to stimulus		1.04546e+07	201.007	34.38	7	8	20.3892	27.23	5	6	224	26.6172	7.21045
IPI00130489.1	Ras-related protein Rab-35	34.33	19	3	5	18	nucleotide binding; protein binding	cytoplasm; endosome; membrane; mitochondrion; nucleus	cell organization and biogenesis; regulation of biological process; response to stimulus; transport		7.62617e+07	246.163	34.33	5	9	29.6158	34.33	5	9	201	23.0108	8.29443
IPI00317309.5	Annexin A5	34.17	1	9	9	13	metal ion binding; protein binding	cytoplasm; membrane; nucleus	cell organization and biogenesis; coagulation; regulation of biological process; response to stimulus		8.68821e+06	278.929	31.97	8	9	14.5887	14.42	3	4	319	35.7302	4.95752
IPI00115454.3	Sideroflexin-1	34.16	1	4	6	18	transporter activity	membrane; mitochondrion	cell differentiation; transport		1.05455e+07	293.398	27.95	5	8	34.8893	34.16	6	10	322	35.6263	9.23193
IPI00894804.1	19 kDa protein	34.13	4	3	3	14	protein binding	membrane; mitochondrion	metabolic process; regulation of biological process		1.85934e+07	219.471	34.13	3	8	24.2585	25.15	2	6	167	18.7408	5.59229
IPI00133342.1	Putative uncharacterized protein	34.11	4	3	3	6	catalytic activity; transporter activity	membrane; mitochondrion	metabolic process; transport		1.63917e+07	119.715	34.11	3	4	7.10127	11.63	1	2	129	14.1525	8.63135
IPI00228526.3;IPI00228525.3	ATPase, H+ transporting, lysosomal V0 subunit A1, isoform CRA_a	34.01	9	20	20	57	protein binding; transporter activity	cytoplasm; Golgi; membrane; nucleus	transport		3.86645e+07	653.99	33.89	19	28	108.924	30.77	17	29	832	95.5608	6.771
IPI00869430.1;IPI00137331.7	Adenylyl cyclase-associated protein	33.97	3	9	9	30	protein binding	cytoplasm; cytoskeleton; cytosol; extracellular; membrane	cell organization and biogenesis; cellular component movement; transport		1.30815e+07	498.687	33.97	9	16	60.5337	26.79	7	14	474	51.5324	7.51807
IPI00126042.3	Ras-related protein Rab-14	33.95	21	1	6	19	catalytic activity; nucleotide binding; protein binding	cytoplasm; cytosol; endoplasmic reticulum; endosome; Golgi; membrane; nucleus; vacuole	metabolic process; regulation of biological process; response to stimulus; transport		6.94895e+07	274.13	33.95	6	11	24.2546	20	5	8	215	23.8819	6.21436
IPI00930784.1;IPI00308882.5	NADH dehydrogenase (ubiquinone) Fe-S protein 1	33.84	2	17	17	45	catalytic activity; metal ion binding	membrane; mitochondrion	cell death; cell organization and biogenesis; metabolic process; transport		1.72055e+07	664.478	33.84	17	28	61.8942	24.35	10	17	727	79.7256	5.71924
IPI00228645.5	Isoform 1 of Profilin-2	33.57	4	3	3	13	enzyme regulator activity; nucleotide binding; protein binding	cytoplasm; cytoskeleton	cell organization and biogenesis; regulation of biological process		1.6436e+07	185.571	33.57	3	7	25.2633	27.86	2	6	140	15.0223	6.99072
IPI00229796.3	Glycogen phosphorylase, brain form	33.45	4	14	20	47	catalytic activity; protein binding	cytoplasm; membrane	metabolic process		2.40699e+07	612.882	33.21	19	28	72.7296	25.15	14	19	843	96.6685	6.72705
IPI00648121.1	Ribosomal protein L23	33.33	3	1	1	2	protein binding; RNA binding; structural molecule activity	cytoplasm; membrane; ribosome	metabolic process		941841	28.48	33.33	1	1	3.27057	33.33	1	1	60	6.20846	11.0483
IPI00224570.3	cAMP-dependent protein kinase type II-beta regulatory subunit	33.17	1	8	9	27	enzyme regulator activity; nucleotide binding; protein binding	cytoplasm; membrane	cell proliferation; metabolic process; regulation of biological process; response to stimulus		9.75395e+06	449.929	33.17	9	14	52.2281	31.73	8	13	416	46.138	4.98291
IPI00109870.1	Gamma-soluble NSF attachment protein	33.01	2	6	6	13	protein binding	membrane; mitochondrion	transport		8.59013e+06	221.079	15.06	4	6	28.2027	29.81	5	7	312	34.7103	5.41455
IPI00130118.1	Ras-related protein Rab-10	33	24	3	6	21	catalytic activity; nucleotide binding; protein binding	cytoplasm; endoplasmic reticulum; endosome; Golgi; membrane; nucleus	cell differentiation; cell organization and biogenesis; metabolic process; regulation of biological process; response to stimulus; transport		8.18168e+07	314.347	33	6	11	31.1675	27	5	10	200	22.5266	8.38232
IPI00116748.1	NADH dehydrogenase [ubiquinone] 1 alpha subcomplex subunit 10, mitochondrial	32.96	1	7	7	19	catalytic activity; nucleotide binding	mitochondrion; organelle lumen	metabolic process; response to stimulus; transport		1.96523e+07	274.964	32.96	7	12	25.4611	23.38	4	7	355	40.5777	7.78174
IPI00118930.1	Alpha-soluble NSF attachment protein	32.88	1	5	7	21	protein binding	membrane	cell communication; cell differentiation; cell organization and biogenesis; regulation of biological process; transport		1.72331e+07	336.618	32.88	7	11	34.4155	32.88	7	10	295	33.1682	5.45264
IPI00132278.1	Complexin-1	32.84	1	2	2	3	protein binding; transporter activity	cytoplasm; cytosol	transport		4.26888e+06	42.1917	32.84	2	2	3.19232	17.91	1	1	134	15.1125	4.97021
IPI00128023.3	NADH dehydrogenase [ubiquinone] iron-sulfur protein 2, mitochondrial	32.83	3	11	11	29	catalytic activity; metal ion binding; nucleotide binding	membrane; mitochondrion; nucleus	metabolic process; response to stimulus; transport		1.4289e+07	490.239	32.83	11	16	50.6846	26.78	8	13	463	52.5917	6.99072
IPI00230351.1	Succinate dehydrogenase [ubiquinone] flavoprotein subunit, mitochondrial	32.83	1	13	13	30	catalytic activity; nucleotide binding	membrane; mitochondrion	metabolic process; transport		1.34949e+07	536.919	29.67	12	17	49.4625	26.96	9	13	664	72.5392	7.37158
IPI00857239.1	15 kDa protein	32.67	3	2	2	13	catalytic activity; protein binding; transporter activity	membrane	cellular homeostasis; transport		5.1682e+07	269.861	32.67	2	7	28.01	32.67	2	6	150	15.2552	8.49951
IPI00341282.2	ATP synthase subunit b, mitochondrial	32.42	1	7	7	24	catalytic activity; transporter activity	membrane; mitochondrion; nucleus	metabolic process; transport		2.34419e+07	230.351	32.42	7	12	37.7656	32.42	7	12	256	28.9304	9.05615
IPI00118787.1	V-type proton ATPase subunit D	32.39	3	5	5	18	catalytic activity; transporter activity	membrane	cell organization and biogenesis; transport		8.97006e+06	212.001	23.08	4	8	33.3097	29.55	4	10	247	28.3514	9.45166
IPI00123639.1	Calreticulin	32.21	1	6	6	11	metal ion binding; protein binding; RNA binding	cell surface; cytoplasm; cytosol; endoplasmic reticulum; extracellular; Golgi; membrane; nucleus; organelle lumen	cell differentiation; cell organization and biogenesis; metabolic process; regulation of biological process; response to stimulus; transport		1.16264e+07	133.112	29.09	5	6	17.353	21.15	4	5	416	47.9649	4.48779
IPI00466069.3	Elongation factor 2	32.17	2	17	17	50	catalytic activity; nucleotide binding; protein binding; RNA binding; translation regulator activity	cytoplasm; membrane; nucleus	cell differentiation; metabolic process; regulation of biological process		1.24151e+07	868.681	32.17	17	28	87.3681	27.16	13	22	858	95.2529	6.82959
IPI00112223.1	EF-hand domain-containing protein D2	32.08	3	8	8	13	metal ion binding; protein binding	membrane			1.16768e+07	152.981	32.08	8	8	13.8596	20.83	5	5	240	26.7746	5.05908
IPI00222125.1	Catechol-O-methyltransferase domain-containing protein 1	32.06	1	4	4	11	catalytic activity	membrane; mitochondrion	metabolic process		1.21217e+06	110.214	32.06	4	7	12.8066	22.9	3	4	262	28.9425	8.32373
IPI00307837.6	Elongation factor 1-alpha 1	32.03	3	4	9	21	catalytic activity; nucleotide binding; protein binding; RNA binding	cytoplasm; membrane; nucleus	cell organization and biogenesis; metabolic process; response to stimulus		7.09401e+07	262.12	32.03	9	12	29.8749	23.59	7	9	462	50.0821	9.01221
IPI00120984.5	NADH dehydrogenase [ubiquinone] 1 alpha subcomplex subunit 8	31.98	1	4	4	10	protein binding	membrane; mitochondrion	metabolic process; transport		5.76749e+06	123.62	30.81	3	5	22.0056	31.98	4	5	172	19.9791	8.45557
IPI00331182.4	Glycerol phosphate dehydrogenase 2, mitochondrial	31.95	2	15	15	32	catalytic activity; metal ion binding	membrane; mitochondrion	metabolic process		1.63508e+07	490.756	27.65	14	19	47.9295	24.3	10	13	745	82.7772	6.41748
IPI00127713.1	Plasma membrane calcium-transporting ATPase 2	31.89	3	19	28	78	catalytic activity; metal ion binding; nucleotide binding; protein binding; transporter activity	cytoplasm; endoplasmic reticulum; membrane	cell differentiation; cell organization and biogenesis; cellular homeostasis; metabolic process; regulation of biological process; response to stimulus; transport		3.79673e+07	1532.04	31.89	28	45	131.998	27.13	20	33	1198	132.503	5.96045
IPI00121105.2	Hydroxyacyl-coenzyme A dehydrogenase, mitochondrial	31.85	1	4	4	10	catalytic activity; nucleotide binding	cytoplasm; membrane; mitochondrion; nucleus; organelle lumen	metabolic process; regulation of biological process; response to stimulus		3.42445e+06	128.042	31.85	4	6	14.3826	16.56	2	4	314	34.4419	8.646
IPI00652888.1	Putative uncharacterized protein	31.77	2	3	3	7	catalytic activity; metal ion binding; nucleotide binding	cytoplasm	cell organization and biogenesis; metabolic process		2.37351e+06	85.5122	31.77	3	3	15.2846	31.77	3	4	192	21.1539	6.771
IPI00138716.1	Ras-related protein Rap-2b	31.69	3	2	4	8	catalytic activity; nucleotide binding; protein binding; transporter activity	cytosol; endosome; membrane	metabolic process; regulation of biological process; response to stimulus; transport		5.66818e+06	139.082	31.69	4	5	10.5823	20.77	2	3	183	20.4912	4.80518
IPI00475109.1	Isoform 1 of Serine/threonine-protein phosphatase 2B catalytic subunit beta isoform	31.68	7	6	12	34	catalytic activity				4.88507e+07	499.374	31.68	12	18	51.2634	26.53	10	16	524	58.8915	5.90967
IPI00279443.1	Heat shock 70 kDa protein 12A	31.56	3	15	15	34	nucleotide binding				1.39535e+07	461.313	31.56	15	20	47.7683	26.37	11	14	675	74.8245	6.771
IPI00344004.3	NADH dehydrogenase (Ubiquinone) 1 alpha subcomplex, 12	31.54	1	3	3	6	catalytic activity	cytoplasm; membrane; mitochondrion	metabolic process; response to stimulus; transport		6.74406e+06	119.572	19.46	2	3	10.2429	23.49	2	3	149	17.6218	9.49561
IPI00118447.1	Transcriptional activator protein Pur-alpha	31.46	5	5	6	17	DNA binding; protein binding; RNA binding; translation regulator activity	cytoplasm; nucleus	cell death; cell differentiation; cell proliferation; metabolic process; regulation of biological process		2.08446e+07	323.993	31.46	6	10	30.5518	24.3	3	7	321	34.8624	6.44287
IPI00135869.3	Ras-related protein Rab-11B	31.19	8	5	5	8	catalytic activity; nucleotide binding; protein binding	cytoplasm; endosome; membrane; mitochondrion	metabolic process; regulation of biological process; response to stimulus; transport		9.42241e+06	183.593	31.19	5	5	12.5062	20.64	3	3	218	24.4745	5.93506
IPI00112139.1	OCIA domain-containing protein 2	31.17	1	3	3	6		endosome; membrane; mitochondrion			1.50987e+06	113.32	31.17	3	3	10.4554	25.32	2	3	154	16.9147	9.40771
IPI00122928.1	Tubulin beta-6 chain	31.1	2	1	13	98	catalytic activity; nucleotide binding; structural molecule activity	cytoplasm; cytoskeleton; membrane; nucleus	cell organization and biogenesis; cellular component movement; metabolic process		9.75809e+08	1677.39	31.1	13	59	133.084	27.07	11	39	447	50.0581	4.89404
IPI00108189.4	Histidine triad nucleotide-binding protein 1	30.95	2	2	2	5	catalytic activity; nucleotide binding	cytoplasm; membrane; nucleus	cell death; metabolic process; regulation of biological process; response to stimulus		2.12602e+07	61.4575	30.95	2	3	6.21371	11.11	1	2	126	13.7681	6.87354
IPI00845775.1	Isoform 3 of C-terminal-binding protein 1	30.79	7	7	7	16	catalytic activity; nucleotide binding; protein binding	cytoplasm; cytosol; nucleus	cell differentiation; cell organization and biogenesis; metabolic process; regulation of biological process		1.11374e+07	218.401	30.79	7	10	21.5602	22.62	4	6	367	39.8235	6.87354
IPI00284806.8	Hypoxanthine-guanine phosphoribosyltransferase	30.73	1	4	4	11	catalytic activity; metal ion binding; nucleotide binding; protein binding	cytoplasm; cytosol	cell differentiation; cell organization and biogenesis; cell proliferation; metabolic process; regulation of biological process; response to stimulus		5.61113e+06	221.053	30.73	4	6	22.3274	25.69	3	5	218	24.5546	6.68311
IPI00313841.1	V-type proton ATPase subunit d 1	30.48	1	9	9	16	catalytic activity; protein binding; transporter activity	endosome; membrane	cell organization and biogenesis; metabolic process; transport		3.70478e+07	252.563	30.48	9	11	16.582	17.38	5	5	351	40.2752	4.99561
IPI00649605.1	Seryl-aminoacyl-tRNA synthetase	30.48	4	4	4	7	catalytic activity; nucleotide binding	cytoplasm; mitochondrion	metabolic process		5.00338e+06	93.0677	30.48	4	5	9.04964	14.97	1	2	187	21.248	5.31299
IPI00648626.1	5',3'-nucleotidase, cytosolic	30.41	2	3	3	7	catalytic activity; metal ion binding; nucleotide binding; receptor activity; signal transducer activity	cytoplasm; mitochondrion; nucleus	metabolic process		1.73122e+06	52.83	17.53	2	3	13.8216	30.41	3	4	194	21.9253	5.32568
IPI00894724.1;IPI00118075.2	Putative uncharacterized protein	30.31	18	33	33	84	protein binding	cytoplasm; cytoskeleton; endoplasmic reticulum	cell organization and biogenesis; metabolic process; response to stimulus		1.56601e+07	1480.7	30.31	33	48	134.242	25.22	27	36	1828	199.01	4.90674
IPI00885811.1	Protein	30.3	3	3	3	7	nucleotide binding	cytoplasm; nucleus	regulation of biological process; response to stimulus		4.51399e+06	80.9225	30.3	3	4	8.92959	15.76	2	3	165	18.8546	8.1626
IPI00856384.1	9 kDa protein	30.26	2	2	2	4	catalytic activity	membrane; mitochondrion	metabolic process		4.46796e+07	81.4934	30.26	2	3	2.95373	14.47	1	1	76	8.99962	9.87646
IPI00126635.1	Tumor-related protein	29.95	1	8	8	22	catalytic activity; metal ion binding; nucleotide binding	mitochondrion; nucleus	metabolic process		2.19096e+07	431.056	29.95	8	13	34.0605	18.75	5	9	384	42.1677	8.60205
IPI00138406.1	Ras-related protein Rap-1A	29.89	3	5	5	12	catalytic activity; nucleotide binding; protein binding; transporter activity	cytoplasm; endosome; membrane	metabolic process; regulation of biological process; response to stimulus; transport		9.7303e+06	166.182	29.89	5	6	21.2235	29.89	5	6	184	20.9737	6.66846
IPI00132347.1	MCG67985	29.73	5	3	3	8	catalytic activity; protein binding; transporter activity	membrane; mitochondrion	cell organization and biogenesis; metabolic process; transport		1.16249e+07	106.433	29.73	3	4	14.7028	29.73	3	4	111	13.5529	9.11475
IPI00653617.1	Putative uncharacterized protein	29.71	7	16	18	45	protein binding	membrane	cell communication; cell organization and biogenesis; regulation of biological process; transport		3.89017e+07	872.013	24.22	16	24	82.7554	21.24	11	21	838	86.0119	5.07178
IPI00116563.2	Rab5B	29.69	6	3	5	8	catalytic activity; nucleotide binding; protein binding	cytoplasm; endosome; membrane; nucleus	cell organization and biogenesis; metabolic process; regulation of biological process; response to stimulus; transport		9.09779e+06	128.764	29.69	5	5	9.77279	19.21	3	3	229	25.2586	6.91748
IPI00225254.6	Metaxin-2	29.66	2	3	3	8		membrane; mitochondrion	transport		2.62644e+06	73.96	29.66	3	4	15.4567	29.66	3	4	263	29.739	5.63037
IPI00124282.1	Ras-related protein Ral-A	29.61	3	4	4	10	catalytic activity; nucleotide binding; protein binding	cell surface; membrane	cell division; cell organization and biogenesis; metabolic process; regulation of biological process; response to stimulus; transport		1.06346e+07	154.903	29.61	4	5	19.5972	29.61	4	5	206	23.538	7.10791
IPI00881347.1	22 kDa protein	29.41	5	3	5	10	metal ion binding; protein binding				1.72403e+07	147.228	29.41	5	6	13.7357	21.39	3	4	187	21.8057	4.97021
IPI00109169.1	Isocitrate dehydrogenase [NAD] subunit gamma, mitochondrial	29.26	2	7	7	14	catalytic activity; metal ion binding; nucleotide binding	mitochondrion; nucleus	metabolic process; regulation of biological process		1.7199e+07	264.686	29.26	7	10	18.8998	15.78	3	4	393	42.7582	9.01221
IPI00111501.1	Complexin-2	29.1	1	3	3	11	protein binding	cytoplasm; cytosol; vacuole	cell differentiation; regulation of biological process; transport		1.41066e+07	121.014	29.1	3	6	18.8903	17.91	2	5	134	15.3847	5.08447
IPI00122486.3	CaM kinase-like vesicle-associated protein	29.1	1	9	9	28	catalytic activity; nucleotide binding; protein binding	membrane	metabolic process		1.06315e+07	445.886	29.1	9	15	48.9968	25.39	7	13	512	54.7855	5.5415
IPI00881968.1	14 kDa protein	29.03	4	2	2	3	catalytic activity		transport		3.86736e+06	73.6893	29.03	2	2	3.4445	10.48	1	1	124	13.7143	7.95752
IPI00776374.1	Capping protein (Actin filament) muscle Z-line, beta	28.92	7	3	3	6	protein binding	cytoplasm; cytoskeleton; membrane	cell organization and biogenesis; regulation of biological process		6.9936e+06	133.652	28.92	3	3	11.1658	28.92	3	3	204	22.8264	6.22705
IPI00648743.1	NADH dehydrogenase (Ubiquinone) 1 beta subcomplex, 6	28.87	2	2	2	6		membrane; mitochondrion; nucleus	metabolic process; transport		4.13639e+06	55.9666	28.87	2	4	5.72443	18.56	1	2	97	11.7341	9.59814
IPI00319830.7	Isoform 1 of Spectrin beta chain, brain 1	28.69	8	43	48	101	protein binding; RNA binding; structural molecule activity	cytoplasm; cytoskeleton; membrane; nucleus	cell organization and biogenesis; metabolic process; regulation of biological process; transport		1.49978e+07	1705.71	28.27	47	60	154.157	20.69	32	41	2363	274.052	5.57959
IPI00473707.3	Isoform I of Septin-6	28.57	6	4	9	15	nucleotide binding	chromosome; cytoplasm; cytoskeleton	cell division		2.27633e+07	226.171	28.57	9	11	18.6325	16.63	3	4	427	48.7328	6.55127
IPI00929797.1	eukaryotic translation initiation factor 4A1 isoform 2	28.57	9	3	8	14	catalytic activity; nucleotide binding; protein binding; RNA binding	cytoplasm; membrane	metabolic process		1.48009e+07	274.122	25.27	7	8	21.6479	18.13	5	6	364	41.4641	5.52881
IPI00229703.6	Vesicle-associated membrane protein 2	28.45	3	2	2	6	protein binding	membrane	cell organization and biogenesis; regulation of biological process; response to stimulus; transport		5.38252e+06	136.432	28.45	2	3	11.6507	28.45	2	3	116	12.6827	8.1333
IPI00554928.3	Neurofilament light polypeptide	28.36	3	8	10	19	catalytic activity; motor activity; protein binding; structural molecule activity	cytoplasm	cell organization and biogenesis; cellular component movement; regulation of biological process; response to stimulus; transport		1.57633e+07	333.047	28.36	10	11	33.1543	22.28	7	8	543	61.4711	4.64014
IPI00468900.5	Isoform SERCA2A of Sarcoplasmic/endoplasmic reticulum calcium ATPase 2	28.26	9	19	19	44	catalytic activity; metal ion binding; nucleotide binding; protein binding; transporter activity	endoplasmic reticulum; membrane	cellular homeostasis; metabolic process; regulation of biological process; response to stimulus; transport		1.29401e+07	700.455	28.26	19	26	63.1653	21.24	13	18	998	109.682	5.36377
IPI00169925.2	Isoform 1 of NADH dehydrogenase [ubiquinone] flavoprotein 2, mitochondrial	28.23	2	4	4	10	catalytic activity; metal ion binding; nucleotide binding	membrane; mitochondrion	metabolic process; transport		1.10152e+07	127.181	17.34	3	5	15.6202	28.23	4	5	248	27.2679	7.40088
IPI00750570.1	44 kDa protein	28.23	16	6	7	19	catalytic activity; metal ion binding; nucleotide binding; protein binding; signal transducer activity	cytoplasm; cytosol; endosome; extracellular; membrane; nucleus	metabolic process; regulation of biological process; response to stimulus		7.81599e+07	226.489	28.23	7	11	24.0339	25.86	6	8	379	44.1503	6.46826
IPI00515172.1	Calcium/calmodulin-dependent protein kinase II, beta	28.18	14	3	10	27	catalytic activity; nucleotide binding; protein binding	cytoplasm; cytoskeleton; cytosol; endoplasmic reticulum; membrane	cell differentiation; metabolic process; regulation of biological process; response to stimulus; transport		9.41187e+07	434.233	28.18	10	14	45.5244	23.38	7	13	479	54.0694	7.15186
IPI00626237.2	Isoform 1 of 2-oxoglutarate dehydrogenase E1 component, mitochondrial	28.15	8	13	18	45	catalytic activity; metal ion binding; protein binding	membrane; mitochondrion; organelle lumen	cellular component movement; metabolic process		1.27108e+07	666.926	28.15	18	25	75.125	22.09	13	20	1023	116.375	6.82959
IPI00111218.1	Aldehyde dehydrogenase, mitochondrial	28.13	6	9	9	21	catalytic activity; nucleotide binding; protein binding	mitochondrion; organelle lumen	metabolic process; regulation of biological process		7.95908e+06	334.637	16.96	7	10	38.7022	26.59	8	11	519	56.5018	7.62061
IPI00128904.1	Poly(rC)-binding protein 1	28.09	4	4	5	11	DNA binding; protein binding; RNA binding; translation regulator activity	membrane; nucleus	metabolic process; regulation of biological process		6.68604e+06	114.39	28.09	5	6	14.7847	19.38	4	5	356	37.4739	7.09326
IPI00923056.1	Sept5 protein	28.08	13	1	7	10	catalytic activity; nucleotide binding; protein binding	cytoplasm; cytoskeleton; membrane	cell division; regulation of biological process		1.91354e+07	97.3902	18.9	6	6	14.4922	20.73	4	4	381	44.0524	6.80029
IPI00928147.1	Uncharacterized protein	28.07	1	1	1	1					1.25673e+06					3.10897	28.07	1	1	57	6.40711	5.78271
IPI00123891.3	Cysteine and glycine-rich protein 1	27.98	1	3	3	4	metal ion binding; protein binding; RNA binding	cytoskeleton; nucleus	cell organization and biogenesis		7.99022e+06	65.5887	27.98	3	3	2.39122	7.77	1	1	193	20.5698	8.57275
IPI00317710.1	Isoform 1 of Heat shock 70 kDa protein 4L	27.92	5	14	16	31	nucleotide binding; protein binding	cytoplasm; cytosol; nucleus	metabolic process; response to stimulus		8.31278e+06	518.169	27.92	16	17	45.2615	23.27	13	14	838	94.3225	5.74463
IPI00311873.5	Serine/threonine-protein phosphatase PP1-beta catalytic subunit	27.52	4	1	6	20	catalytic activity; metal ion binding; protein binding	cytoplasm; nucleus	cell division; metabolic process; regulation of biological process; response to stimulus		7.57916e+06	298.304	27.52	6	10	38.6135	27.52	6	10	327	37.1626	6.18896
IPI00831130.1	Isoform 2 of Glyoxalase domain-containing protein 4	27.49	5	6	6	8	catalytic activity	mitochondrion			4.27733e+06	109.57	16.49	4	4	12.2291	18.56	4	4	291	32.3891	5.43994
IPI00313151.3	Isoform 1 of Dihydropyrimidinase-related protein 4	27.45	4	8	9	16	catalytic activity; protein binding	cytoplasm	metabolic process		1.01455e+07	163.991	22.2	8	10	19.3182	16.61	5	6	572	61.9225	6.97607
IPI00116753.4	Electron transfer flavoprotein subunit alpha, mitochondrial	27.33	1	6	6	14	catalytic activity; nucleotide binding	mitochondrion; organelle lumen	metabolic process; transport		5.47658e+06	156.685	27.33	6	8	23.9813	20.42	5	6	333	34.9875	8.38232
IPI00556827.1	plasma membrane calcium ATPase 1	27.3	4	11	24	62	catalytic activity; metal ion binding; nucleotide binding; protein binding; transporter activity	membrane	metabolic process; regulation of biological process; transport		2.60457e+07	985.977	27.3	24	36	98.3744	20.74	16	26	1220	134.662	5.90967
IPI00466610.5	Dual specificity mitogen-activated protein kinase kinase 1	27.23	3	7	7	11	catalytic activity; enzyme regulator activity; nucleotide binding; protein binding; signal transducer activity	cytoplasm; cytoskeleton; cytosol; endosome; Golgi; membrane; mitochondrion; nucleus	cell differentiation; cell organization and biogenesis; cell proliferation; cellular component movement; metabolic process; regulation of biological process; response to stimulus; transport		4.52772e+06	200.355	21.63	6	7	14.925	12.72	3	4	393	43.4464	6.69775
IPI00882124.1	Isoform 3 of Protein rogdi homolog	27.23	3	4	4	7		nucleus	cell proliferation; development; regulation of biological process		2.79788e+06	97.6908	27.23	4	4	9.90964	23.47	3	3	213	23.7814	7.10791
IPI00284094.4	Isoform A of Cytosolic acyl coenzyme A thioester hydrolase	27.22	4	7	7	14	catalytic activity; protein binding	cytoplasm; cytosol; nucleus	metabolic process		2.29291e+07	197.726	27.22	7	8	20.4852	21.89	5	6	338	37.531	7.51807
IPI00114246.2	NADH dehydrogenase [ubiquinone] 1 beta subcomplex subunit 11, mitochondrial	27.15	1	2	2	4		membrane; mitochondrion	metabolic process; transport		2.65844e+06	54.17	27.15	2	2	8.35894	27.15	2	2	151	17.4326	5.22412
IPI00266188.6	Cofilin-2	27.11	1	3	3	9	protein binding	cytoplasm; cytoskeleton; nucleus	cell organization and biogenesis; cellular homeostasis; regulation of biological process		2.02683e+07	213.4	20.48	2	4	18.7961	27.11	3	5	166	18.6978	7.88428
IPI00775844.1	33 kDa protein	27.11	2	5	5	17	protein binding	cytoskeleton; endosome; membrane	cell organization and biogenesis; regulation of biological process		8.55104e+06	224.438	27.11	5	9	33.6946	23.94	4	8	284	32.4925	8.01611
IPI00331528.9	Glutaredoxin-1	27.1	1	1	1	3	catalytic activity; protein binding	cytoplasm; mitochondrion; nucleus	cellular homeostasis; metabolic process; regulation of biological process; transport		1.57836e+06	23.87	27.1	1	1	9.68955	27.1	1	2	107	11.8631	8.36768
IPI00133284.1	ES1 protein homolog, mitochondrial	27.07	2	4	4	9		mitochondrion			1.59362e+07	71.1383	27.07	4	6	10.1861	17.67	2	3	266	28.0728	8.77783
IPI00118723.3	Serine/threonine-protein phosphatase 2A regulatory subunit B'	26.93	5	6	6	14	catalytic activity; enzyme regulator activity; nucleotide binding; protein binding	cytoplasm; nucleus	metabolic process; regulation of biological process		6.39872e+06	229.03	20.12	5	6	27.0062	26.93	6	8	323	36.6867	6.39209
IPI00378145.1	Ras-related protein Rab-6B	26.92	17	1	4	12	nucleotide binding; protein binding; transporter activity	cytoplasm; Golgi; membrane; nucleus	regulation of biological process; response to stimulus; transport		6.42599e+07	198.893	26.92	4	6	19.8581	26.92	4	6	208	23.4469	5.52881
IPI00990659.1	Uncharacterized protein	26.92	2	1	1	1					5.66613e+06					2.31215	26.92	1	1	52	5.52395	10.1548
IPI00850539.1	similar to CDCrel-1AI isoform 1	26.85	15	2	8	8	catalytic activity; nucleotide binding				2.2545e+07	156.956	26.85	8	8					365	41.9234	6.53662
IPI00124154.2	Isoform 2 of Protein NDRG4	26.84	4	4	4	6		cytoplasm; membrane; mitochondrion	cell differentiation; regulation of biological process		2.34961e+06	63.9156	20.35	3	3	11.2958	22.71	3	3	339	37.1413	5.89697
IPI00881918.1	Ubiquitin carboxyl-terminal hydrolase	26.83	4	14	14	27	catalytic activity; metal ion binding; protein binding		metabolic process; regulation of biological process		1.09086e+07	425.906	21.8	12	13	49.0405	23.95	12	14	835	93.2954	5.05908
IPI00396701.3	Isoform 1 of Ras-related protein Rap-2a	26.78	3	1	3	5	catalytic activity; nucleotide binding; protein binding; transporter activity	cytosol; endosome; membrane	cell organization and biogenesis; metabolic process; regulation of biological process; response to stimulus; transport		3.79401e+06	116.542	26.78	3	3	7.86086	20.77	2	2	183	20.6293	4.81787
IPI00131896.1	Brain protein 44	26.77	1	4	4	4	transporter activity	membrane; mitochondrion; nucleus	metabolic process; transport		6.05369e+06	54.2991	18.9	3	3	2.91427	7.87	1	1	127	14.2766	10.6089
IPI00896093.1	Isoform 2 of Phytanoyl-CoA hydroxylase-interacting protein-like	26.77	4	3	4	8	protein binding				7.04867e+06	108.059	26.77	4	5	8.13166	14.14	2	3	198	22.8155	6.87354
IPI00111770.7	ATP synthase subunit e, mitochondrial	26.76	1	2	2	4	catalytic activity; transporter activity	membrane; mitochondrion	metabolic process; transport		1.97541e+07	52.6346	26.76	2	3	2.54438	16.9	1	1	71	8.23047	9.34912
IPI00314748.7	WD repeat-containing protein 1	26.57	2	10	10	22	protein binding	cytoplasm; cytoskeleton	regulation of biological process		1.38277e+07	363.245	25.08	9	13	30.1745	16.83	6	9	606	66.365	6.59521
IPI00986533.1	Uncharacterized protein	26.55	6	1	1	1	protein binding	cytoplasm; nucleus	cell organization and biogenesis		1.30038e+06					3.57928	26.55	1	1	113	12.6247	10.0522
IPI00856779.1	73 kDa protein	26.52	8	8	9	16	metal ion binding; protein binding; RNA binding; structural molecule activity	cytoplasm; cytoskeleton; membrane; nucleus	cell differentiation; cell organization and biogenesis; cellular homeostasis; metabolic process; regulation of biological process; response to stimulus		8.10008e+06	288.623	18.48	7	8	27.8826	23.79	7	8	660	72.8806	6.31592
IPI00880507.1	Uncharacterized protein	26.47	2	1	1	1	protein binding				0					3.51089	26.47	1	1	102	11.1469	8.20654
IPI00649019.1	NADH dehydrogenase (Ubiquinone) Fe-S protein 5	26.37	2	2	2	5		membrane; mitochondrion	cell organization and biogenesis; metabolic process; transport		5.4315e+06	105.063	26.37	2	3	6.46448	13.19	1	2	91	10.9015	8.93896
IPI00649247.1	Novel protein	26.32	2	1	1	3	catalytic activity; nucleotide binding	cytoplasm; cytosol; endoplasmic reticulum	metabolic process		815772	32.24	26.32	1	1	9.02074	26.32	1	2	114	12.1854	7.18115
IPI00115620.1	Phosphoserine aminotransferase	25.95	6	8	8	15	catalytic activity	cytoplasm	metabolic process		7.80147e+06	237.399	25.95	8	9	20.5733	18.11	5	6	370	40.4467	8.03076
IPI00342603.7	oxoglutarate dehydrogenase-like	25.75	1	13	18	38	catalytic activity		metabolic process		1.2343e+07	479.884	25.75	18	21	60.898	21.67	14	17	1029	116.526	6.84424
IPI00263013.4	Isoform 1 of Myelin proteolipid protein	25.63	3	7	7	23	protein binding; structural molecule activity	membrane	cell differentiation; cell organization and biogenesis; defense response; metabolic process; regulation of biological process; response to stimulus		4.45641e+08	356.525	25.63	7	13	33.4494	17.33	4	10	277	30.0571	8.35303
IPI00228618.5	Guanine nucleotide-binding protein G(q) subunit alpha	25.63	1	4	6	14	catalytic activity; enzyme regulator activity; metal ion binding; nucleotide binding; protein binding; signal transducer activity	cytosol; membrane; nucleus	metabolic process; regulation of biological process; response to stimulus		1.3775e+07	219.631	21.45	5	6	27.4916	25.63	6	8	359	42.1313	5.68115
IPI00133215.3	NADH dehydrogenase [ubiquinone] 1 beta subcomplex subunit 7	25.55	1	3	3	7	catalytic activity	membrane; mitochondrion	metabolic process; transport		5.29233e+06	82.6499	25.55	3	5	5.57724	11.68	1	2	137	16.3202	8.17725
IPI00120045.1	CPN10-like protein	25.49	2	2	2	5	protein binding	cytoplasm; mitochondrion	metabolic process		1.26024e+07	141.338	25.49	2	3	7.57195	25.49	2	2	102	10.9709	8.92432
IPI00132768.1	Transmembrane protein 14C	25.44	1	1	1	2		membrane; mitochondrion	metabolic process		398065	27.15	25.44	1	1	3.93949	25.44	1	1	114	11.634	9.70068
IPI00858209.1	50 kDa protein	25.4	3	7	7	14	catalytic activity	cytoplasm; cytoskeleton; cytosol; membrane; nucleus	metabolic process; regulation of biological process		5.71031e+06	191.328	25.4	7	7	23.332	25.4	7	7	441	49.711	7.13721
IPI00415908.4	Protein phosphatase methylesterase 1	25.39	1	5	5	8	catalytic activity; protein binding		metabolic process; transport		7.77186e+06	101.151	21.5	4	5	8.20815	13.21	3	3	386	42.2292	5.97314
IPI00314467.3	Proteasome subunit beta type-3	25.37	3	3	3	6	catalytic activity	cytoplasm; cytoskeleton; cytosol; Golgi; mitochondrion; nucleus; proteasome	metabolic process		4.73141e+06	56.5632	16.59	2	2	12.9092	25.37	3	4	205	22.9494	6.55127
IPI00654255.1	Putative uncharacterized protein	25.37	18	2	3	10	catalytic activity; nucleotide binding	cytoplasm; endosome; membrane; mitochondrion; nucleus	regulation of biological process; response to stimulus; transport		5.71303e+07	132.652	25.37	3	5	15.5664	25.37	3	5	201	21.8822	6.02393
IPI00116279.3	T-complex protein 1 subunit epsilon	25.32	2	7	7	18	nucleotide binding; protein binding	cytoplasm; cytoskeleton	metabolic process; response to stimulus		4.22165e+06	367.006	25.32	7	9	32.939	25.32	7	9	541	59.5859	6.02393
IPI00466128.3	Alcohol dehydrogenase [NADP+]	25.23	3	6	6	10	catalytic activity	cytosol; membrane	metabolic process		9.13983e+06	119.53	21.23	5	5	16.4398	23.08	5	5	325	36.5639	7.38623
IPI00776413.1	Calcium/calmodulin-dependent serine protein kinase	25.23	8	1	1	4	catalytic activity; nucleotide binding; protein binding	cytoplasm; cytosol; membrane; nucleus	metabolic process; regulation of biological process; transport		3.00343e+06	58.1226	25.23	1	2	8.20311	25.23	1	2	111	12.6545	5.69385
IPI00123505.2	Synaptophysin	25.16	4	6	6	17	protein binding; transporter activity	membrane	cell communication; regulation of biological process; response to stimulus; transport		6.33639e+07	349.613	25.16	6	11	22.7208	15.61	3	6	314	34.0025	4.94482
IPI00230289.1	Isoform Glt-1A of Excitatory amino acid transporter 2	25.13	10	10	10	29	transporter activity	membrane	cell communication; regulation of biological process; response to stimulus; transport		1.7539e+07	440.359	25.13	10	16	51.8317	17.57	7	13	569	61.7305	6.84424
IPI00224518.2	Ras-related protein Rab-5C	25	4	1	4	6	catalytic activity; nucleotide binding; protein binding	cytoplasm; endosome; membrane; nucleus	cell organization and biogenesis; metabolic process; regulation of biological process; response to stimulus; transport		8.47829e+06	92.9785	25	4	4	6.29241	11.57	2	2	216	23.3978	8.41162
IPI00266899.6	Peptidyl-prolyl cis-trans isomerase FKBP1A	25	5	2	2	3	catalytic activity; protein binding; signal transducer activity	cytoplasm; cytosol; membrane	cell organization and biogenesis; cell proliferation; cellular homeostasis; metabolic process; regulation of biological process; response to stimulus; transport		7.00303e+06	130.17	25	2	2	3.36749	12.96	1	1	108	11.9151	8.1626
IPI00115833.2	Isoform 1 of Microtubule-associated protein 6	24.94	3	12	12	27	protein binding	cytoplasm; cytoskeleton; Golgi	cell organization and biogenesis; regulation of biological process; transport		1.46704e+07	401.153	24.94	12	17	41.5499	14.35	6	10	906	96.3906	9.49561
IPI00127942.4	Destrin	24.85	1	2	2	5	protein binding	cytoplasm; cytoskeleton	cell organization and biogenesis; cellular component movement; regulation of biological process		2.57567e+06	63.2317	14.55	1	2	10.2869	24.85	2	3	165	18.5095	7.97217
IPI00465574.2	Putative uncharacterized protein	24.84	10	8	8	21	DNA binding; protein binding; RNA binding	cytoplasm; membrane; nucleus; spliceosomal complex	metabolic process; regulation of biological process		9.80624e+06	351.728	24.84	8	11	40.4496	24.62	7	10	459	51.0314	5.93506
IPI00377681.2	Isoform 2 of Protein KIAA1045	24.79	3	6	6	13	metal ion binding				6.87999e+06	249.219	24.79	6	8	18.6688	20.11	4	5	363	41.3034	5.45264
IPI00112126.1	UPF0451 protein C17orf61 homolog	24.78	1	1	1	2		membrane			1.95889e+06	46.86	24.78	1	1	3.88268	24.78	1	1	113	11.6481	8.93896
IPI00555023.2	Glutathione S-transferase P 1	24.76	4	3	3	8	catalytic activity; enzyme regulator activity; protein binding	cytoplasm; cytosol; membrane; mitochondrion; nucleus	cell communication; cell proliferation; metabolic process; regulation of biological process; response to stimulus		1.6932e+07	176.213	24.76	3	4	15.6583	24.76	3	4	210	23.5941	7.86963
IPI00109727.1	Thy-1 membrane glycoprotein	24.69	1	4	4	9	enzyme regulator activity; protein binding	cell surface; cytosol; endoplasmic reticulum; membrane	cell organization and biogenesis; regulation of biological process; response to stimulus		4.63652e+07	156.092	24.69	4	5	13.3681	24.07	3	4	162	18.0685	8.96826
IPI00319992.1	78 kDa glucose-regulated protein	24.58	1	9	11	25	catalytic activity; enzyme regulator activity; nucleotide binding; protein binding	cell surface; cytoplasm; endoplasmic reticulum; extracellular; membrane; mitochondrion; nucleus; organelle lumen	cell communication; cell organization and biogenesis; metabolic process; regulation of biological process; response to stimulus		2.01226e+07	474.382	22.29	10	12	48.1056	24.58	11	13	655	72.3775	5.16064
IPI00331692.1	dodecenoyl-Coenzyme A delta isomerase	24.57	2	4	4	9	catalytic activity; protein binding	membrane; mitochondrion; organelle lumen	metabolic process		2.18088e+06	104.571	17.99	3	4	17.9408	24.57	4	5	289	32.2298	8.98291
IPI00986976.1	Uncharacterized protein	24.46	3	1	1	1	DNA binding; protein binding	nucleus	regulation of biological process		5.02177e+06					3.07633	24.46	1	1	139	15.4039	6.3667
IPI00223092.5	Trifunctional enzyme subunit alpha, mitochondrial	24.38	1	11	11	33	catalytic activity; nucleotide binding; protein binding	cytoplasm; membrane; mitochondrion; organelle lumen	metabolic process; response to stimulus		5.95182e+06	544.489	24.38	11	17	62.4441	22.8	9	16	763	82.6175	9.14404
IPI00857687.1	Isoform 2 of BRO1 domain-containing protein BROX	24.27	3	1	1	2		membrane			655431	30.83	24.27	1	1	3.53667	24.27	1	1	103	11.8249	8.90967
IPI00670114.1	Isoform 4 of Calcium-dependent secretion activator 1	24.2	17	1	20	24	protein binding				1.34694e+07	491.939	24.2	20	24					1351	152.499	5.71924
IPI00309207.5	Isoform 1 of Platelet-activating factor acetylhydrolase IB subunit alpha	24.15	5	7	7	15	catalytic activity; protein binding	chromosome; cytoplasm; cytoskeleton; cytosol; membrane; nucleus	cell communication; cell differentiation; cell division; cell organization and biogenesis; cell proliferation; cellular component movement; development; metabolic process; regulation of biological process; response to stimulus; transport		8.16286e+06	161.467	24.15	7	8	24.1908	22.44	6	7	410	46.6401	7.37158
IPI00649114.1	Transformation related protein 63 regulated like	24.15	2	2	2	2	protein binding				4.91922e+06	49.62	24.15	2	2					207	23.0499	8.14795
IPI00845769.1	Isoform 2 of Glycerol-3-phosphate dehydrogenase 1-like protein	24.06	3	4	5	12	catalytic activity; nucleotide binding; protein binding	cytoplasm; membrane	metabolic process; regulation of biological process		5.58378e+06	218.828	24.06	5	8	13.0188	17.19	3	4	320	34.6122	6.87354
IPI00330163.4	Isoform 2 of Calcium-dependent secretion activator 1	24.03	16	1	20	24	protein binding				1.34694e+07	498.133	24.03	20	24					1361	153.837	5.8208
IPI00111181.1	Vacuolar protein sorting-associated protein 35	23.99	1	14	14	34	protein binding	cytoplasm; cytosol; endosome; membrane; vacuole	metabolic process; transport		8.41421e+06	434.388	23.99	14	19	53.3146	20.48	11	15	796	91.6548	5.43994
IPI00281761.3	proline-rich transmembrane protein 2	23.99	1	3	3	7		membrane	response to stimulus		2.21833e+07	146.309	14.74	2	4	12.2966	23.99	3	3	346	35.9019	4.62744
IPI00118654.2	Pyridoxal phosphate phosphatase	23.97	1	4	4	10	catalytic activity; metal ion binding; protein binding	cytoplasm; cytoskeleton; cytosol; membrane	cell organization and biogenesis; metabolic process; regulation of biological process; response to stimulus		4.42725e+06	211.138	23.97	4	5	18.4137	23.97	4	5	292	31.4921	5.74463
IPI00331092.7	40S ribosomal protein S4, X isoform	23.95	5	6	6	11	RNA binding; structural molecule activity	cytoplasm; membrane; nucleus; ribosome	development; metabolic process; regulation of biological process		2.73434e+06	127.325	23.95	6	6	17.8487	20.15	4	5	263	29.5791	10.1548
IPI00118022.1	AP-2 complex subunit sigma-1	23.94	2	3	3	7	transporter activity	membrane	transport		1.13723e+07	128.415	23.94	3	4	10.43	19.01	2	3	142	17.0067	6.17627
IPI00970622.1	Uncharacterized protein	23.94	2	1	1	1		mitochondrion			136907					2.80139	23.94	1	1	71	8.14216	4.61475
IPI00228045.1	Isoform 3 of Calcium/calmodulin-dependent protein kinase type II gamma chain	23.84	6	3	8	19	catalytic activity; nucleotide binding; protein binding	endoplasmic reticulum; membrane	cell differentiation; development; metabolic process; regulation of biological process; response to stimulus; transport		6.47624e+07	330.422	23.84	8	11	29.0383	17.78	5	8	495	55.9255	7.18115
IPI00125135.1	Ubiquitin-conjugating enzyme E2 D2	23.81	5	2	2	5	catalytic activity; nucleotide binding; protein binding		metabolic process		9.19795e+06	45.2656	23.81	2	3	6.22875	16.33	1	2	147	16.7244	7.82568
IPI00114641.3	4F2 cell-surface antigen heavy chain	23.76	2	7	7	19	catalytic activity; protein binding; RNA binding; transporter activity	cell surface; cytoplasm; membrane; nucleus	metabolic process; response to stimulus; transport		7.0692e+06	285.344	23.76	7	10	29.5925	13.5	5	9	526	58.3003	5.90967
IPI00928214.1	8 kDa protein	23.75	3	1	1	1	catalytic activity		metabolic process		393552	25.52	23.75	1	1					80	8.39141	7.34229
IPI00346965.5	adaptor protein complex AP-1, beta 1 subunit	23.65	8	5	16	50	protein binding; transporter activity	Golgi; membrane	cell organization and biogenesis; transport		2.04833e+07	684.546	23.65	16	27	83.683	21.1	13	23	943	103.869	5.17334
IPI00124787.3	ADP-ribosylation factor-like protein 3	23.63	1	3	3	6	catalytic activity; metal ion binding; nucleotide binding; protein binding; signal transducer activity	cytoplasm; cytoskeleton; Golgi; membrane; nucleus	cell division; cell organization and biogenesis; cellular component movement; metabolic process; regulation of biological process; response to stimulus; transport		2.6879e+06	52.7141	23.63	3	3	8.14313	23.63	3	3	182	20.4738	7.23975
IPI00314191.6	Carbonyl reductase [NADPH] 1	23.47	5	4	4	8	catalytic activity; nucleotide binding	cytoplasm; membrane; nucleus	metabolic process		6.06848e+06	220.156	19.13	3	4	14.5733	20.58	3	4	277	30.622	8.30908
IPI00128867.3	Transcriptional activator protein Pur-beta	23.46	3	3	4	7	DNA binding; protein binding; RNA binding; translation regulator activity	nucleus	cell death; cell differentiation; cell proliferation; metabolic process; regulation of biological process		4.29719e+06	83.3575	23.46	4	4	10.8331	21.6	3	3	324	33.8808	5.42725
IPI00785410.1	Cytochrome c oxidase subunit 5B, mitochondrial	23.44	2	2	2	3	catalytic activity; metal ion binding; transporter activity	membrane; mitochondrion	transport		1.05739e+07	44.3	23.44	2	3					128	13.8039	8.38232
IPI00130589.8	Superoxide dismutase [Cu-Zn]	23.38	2	3	3	8	antioxidant activity; catalytic activity; metal ion binding; protein binding	cytoplasm; cytosol; extracellular; membrane; mitochondrion; nucleus	cell organization and biogenesis; cellular component movement; cellular homeostasis; metabolic process; regulation of biological process; response to stimulus; transport		5.51533e+06	134.625	23.38	3	4	10.3987	23.38	3	4	154	15.9328	6.50732
IPI00331146.5	UMP-CMP kinase 1	23.35	1	4	4	8	catalytic activity; nucleotide binding	cytoplasm; nucleus	metabolic process		6.76651e+06	106.391	23.35	4	5	8.70714	19.82	3	3	227	25.6983	7.97217
IPI00125635.1	Isoform SNAP-25b of Synaptosomal-associated protein 25	23.3	2	5	5	12	protein binding; transporter activity	cytoplasm; cytoskeleton; cytosol; endosome; membrane	regulation of biological process; response to stimulus; transport		3.26621e+07	171.718	23.3	5	6	18.7198	22.82	4	6	206	23.3002	4.76709
IPI00407158.2	Isoform 2 of Serine racemase	23.25	5	4	4	15	catalytic activity; metal ion binding; nucleotide binding; protein binding	cytoplasm; membrane	cell organization and biogenesis; metabolic process		4.71948e+06	282.39	23.25	4	9	23.3587	17.2	3	6	314	34.0086	6.01123
IPI00310240.4	annexin A6 isoform b	23.24	5	11	11	21	metal ion binding; nucleotide binding; protein binding; transporter activity	cytoplasm; membrane	cell organization and biogenesis; regulation of biological process; transport		6.68749e+06	320.914	21.89	10	11	40.2313	16.19	7	10	667	75.241	5.5542
IPI00274407.1	Isoform 1 of Elongation factor Tu, mitochondrial	23.23	19	7	7	14	catalytic activity; nucleotide binding; RNA binding	membrane; mitochondrion	metabolic process		1.66888e+07	203.341	23.23	7	8	23.4608	19.25	5	6	452	49.477	7.56201
IPI00315302.5	NADH dehydrogenase [ubiquinone] 1 alpha subcomplex subunit 2	23.23	1	2	2	5	catalytic activity	membrane; mitochondrion	metabolic process; transport		6.06042e+06	126.722	23.23	2	3	5.37511	14.14	1	2	99	10.9088	9.99365
IPI00136984.1	40S ribosomal protein S7	23.2	4	3	3	6	RNA binding; structural molecule activity	cytoplasm; cytoskeleton; membrane; nucleus; ribosome	cell differentiation; metabolic process		4.45646e+06	83.5711	23.2	3	3	10.2967	23.2	3	3	194	22.1133	10.0962
IPI00110684.1	Inorganic pyrophosphatase	23.18	2	4	4	12	catalytic activity; metal ion binding	cytoplasm	metabolic process		5.58185e+06	237.62	23.18	4	7	21.344	15.57	3	5	289	32.6462	5.60498
IPI00896727.1	Cullin-associated NEDD8-dissociated protein 1	23.17	2	17	17	46	protein binding	cytoplasm; membrane; nucleus	cell differentiation; cell organization and biogenesis; metabolic process; regulation of biological process; transport		7.03413e+06	624.563	23.17	17	25	78.7992	19.51	13	21	1230	136.245	5.78271
IPI00331517.3	HIG1 domain family member 1A	23.16	2	1	1	4		membrane; mitochondrion	cell communication; metabolic process; regulation of biological process; response to stimulus; transport		599698	50.1774	23.16	1	2	6.53755	23.16	1	2	95	10.4183	9.78857
IPI00113257.3	Isoform 1 of Ubiquitin-conjugating enzyme E2 variant 1	23.13	11	3	3	5	catalytic activity; protein binding	cytoplasm; nucleus	metabolic process; regulation of biological process; response to stimulus		7.88183e+06	80.9278	23.13	3	3	6.37888	17.69	2	2	147	16.3442	7.95752
IPI00929850.1;IPI00555140.3	phosphoglucomutase 2	23.13	3	8	8	23	catalytic activity; metal ion binding	cytoplasm; cytoskeleton; cytosol	metabolic process		5.26792e+06	252.364	21.17	7	13	35.7583	21	7	10	562	61.3796	6.56592
IPI00170093.3	NADH dehydrogenase [ubiquinone] iron-sulfur protein 8, mitochondrial	23.11	1	4	4	12	catalytic activity; metal ion binding	membrane; mitochondrion	cell organization and biogenesis; metabolic process; response to stimulus; transport		7.86954e+06	151.88	23.11	4	6	19.5929	23.11	4	6	212	24.0228	6.21436
IPI00116697.1	Isoform 1 of Ras-related protein Rab-6A	23.08	19	1	4	12	catalytic activity; enzyme regulator activity; nucleotide binding; protein binding; transporter activity	cytoplasm; cytosol; Golgi; membrane; nucleus	metabolic process; regulation of biological process; response to stimulus; transport		6.42599e+07	196.454	23.08	4	6	17.3965	23.08	4	6	208	23.5749	5.5415
IPI00133403.1	NADH dehydrogenase [ubiquinone] 1 beta subcomplex subunit 3	23.08	1	2	2	3	catalytic activity	membrane; mitochondrion	metabolic process; transport		2.74061e+06	28.3364	23.08	2	2	3.2371	16.35	1	1	104	11.6848	9.0415
IPI00230145.5	Ferritin heavy chain	23.08	1	4	4	5	catalytic activity; metal ion binding	extracellular; mitochondrion; nucleus; organelle lumen	cellular homeostasis; metabolic process; regulation of biological process; response to stimulus; transport		8.83644e+06	58.3782	23.08	4	4	3.33999	7.14	1	1	182	21.0533	5.88428
IPI00751005.2	Isoform 1 of Septin-8	23.08	12	3	7	13	nucleotide binding	cytoplasm; cytoskeleton			1.85616e+07	175.275	23.08	7	10	9.28461	7.69	3	3	429	49.7812	5.99854
IPI00830693.1	16 kDa protein	23.08	3	2	2	3	catalytic activity; metal ion binding; nucleotide binding; protein binding	cytoplasm; cytosol; mitochondrion	metabolic process; response to stimulus		4.85e+06	45.7617	23.08	2	2	2.98446	9.09	1	1	143	16.2955	8.39697
IPI00134599.1	40S ribosomal protein S3	23.05	2	4	4	6	catalytic activity; DNA binding; protein binding; RNA binding; structural molecule activity	cytoplasm; cytosol; membrane; nucleus; ribosome	metabolic process; regulation of biological process; response to stimulus		4.55268e+06	61.4125	23.05	4	4	6.16884	14.4	2	2	243	26.6574	9.65674
IPI00229299.1	Isoform 6 of Band 4.1-like protein 3	23.02	13	12	14	29	protein binding; structural molecule activity	cytoskeleton	cell organization and biogenesis		1.45813e+07	446.869	23.02	14	19	38.6882	15.19	8	10	882	98.1059	5.45264
IPI00858180.1	9 kDa protein	22.99	3	1	1	2		mitochondrion			0	20.11	22.99	1	1	3.25252	22.99	1	1	87	9.4324	10.228
IPI00881478.1	20 kDa protein	22.99	4	2	4	6	metal ion binding; protein binding	cytosol	regulation of biological process; response to stimulus		1.71961e+07	93.5662	22.99	4	4	5.66457	14.37	2	2	174	20.23	5.49072
IPI00469268.5	T-complex protein 1 subunit theta	22.81	1	10	10	15	nucleotide binding; protein binding	cytoplasm; cytoskeleton; cytosol	metabolic process		8.21404e+06	220.631	21.17	9	9	17.5026	12.96	6	6	548	59.5175	5.61768
IPI00121288.5	NADH dehydrogenase [ubiquinone] 1 beta subcomplex subunit 10	22.73	2	4	4	10		membrane; mitochondrion	metabolic process; transport		8.87142e+06	159.138	22.73	3	5	18.4495	16.48	3	5	176	21.0104	8.03076
IPI00111151.2	Rabphilin-3A	22.61	1	10	10	17	metal ion binding; protein binding; transporter activity	cytosol; Golgi; membrane	transport		1.26299e+07	264.57	22.61	10	10	26.0864	17.62	7	7	681	75.4417	8.26514
IPI00121387.1	Guanine nucleotide-binding protein subunit alpha-11	22.56	1	4	6	19	catalytic activity; metal ion binding; nucleotide binding; protein binding; signal transducer activity	cytoplasm; cytosol; membrane	metabolic process; regulation of biological process; response to stimulus		8.9036e+06	257.067	22.56	6	9	37.4016	22.56	6	10	359	41.9975	5.97314
IPI00987580.1	Peptidyl-prolyl cis-trans isomerase	22.56	2	2	4	5	catalytic activity		metabolic process		6.133e+07					14.0284	22.56	4	5	164	18.0028	6.68311
IPI00881540.3	Synaptojanin-1	22.55	10	22	22	44	catalytic activity; nucleotide binding; protein binding; RNA binding	cytoplasm	cell organization and biogenesis; metabolic process; regulation of biological process; response to stimulus; transport		1.18511e+07	644.107	21.86	21	26	68.3052	16.77	14	18	1574	172.509	6.88818
IPI00132575.3	Coactosin-like protein	22.54	1	3	3	4	protein binding	cytoplasm; cytoskeleton; membrane; nucleus	defense response; response to stimulus		4.55055e+06	102.106	22.54	3	3	5.21694	11.27	1	1	142	15.934	5.40186
IPI00230194.5	Guanine nucleotide-binding protein G(I)/G(S)/G(O) subunit gamma-2	22.54	1	1	1	1	catalytic activity; protein binding; signal transducer activity	membrane	cell proliferation; metabolic process; regulation of biological process; response to stimulus		1.34917e+07					2.35185	22.54	1	1	71	7.84503	7.98682
IPI00465810.3	Synaptic vesicle glycoprotein 2A	22.51	1	12	12	33	protein binding; receptor activity; transporter activity	cytoplasm; endoplasmic reticulum; membrane	cell communication; cellular homeostasis; transport		1.72262e+07	474.206	22.51	12	19	51.2705	16.98	7	14	742	82.5939	5.56689
IPI00230185.5	Glycerol-3-phosphate dehydrogenase [NAD+], cytoplasmic	22.35	2	3	4	10	catalytic activity; nucleotide binding; protein binding	cytoplasm; cytosol; mitochondrion	metabolic process; regulation of biological process; response to stimulus; transport		5.08563e+06	179.283	22.35	4	5	19.554	22.35	4	5	349	37.5484	7.1665
IPI00469392.2	Isoform 1 of Reticulon-4	22.29	5	13	13	35	protein binding; RNA binding	cytoplasm; endoplasmic reticulum; membrane	cell organization and biogenesis; cellular component movement; regulation of biological process		1.34653e+07	478.123	22.29	13	20	56.2785	17.99	11	15	1162	126.535	4.53857
IPI00880679.1	29 kDa protein	22.27	22	3	5	7	protein binding	cytoplasm; cytoskeleton			7.4047e+06	83.5253	22.27	5	5	5.69349	11.74	2	2	247	28.7058	4.79248
IPI00320847.10	3-hydroxyacyl-CoA dehydrogenase type-2	22.22	3	3	3	8	catalytic activity; nucleotide binding; protein binding; RNA binding	endoplasmic reticulum; membrane; mitochondrion	cell organization and biogenesis; metabolic process		3.99122e+06	151.772	22.22	3	4	16.1196	22.22	3	4	261	27.4016	8.41162
IPI00331128.3	Ras-related protein Rab-8A	22.22	28	1	5	17	catalytic activity; nucleotide binding; protein binding	cytoplasm; endosome; Golgi; membrane	cell organization and biogenesis; metabolic process; regulation of biological process; response to stimulus; transport		8.36532e+07	241.758	22.22	5	9	23.2604	18.36	4	8	207	23.6532	9.0708
IPI00742334.1;IPI00323881.2	karyopherin (importin) beta 1	22.15	2	10	10	26	protein binding; RNA binding; transporter activity	cytoplasm; membrane; nucleus	transport		4.15004e+06	318.197	22.15	10	16	39.902	15.87	6	10	876	97.1221	4.77979
IPI00274175.1	similar to ribosomal protein S8 isoform 1	22.12	11	4	4	9					5.63817e+06	107.317	22.12	4	5	13.1624	18.75	3	4	208	24.1561	10.3013
IPI00323809.3	Isoform 2 of Paralemmin	22.12	3	5	5	8	protein binding	cytoplasm; membrane; nucleus	cell organization and biogenesis; regulation of biological process; response to stimulus; transport		8.6133e+06	172.876	22.12	5	5	11.2045	14.16	3	3	339	36.6993	4.84326
IPI00109482.3	N(G),N(G)-dimethylarginine dimethylaminohydrolase 1	22.11	1	3	3	6	catalytic activity; metal ion binding	cytoplasm; mitochondrion	metabolic process; regulation of biological process		1.95859e+06	73.2311	22.11	3	4	7.29488	17.89	2	2	285	31.3609	5.97314
IPI00120798.1	Synaptotagmin-12	22.09	1	4	4	13	protein binding; transporter activity	membrane	transport		1.42856e+06	101.005	22.09	4	8	19.0794	22.09	4	5	421	46.651	5.64307
IPI00125929.2	NADH dehydrogenase [ubiquinone] 1 alpha subcomplex subunit 4	21.95	1	2	2	3	catalytic activity; protein binding; transporter activity	membrane; mitochondrion	metabolic process; transport		3.76228e+07	67.8328	21.95	2	2	2.40852	12.2	1	1	82	9.32087	9.5249
IPI00132410.1	Ras-related protein Rab-5A	21.86	3	2	4	7	catalytic activity; nucleotide binding; protein binding	cytoplasm; cytoskeleton; cytosol; endosome; membrane; nucleus	cell differentiation; metabolic process; regulation of biological process; response to stimulus; transport		9.07231e+06	62.0127	21.86	4	4	8.12901	17.21	3	3	215	23.5838	8.14795
IPI00283511.1	Pyridoxal kinase	21.79	3	7	7	18	catalytic activity; metal ion binding; nucleotide binding; protein binding	cytoplasm; cytosol; nucleus	cell proliferation; metabolic process; regulation of biological process		1.49186e+07	253.91	21.79	7	10	28.6057	16.99	5	8	312	34.9927	6.29053
IPI00894676.1	Leucine rich repeat containing 57	21.77	7	1	1	2	protein binding				2.53351e+06	27.43	21.77	1	1	4.39169	21.77	1	1	124	13.8523	5.50342
IPI00111265.3	F-actin-capping protein subunit alpha-2	21.68	8	4	4	11	protein binding	cytoplasm; cytoskeleton; membrane	cell organization and biogenesis; regulation of biological process		1.82747e+07	135.472	21.68	4	6	15.5085	21.68	4	5	286	32.9466	5.84619
IPI00113845.1	Proteasome subunit beta type-1	21.67	2	3	3	10	catalytic activity	cytoplasm; cytosol; nucleus; proteasome	metabolic process		2.85667e+06	112.77	21.67	3	5	17.651	21.67	3	5	240	26.3553	7.81104
IPI00648723.1	12 kDa protein	21.57	7	2	2	3	protein binding	cytoplasm; cytosol; membrane	cell organization and biogenesis; regulation of biological process; response to stimulus		1.42775e+07	59.5096	21.57	2	2	2.92112	12.75	1	1	102	11.7222	6.02393
IPI00221456.1	Synaptic vesicle glycoprotein 2B	21.52	2	11	11	22	transporter activity	membrane	cell communication; transport		1.00085e+07	188.963	15.81	10	13	32.3274	16.11	6	9	683	77.4061	5.56689
IPI00845611.1	Isoform 2 of T-complex protein 1 subunit alpha B	21.5	3	6	6	12	nucleotide binding; protein binding; RNA binding	cytoplasm; cytoskeleton; Golgi; membrane; nucleus	metabolic process		5.82219e+06	156.229	21.5	6	7	17.7576	16.17	4	5	507	55.4242	6.41748
IPI00225533.1	Adaptin ear-binding coat-associated protein 1	21.45	6	5	5	12	protein binding	membrane	transport		1.08654e+07	244.443	21.45	5	7	19.7659	17.45	3	5	275	29.6211	6.37939
IPI00132148.1	Cytochrome b-c1 complex subunit 10	21.43	1	1	1	2	catalytic activity; transporter activity	membrane; mitochondrion	metabolic process; transport		2.92323e+06	35.21	21.43	1	1	2.90315	21.43	1	1	56	6.53442	9.81787
IPI00881124.1	11 kDa protein	21.43	3	1	1	2	protein binding; transporter activity	cytoplasm; membrane; nucleus	cell organization and biogenesis; transport		122896	22.39	21.43	1	1	3.88795	21.43	1	1	98	11.3361	8.5874
IPI00918942.1	11 kDa protein	21.43	3	1	1	2	catalytic activity; metal ion binding; protein binding	endoplasmic reticulum; membrane; mitochondrion	metabolic process; transport		2.97804e+06	48.3217	21.43	1	2					98	11.1355	5.30029
IPI00752339.1	Uncharacterized protein	21.43	5	1	1	1	protein binding		regulation of biological process; response to stimulus		0					3.63335	21.43	1	1	112	12.6266	7.45947
IPI00133399.1	NADH dehydrogenase [ubiquinone] 1 alpha subcomplex subunit 6	21.37	1	2	2	3		membrane; mitochondrion	metabolic process; response to stimulus; transport		8.01258e+06	51.3289	21.37	2	3					131	15.273	10.1108
IPI00136251.1	DnaJ homolog subfamily A member 2	21.36	1	3	3	7	metal ion binding; nucleotide binding; protein binding	cytosol; membrane; nucleus	metabolic process; response to stimulus		1.39342e+06	82.77	14.08	2	3	14.7075	21.36	3	4	412	45.7166	6.48096
IPI00458922.1	Putative uncharacterized protein	21.25	1	1	8	28	catalytic activity; nucleotide binding; protein binding; transporter activity	cytoplasm; cytosol; membrane	metabolic process; transport		6.77536e+07	566.434	21.25	8	15	46.6825	17.35	6	13	513	56.7966	5.33838
IPI00119618.1	Calnexin	21.15	1	7	7	13	metal ion binding; protein binding; RNA binding	cytoplasm; endoplasmic reticulum; membrane; ribosome	metabolic process; transport		9.76922e+06	169.621	21.15	7	8	17.7264	8.97	4	5	591	67.2357	4.64014
IPI00406442.3	Succinyl-CoA ligase [GDP-forming] subunit alpha, mitochondrial	21.1	2	6	6	10	catalytic activity; nucleotide binding; protein binding; RNA binding	cytoplasm; membrane; mitochondrion	metabolic process		1.62836e+07	119.256	21.1	6	7	13.8287	12.72	3	3	346	36.132	9.39307
IPI00131995.1	Hyaluronan and proteoglycan link protein 1	21.07	1	3	4	11	protein binding	extracellular			4.40614e+06	214.738	21.07	4	5	22.6305	21.07	4	6	356	40.4522	7.79639
IPI00331066.6	Calbindin	21.07	3	4	4	12	metal ion binding	cytoplasm; cytosol; nucleus	cellular homeostasis; regulation of biological process; response to stimulus		4.58809e+06	153.089	21.07	4	6	20.7279	21.07	4	6	261	29.9751	4.83057
IPI00387312.2;IPI00554862.3	phosphofructokinase, liver, B-type	21.03	2	7	10	18	catalytic activity; metal ion binding; nucleotide binding; protein binding	cytoplasm; cytosol; membrane	cell organization and biogenesis; metabolic process; regulation of biological process; response to stimulus		1.85651e+07	283.605	21.03	10	11	28.4166	15.26	6	7	780	85.3054	7.1665
IPI00119239.2	Proteasome subunit beta type-6	21.01	1	2	2	4	catalytic activity	cytoplasm; cytosol; nucleus; proteasome	metabolic process		4.26339e+06	82.6917	21.01	2	2	7.64332	21.01	2	2	238	25.3625	5.10986
IPI00918185.1	Protein	21.01	4	1	1	2	protein binding	nucleus			2.43494e+06	30.83	21.01	1	1	4.54057	21.01	1	1	138	15.4072	5.36377
IPI00928106.1	Putative uncharacterized protein	20.96	4	3	3	7	protein binding; transporter activity	cytoplasm	cell differentiation; cell organization and biogenesis; regulation of biological process; transport		3.97321e+06	103.852	20.96	3	4	12.1973	20.96	3	3	353	39.2832	8.63135
IPI00880632.1	Uncharacterized protein	20.9	3	1	1	1					1.72446e+06					3.02025	20.9	1	1	134	14.6936	7.59131
IPI00138691.6	Actin-related protein 2/3 complex subunit 4	20.83	3	3	3	4	protein binding	cytoplasm; cytoskeleton	cell organization and biogenesis; regulation of biological process		9.92465e+06	70.4733	20.83	3	3	2.75585	4.76	1	1	168	19.6543	8.42627
IPI00408909.4	Isoform 1 of Microtubule-associated protein 1A	20.79	2	30	31	65	catalytic activity; protein binding	cytoplasm; cytoskeleton; cytosol	cell organization and biogenesis; metabolic process; regulation of biological process		2.06921e+07	759.711	19.34	30	40	86.2479	15.06	21	25	2776	299.957	4.99561
IPI00830754.1	51 kDa protein	20.78	2	4	4	9	catalytic activity; nucleotide binding		cellular component movement; metabolic process; regulation of biological process; response to stimulus		3.36879e+06	139.992	14.2	3	4	20.5033	20.78	4	5	486	51.2142	8.90967
IPI00320217.9	T-complex protein 1 subunit beta	20.75	2	7	7	13	nucleotide binding; protein binding	cytoplasm; nucleus	cell organization and biogenesis; metabolic process		4.72375e+06	285.338	20.75	7	8	23.0147	13.27	4	5	535	57.4411	6.40479
IPI00123862.1	Isoform Gamma-1 of Serine/threonine-protein phosphatase PP1-gamma catalytic subunit	20.74	5	1	6	20	catalytic activity; metal ion binding; protein binding; RNA binding	chromosome; cytoplasm; membrane; mitochondrion; nucleus	cell differentiation; cell division; metabolic process; regulation of biological process; response to stimulus		7.57916e+06	282.351	20.74	6	10	36.7935	20.74	6	10	323	36.9597	6.53662
IPI00886291.1	Uncharacterized protein	20.59	2	1	1	1	protein binding		regulation of biological process; response to stimulus		1.40898e+07					2.35791	20.59	1	1	68	7.96994	9.59814
IPI00623838.3	17 kDa protein	20.53	2	2	2	4					2.61672e+06	39.9717	20.53	2	2	5.70883	20.53	2	2	151	16.6096	9.75928
IPI00228978.2	Isoform 1 of Clathrin light chain B	20.52	4	4	4	9	structural molecule activity	membrane	transport		6.80151e+06	110.139	20.52	4	5	12.0881	17.03	3	4	229	25.1562	4.62744
IPI00120030.1	Mu-crystallin homolog	20.45	1	4	4	6	catalytic activity; nucleotide binding; protein binding	cytoplasm; cytosol; membrane; mitochondrion; nucleus	metabolic process; regulation of biological process; transport		2.42109e+06	142.954	20.45	4	5	3.29879	4.79	1	1	313	33.5021	5.66846
IPI00874436.1	Isoform 1 of Malignant T cell amplified sequence 1	20.44	2	2	2	6	RNA binding	cytoplasm; membrane	cell organization and biogenesis; metabolic process; regulation of biological process; response to stimulus		1.14633e+06	70.6256	20.44	2	3	11.5109	20.44	2	3	181	20.5418	8.82178
IPI00762623.1	phosphodiesterase 2A, cGMP-stimulated isoform 2	20.43	8	8	8	11	catalytic activity; metal ion binding; nucleotide binding; protein binding	cytoplasm; cytosol; endoplasmic reticulum; Golgi; membrane; nucleus; organelle lumen	metabolic process; regulation of biological process; response to stimulus; transport		3.27339e+06	88.0674	12.51	5	5	20.5437	13.16	6	6	935	105.179	5.41455
IPI00885369.1	Protein	20.41	5	1	1	2	DNA binding	nucleus	metabolic process; response to stimulus		1.07773e+06	28.99	20.41	1	1	5.4532	20.41	1	1	147	16.3371	4.25928
IPI00118899.1	Alpha-actinin-4	20.39	8	6	13	22	metal ion binding; protein binding; RNA binding	cytoplasm; cytoskeleton; nucleus	cell organization and biogenesis; regulation of biological process; response to stimulus; transport		1.22285e+07	370.5	20.39	13	14	31.1452	14.04	8	8	912	104.911	5.41455
IPI00124900.1	Isoform 1 of Methylglutaconyl-CoA hydratase, mitochondrial	20.38	6	3	3	4	catalytic activity; RNA binding	mitochondrion	metabolic process		3.06398e+06	47.48	14.01	2	2	7.13878	17.52	2	2	314	33.374	9.51025
IPI00336400.1	Isoform 2 of Astrocytic phosphoprotein PEA-15	20.37	3	2	2	4	protein binding	cytoplasm	cell death; regulation of biological process; response to stimulus; transport		2.44269e+06	84.02	20.37	2	2	6.193	20.37	2	2	108	12.5366	5.17334
IPI00608097.1;IPI00130000.2	Aminopeptidase puromycin sensitive	20.33	8	12	12	23	catalytic activity; metal ion binding	cytoplasm; cytosol; nucleus	metabolic process; response to stimulus		9.2854e+06	328.611	20.33	12	14	36.5138	14.13	7	9	920	103.26	5.89697
IPI00279474.1	Isoform 2 of UTP--glucose-1-phosphate uridylyltransferase	20.32	2	6	6	15	catalytic activity; metal ion binding; nucleotide binding	cytoplasm; nucleus	metabolic process		4.44483e+06	261.585	20.32	6	8	28.7451	16.7	5	7	497	55.6811	7.32764
IPI00127987.1	Actin-related protein 2/3 complex subunit 1A	20.27	5	4	4	9	protein binding	cytoplasm; cytoskeleton	cell organization and biogenesis; regulation of biological process		1.02921e+07	188.555	20.27	4	5	16.4439	17.03	3	4	370	41.5997	8.17725
IPI00856675.1	25 kDa protein	20.26	4	2	2	3	protein binding	cytoplasm; nucleus	metabolic process		827437	59.3	7.05	1	1	7.78083	20.26	2	2	227	25.0933	5.68115
IPI00129516.1	Cytochrome b-c1 complex subunit 6, mitochondrial	20.22	1	1	1	1	catalytic activity; protein binding; transporter activity	membrane; mitochondrion	cell organization and biogenesis; metabolic process; transport		1.78686e+07	23.18	20.22	1	1					89	10.428	4.86865
IPI00283761.1	Putative uncharacterized protein	20.2	3	4	4	10	transporter activity	membrane; mitochondrion	transport		3.75541e+06	162.683	20.2	4	5	16.5461	17.22	3	5	302	32.7622	9.36377
IPI00131177.1	LETM1 and EF-hand domain-containing protein 1, mitochondrial	20.19	1	7	7	20	metal ion binding	membrane; mitochondrion	cell organization and biogenesis		6.71574e+06	297.52	18.16	6	10	40.5184	16.26	6	10	738	82.9369	6.52197
IPI00132039.2	Mitochondrial carrier homolog 2	20.13	4	5	5	9		membrane; mitochondrion; nucleus	cell death; cell organization and biogenesis; transport		7.10845e+06	119.456	20.13	5	6	10.1733	9.9	2	3	303	33.477	8.25049
IPI00135085.4	Heme-binding protein 1	20	2	2	2	5		cytoplasm; cytosol; mitochondrion	metabolic process		6.36324e+06	112.756	20	2	3	8.53497	11.58	1	2	190	21.0393	5.26221
IPI00911135.1;IPI00277552.3	oxidation resistance 1 isoform E	19.98	7	9	9	28	catalytic activity	mitochondrion; nucleus	metabolic process; regulation of biological process; response to stimulus		1.14175e+07	418.324	19.98	9	15	45.9351	18.24	8	13	866	95.8525	5.32568
IPI00381412.1	Isoform 2 of Mitochondrial inner membrane protein	19.97	11	9	9	23	protein binding; RNA binding	membrane; mitochondrion	cellular homeostasis		8.07637e+06	270.728	17.69	8	12	38.4972	16.76	7	11	746	82.8777	6.60986
IPI00116770.1	Ras-related protein Rab-18	19.9	1	3	3	6	nucleotide binding	cytoplasm; membrane; nucleus	cell organization and biogenesis; development; regulation of biological process; response to stimulus; transport		3.72939e+06	84.0347	19.9	3	3	9.49357	19.9	3	3	206	23.0207	5.36377
IPI00130530.1	Glyoxylate reductase/hydroxypyruvate reductase	19.82	2	3	3	4	catalytic activity; nucleotide binding; protein binding	cytoplasm; cytosol	cell organization and biogenesis; metabolic process		1.25925e+06	64.2211	19.82	3	3	3.87801	4.88	1	1	328	35.3065	7.6499
IPI00856823.1	Protein	19.8	3	2	2	6	catalytic activity		metabolic process		2.32679e+06	86.1644	19.8	2	3	11.6651	19.8	2	3	197	22.2901	5.59229
IPI00116281.3	T-complex protein 1 subunit zeta	19.77	1	5	6	20	nucleotide binding; protein binding; RNA binding	cytoplasm	metabolic process		4.83448e+06	291.037	19.77	6	12	35.213	16.57	4	8	531	57.9677	7.07861
IPI00283862.6	Proteasome subunit alpha type-1	19.77	2	3	3	8	catalytic activity; protein binding	cytoplasm; cytosol; nucleus; proteasome	metabolic process; regulation of biological process		4.25928e+06	165.23	19.77	3	5	10.433	15.21	2	3	263	29.5278	6.45557
IPI00785215.1	Isoform 4 of SH3-containing GRB2-like protein 3-interacting protein 1	19.56	11	6	6	10	protein binding	cytoplasm; membrane	cell organization and biogenesis; regulation of biological process; response to stimulus; transport		3.17844e+06	107.832	19.56	6	6	14.8013	11.42	3	4	639	68.8302	8.89502
IPI00230034.5	D-dopachrome decarboxylase	19.49	3	2	2	4	catalytic activity	cytoplasm	metabolic process		5.23332e+06	79.7833	19.49	2	2	5.68381	19.49	2	2	118	13.0688	6.53662
IPI00876202.1	Nucleosome assembly protein 1-like 4	19.47	3	4	4	5	RNA binding	nucleus	cell organization and biogenesis		1.60173e+06	71.5033	19.47	4	4	3.62244	4.8	1	1	375	42.6529	4.66553
IPI00403586.3	Arylacetamide deacetylase-like 1	19.36	2	4	4	12	catalytic activity	endoplasmic reticulum; membrane	metabolic process; regulation of biological process; response to stimulus		5.18716e+06	196.35	19.36	4	7	20.3982	19.36	4	5	408	45.7107	7.04932
IPI00125267.4	Vesicle-associated membrane protein-associated protein A	19.28	4	3	3	9	protein binding; signal transducer activity; structural molecule activity	cytoskeleton; endoplasmic reticulum; membrane	cell death; cell organization and biogenesis; regulation of biological process; response to stimulus		6.01846e+06	111.982	19.28	3	4	14.3689	19.28	3	5	249	27.8373	8.39697
IPI00130640.5	Ribonuclease UK114	19.26	1	2	2	4	catalytic activity; RNA binding	cytoplasm; mitochondrion; nucleus	metabolic process		2.41049e+06	46.7562	19.26	2	2	5.35762	19.26	2	2	135	14.2465	8.67529
IPI00221754.3	Atlastin-1	19.18	2	7	7	18	catalytic activity; nucleotide binding; protein binding	endoplasmic reticulum; Golgi; membrane	cell organization and biogenesis; metabolic process		4.05956e+06	194.214	19.18	7	9	35.1785	17.92	6	9	558	63.3373	6.49365
IPI00126175.2	S100 calcium binding protein A1	19.15	2	1	1	1	metal ion binding; protein binding	cytoplasm; endoplasmic reticulum; nucleus	regulation of biological process		1.98907e+06	29.16	19.15	1	1					94	10.4982	4.58936
IPI00420385.4	Isoform 3 of Septin-11	19.06	11	3	9	14	nucleotide binding	cytoplasm; cytoskeleton	cell division; cell organization and biogenesis		2.03882e+07	200.575	19.06	9	10	13.1138	9.18	4	4	425	48.934	6.81494
IPI00123704.1	Sodium/potassium-transporting ATPase subunit beta-2	18.97	2	3	3	6	catalytic activity; transporter activity	cytoplasm; membrane	metabolic process; transport		1.83218e+07	83.8511	13.1	2	3	11.6683	15.17	2	3	290	33.3225	8.30908
IPI00938533.1;IPI00972920.1	40S ribosomal protein S23	18.88	2	1	1	4	RNA binding; structural molecule activity	cytoplasm; membrane; ribosome	metabolic process		2.06324e+06	38.0617	18.88	1	2	7.40586	18.88	1	2	143	15.7977	10.4917
IPI00928125.1;IPI00308976.2	mitochondrial malic enzyme 3	18.87	5	5	5	16	catalytic activity; metal ion binding; nucleotide binding	mitochondrion; organelle lumen	metabolic process		4.01324e+06	221.729	15.89	4	9	28.1624	18.87	5	7	604	67.0556	7.82568
IPI00112536.1	Secernin-1	18.84	2	6	6	10	catalytic activity	cytoplasm; membrane; nucleus	metabolic process; transport		6.54777e+06	165.251	18.84	6	7	10.1419	10.14	3	3	414	46.2966	4.79248
IPI00137279.3	Putative uncharacterized protein (Fragment)	18.79	1	1	1	1					0					3.25818	18.79	1	1	165	17.8956	9.81787
IPI00331174.5	T-complex protein 1 subunit eta	18.75	1	6	6	17	nucleotide binding; protein binding	cytoplasm; mitochondrion	metabolic process		3.02271e+06	219.51	18.75	6	8	31.4363	18.75	6	9	544	59.6141	7.84033
IPI00650074.1	DnaJ (Hsp40) homolog, subfamily A, member 1	18.75	6	1	1	5	metal ion binding; nucleotide binding; protein binding	cytoplasm; cytosol; membrane	cellular component movement; metabolic process; regulation of biological process; response to stimulus		884724	57.93	18.75	1	1	14.0877	18.75	1	4	128	14.3403	9.20264
IPI00654180.1	Putative uncharacterized protein	18.71	2	6	6	10	enzyme regulator activity	cytoplasm	regulation of biological process; response to stimulus		2.07236e+06	103.618	18.71	6	6	14.408	14.55	4	4	433	50.7978	8.45557
IPI00318841.4	Elongation factor 1-gamma	18.54	3	6	6	10	protein binding; RNA binding	membrane; nucleus	metabolic process; response to stimulus		5.70613e+06	142.398	18.54	6	6	12.306	13.96	4	4	437	50.0292	6.7417
IPI00463589.2	Plasma membrane Ca++ transporting ATPase 4 splice variant a	18.52	3	7	17	43	catalytic activity; metal ion binding; nucleotide binding; protein binding; transporter activity	membrane	metabolic process; regulation of biological process; transport		2.57261e+07	667.443	18.52	17	25	68.8948	13.99	10	18	1172	129.175	6.72705
IPI00153317.3	10-formyltetrahydrofolate dehydrogenase	18.51	4	11	11	17	catalytic activity; protein binding	cytoplasm; mitochondrion	metabolic process		6.86307e+06	282.896	12.97	9	10	23.5087	12.75	6	7	902	98.6465	5.90967
IPI00132076.1	Isoform Membrane-bound of Catechol O-methyltransferase	18.49	3	2	2	2	catalytic activity; metal ion binding	cytoplasm; cytosol; membrane; mitochondrion	cell communication; metabolic process; regulation of biological process; response to stimulus		1.51371e+06					6.98894	18.49	2	2	265	29.4773	5.8335
IPI00223875.1	L-asparaginase	18.4	2	5	5	11	catalytic activity	cytoplasm; cytoskeleton; nucleus	metabolic process		5.25762e+06	217.219	18.4	5	6	17.57	15.34	4	5	326	33.9284	7.6499
IPI00857896.1	RIKEN cDNA 6430548M08, isoform CRA_a	18.39	4	5	5	10					3.96678e+06	224.444	18.39	5	6	14.2356	12.59	3	4	397	45.1897	5.07178
IPI00109153.6	Vesicular glutamate transporter 1	18.39	4	3	7	8	transporter activity	membrane	cell communication; response to stimulus; transport		2.40272e+07	159.224	18.39	7	8					560	61.6282	7.34229
IPI00122069.1	Protein kinase C gamma type	18.36	3	7	8	17	catalytic activity; metal ion binding; nucleotide binding; protein binding	cytoplasm; cytosol; membrane; nucleus	cell communication; metabolic process; regulation of biological process; response to stimulus		1.34575e+07	246.275	18.36	8	12	18.9138	11.05	4	5	697	78.3071	7.45947
IPI00117657.2	Isoform 1 of Dynamin-like 120 kDa protein, mitochondrial	18.33	7	12	12	22	catalytic activity; nucleotide binding; protein binding	membrane; mitochondrion	cell death; cell organization and biogenesis; metabolic process; regulation of biological process; response to stimulus		5.08298e+06	276.099	17.08	11	14	26.5173	10.21	7	8	960	111.27	7.54736
IPI00831210.1	53 kDa protein	18.3	4	5	7	16	structural molecule activity	Golgi	cell organization and biogenesis; cellular component movement; regulation of biological process; transport		1.31317e+07	324.732	18.3	7	9	25.9009	14.04	5	7	470	53.4649	5.8208
IPI00625738.3	Isoform 2 of Dynamin-3	18.28	4	6	12	39	catalytic activity; nucleotide binding; protein binding	cytoplasm; cytoskeleton; mitochondrion	cell organization and biogenesis; metabolic process; transport		8.99234e+07	655.002	16.07	11	22	66.9508	17.46	11	17	859	96.7434	8.23584
IPI00122815.3;IPI00133522.2	Putative uncharacterized protein	18.27	2	6	6	10	catalytic activity; metal ion binding; protein binding; RNA binding	cell surface; endoplasmic reticulum; membrane; organelle lumen	cellular homeostasis; metabolic process; regulation of biological process; response to stimulus		2.69841e+06	146.582	18.27	6	6	14.8925	15.13	4	4	509	57.0228	4.88135
IPI00310916.1	CD81 antigen	18.22	2	2	2	12					3.2365e+07	231.142	18.22	2	6	26.9289	18.22	2	6	236	25.8112	5.8335
IPI00312752.3	Endophilin-A2	18.21	1	2	5	9	protein binding	cytoplasm; endosome; membrane	transport		2.28138e+07	100.385	18.21	5	6	9.08207	7.07	2	3	368	41.4922	5.71924
IPI00343557.1	Microtubule-associated protein RP/EB family member 3	18.15	3	3	3	7	protein binding	cytoplasm; cytoskeleton	cell division; cell organization and biogenesis; regulation of biological process		3.71926e+06	135.718	18.15	3	4	9.41211	10.68	2	3	281	31.946	5.5415
IPI00227898.3	Protein kinase C beta type	18.13	3	7	9	21	catalytic activity; metal ion binding; nucleotide binding; protein binding	cytoplasm; cytosol; membrane; nucleus	cell death; cell organization and biogenesis; cellular homeostasis; metabolic process; regulation of biological process; response to stimulus; transport		1.50085e+07	238.635	18.13	9	12	29.8329	15.3	7	9	673	76.8441	7.02002
IPI00858047.1	37 kDa protein	18.13	6	5	5	11	catalytic activity		metabolic process; regulation of biological process		4.59444e+06	219.866	18.13	5	6	16.7593	15.41	4	5	331	36.6308	7.21045
IPI00321718.4	Prohibitin-2	18.06	4	4	4	10	protein binding	cytoplasm; membrane; mitochondrion; nucleus	metabolic process; regulation of biological process		7.0128e+06	142.16	18.06	4	5	17.0073	18.06	4	5	299	33.2759	9.83252
IPI00652972.3	Erythrocyte protein band 4.1-like 1	18.06	9	7	8	13	protein binding; structural molecule activity	cytoplasm; cytoskeleton	cell organization and biogenesis		5.59345e+06	205.243	18.06	8	10	11.2819	6.16	3	3	731	81.9114	6.66846
IPI00266281.4	Thioredoxin-like protein 1	17.99	2	3	3	4	catalytic activity	cytoplasm; nucleus; proteasome	cellular homeostasis; metabolic process; regulation of biological process; transport		4.20308e+06	51.0922	17.99	3	3	2.32064	2.42	1	1	289	32.2167	4.95752
IPI00317740.5	Guanine nucleotide-binding protein subunit beta-2-like 1	17.98	1	3	3	6	enzyme regulator activity; protein binding; receptor activity; RNA binding	cytoplasm; cytoskeleton; cytosol; membrane; mitochondrion; nucleus	cell death; cell differentiation; development; metabolic process; regulation of biological process; response to stimulus		3.43989e+06	77.9822	17.98	3	3	10.0525	17.98	3	3	317	35.0546	7.69385
IPI00125513.1	Mitochondrial import inner membrane translocase subunit Tim9	17.98	1	1	1	1	metal ion binding; protein binding; transporter activity	membrane; mitochondrion	cell organization and biogenesis; transport		1.16997e+06					3.01679	17.98	1	1	89	10.3372	7.21045
IPI00133903.1	Stress-70 protein, mitochondrial	17.97	2	9	9	24	nucleotide binding; protein binding; RNA binding	cell surface; cytoplasm; mitochondrion; nucleus	cell organization and biogenesis; metabolic process; transport		1.55848e+07	423.606	17.97	9	12	39.8866	17.97	9	12	679	73.4827	6.21436
IPI00380734.2	Isoform 1 of Actin-related protein 3B	17.94	2	2	4	13	catalytic activity; DNA binding; nucleotide binding; protein binding	cytoplasm; cytoskeleton	cell organization and biogenesis; metabolic process; regulation of biological process		7.73651e+06	205.44	17.94	4	7	23.6487	17.94	4	6	418	47.5492	6.02393
IPI00223216.5	Thiosulfate sulfurtransferase	17.85	2	4	4	9	catalytic activity; RNA binding	membrane; mitochondrion; organelle lumen	cell differentiation; metabolic process; transport		6.08507e+06	172.149	17.85	4	5	10.9862	11.45	3	4	297	33.4448	7.85498
IPI00459442.1	reticulon 1 isoform RTN1-C	17.79	2	1	3	6		endoplasmic reticulum; membrane			2.35751e+07	96.7047	17.79	3	3	10.3952	17.79	3	3	208	23.5426	8.90967
IPI00123422.1	ATP-binding cassette protein (Fragment)	17.69	3	1	1	3	catalytic activity; nucleotide binding	membrane; mitochondrion; nucleus	metabolic process; transport		559808	35.315	17.69	1	2	3.99787	17.69	1	1	130	14.3102	5.19873
IPI00344640.4	33 kDa protein	17.68	3	2	4	7					9.46802e+06	109.4	17.68	4	5	7.67528	12.54	2	2	311	33.1102	9.08545
IPI00453771.2	Synaptobrevin homolog YKT6	17.68	1	2	2	3	catalytic activity; protein binding	cytoplasm; cytosol; endoplasmic reticulum; endosome; Golgi; membrane; mitochondrion	metabolic process; transport		5.3361e+06	40.8517	17.68	2	2	3.23491	6.57	1	1	198	22.3003	6.354
IPI00132002.1	Microsomal glutathione S-transferase 3	17.65	1	2	2	6	antioxidant activity; catalytic activity	endoplasmic reticulum; membrane	metabolic process		1.22658e+07	194.755	17.65	2	3	12.0605	17.65	2	3	153	16.9467	9.49561
IPI00395193.1	Reticulon-1	17.44	2	3	5	10		endoplasmic reticulum; membrane	cell differentiation		1.4417e+07	175.008	17.44	5	6	16.6362	12.44	4	4	780	83.5206	4.57666
IPI00230427.5	Macrophage migration inhibitory factor	17.39	2	2	2	3	catalytic activity; protein binding	cell surface; cytoplasm; extracellular; nucleus	cell organization and biogenesis; cell proliferation; defense response; metabolic process; regulation of biological process; response to stimulus		1.49156e+07	81.9217	17.39	2	2	2.68326	7.83	1	1	115	12.4962	7.34229
IPI00338536.1	Succinate dehydrogenase [ubiquinone] iron-sulfur subunit, mitochondrial	17.38	1	4	4	10	catalytic activity; metal ion binding	membrane; mitochondrion	metabolic process; transport		8.18722e+06	105.533	17.38	4	5	13.9724	17.38	4	5	282	31.7929	8.67529
IPI00461964.3	Methylmalonate-semialdehyde dehydrogenase [acylating], mitochondrial	17.38	2	4	4	7	catalytic activity; RNA binding	mitochondrion; nucleus	cell differentiation; metabolic process		3.78425e+06	99.1925	17.38	4	4	8.85939	6.36	2	3	535	57.8785	8.07471
IPI00465769.3	Isoform 2 of Solute carrier family 12 member 5	17.22	10	14	14	29	protein binding; transporter activity	membrane	cell communication; cellular homeostasis; response to stimulus; transport		1.73957e+07	446.249	14.8	12	17	42.461	12.83	9	12	1115	123.507	6.23975
IPI00331121.4	60S ribosomal protein L38	17.14	3	1	1	2	structural molecule activity	ribosome	cell organization and biogenesis; metabolic process; regulation of biological process		3.55724e+06	22.46	17.14	1	1	3.00493	17.14	1	1	70	8.19872	10.0962
IPI00380195.1	Phosphoglycolate phosphatase	17.13	2	3	3	6	catalytic activity; metal ion binding		metabolic process		3.17822e+06	89.7993	17.13	3	3	10.8826	13.08	2	3	321	34.5187	5.35107
IPI00881485.1	Putative uncharacterized protein	17.08	5	3	7	39	catalytic activity; protein binding	cytoplasm; cytosol	cell organization and biogenesis; metabolic process; regulation of biological process		7.81109e+07	694.319	13.73	6	19	79.4611	15.85	6	20	568	61.741	6.49365
IPI00221826.1	Isoform Short of Splicing factor, arginine/serine-rich 3	16.94	4	1	1	1	nucleotide binding; protein binding; RNA binding	cytoplasm; nucleus	metabolic process; regulation of biological process; response to stimulus; transport		5.77135e+06	31.81	16.94	1	1					124	14.1942	10.0815
IPI00742287.1	Isoform 2 of Mitochondrial carrier homolog 1	16.94	3	3	3	4	protein binding	membrane; mitochondrion	cell death; cell organization and biogenesis; metabolic process; regulation of biological process; transport		2.48215e+06	64.95	13.71	2	2	5.38841	6.18	2	2	372	39.9146	9.48096
IPI00808312.2	Isoform 2 of Neuronal-specific septin-3	16.91	4	5	5	7	catalytic activity; nucleotide binding	cytoplasm; cytoskeleton; cytosol	cell division		1.11455e+07	92.365	13.35	4	4	10.3445	11.57	3	3	337	38.685	6.81494
IPI00928077.1	9 kDa protein	16.88	6	1	1	2	metal ion binding; structural molecule activity	ribosome	metabolic process		3.59057e+06	27.52	16.88	1	1	3.01999	16.88	1	1	77	8.61345	8.83643
IPI00404970.2	Rho GTPase-activating protein 1	16.86	3	4	4	7	enzyme regulator activity; protein binding	cytoplasm; membrane	regulation of biological process; response to stimulus		6.51972e+06	84.825	16.86	4	4	9.07862	10.93	3	3	439	50.3791	6.44287
IPI00648706.1	Syntaxin binding protein 3A	16.83	5	1	1	2	protein binding	cytoplasm; cytosol; membrane; nucleus	cell organization and biogenesis; regulation of biological process; response to stimulus; transport		409861	33.94	16.83	1	1	2.98837	16.83	1	1	101	11.7981	8.71924
IPI00322749.3	Small nuclear ribonucleoprotein Sm D1	16.81	2	1	1	4	RNA binding	cytoplasm; cytosol; nucleus; spliceosomal complex	cell organization and biogenesis; metabolic process		1.59257e+06	54.9635	16.81	1	2	6.89913	16.81	1	2	119	13.2734	11.561
IPI00153792.1	Protein QIL1	16.81	1	1	1	4		mitochondrion			3.60851e+06	126.963	16.81	1	2	8.88704	16.81	1	2	119	13.3648	8.63135
IPI00828513.1;IPI00108895.2	proteasome 26S ATPase subunit 4	16.75	2	3	3	8	catalytic activity; nucleotide binding; RNA binding	cytoplasm; membrane; mitochondrion; nucleus; proteasome	metabolic process; response to stimulus		1.68442e+06	109.25	16.75	3	4	14.9377	16.75	3	4	418	47.3786	5.21143
IPI00649807.1	Proteasome (Prosome, macropain) 26S subunit, non-ATPase, 3	16.67	3	3	3	5	protein binding				6.61288e+06	104.435	16.67	3	3	6.15397	12.61	2	2	222	25.4516	10.1108
IPI00857902.1	Chromatin modifying protein 6	16.67	2	1	1	2	protein binding	endosome; membrane	transport		1.43916e+06	38.56	16.67	1	1	3.25125	16.67	1	1	78	9.02632	3.99268
IPI00420745.7	Proteasome subunit alpha type	16.6	3	2	2	4	catalytic activity	cytoplasm; nucleus; proteasome	metabolic process		3.97591e+06	82.21	16.6	2	2	8.5768	16.6	2	2	247	27.4921	8.22119
IPI00403723.3	Isoform 2 of ADP-ribosylation factor GTPase-activating protein 1	16.58	5	3	3	9	enzyme regulator activity; metal ion binding; protein binding	cytoplasm; endoplasmic reticulum; Golgi; membrane	regulation of biological process; transport		4.21773e+06	197.76	16.58	3	4	20.2489	16.58	3	5	392	42.9302	5.5415
IPI00402933.1;IPI00402933.3	Protein 4.1G	16.55	7	5	7	11	protein binding; structural molecule activity	cytoplasm; cytoskeleton; membrane; nucleus	cell organization and biogenesis; regulation of biological process		5.69979e+06	129.107	16.55	7	8	11.0384	4.5	2	3	689	76.8935	6.60986
IPI00402982.2	Isoform 1 of Tropomodulin-2	16.52	3	2	2	6	protein binding	cytoplasm; cytoskeleton	cell communication; regulation of biological process; response to stimulus		1.27407e+06	101.948	16.52	2	3	12.4657	16.52	2	3	351	39.4866	5.35107
IPI00119024.3	PRA1 family protein 3	16.49	1	3	3	9	protein binding	cytoplasm; cytoskeleton; endoplasmic reticulum; membrane	regulation of biological process; response to stimulus; transport		7.41299e+06	137.691	16.49	3	5	18.0507	10.64	2	4	188	21.5433	9.61279
IPI00230539.1	Isoform GRB3-3 of Growth factor receptor-bound protein 2	16.48	2	1	1	4	protein binding; RNA binding	cytoplasm; endosome; Golgi; membrane; nucleus	cell differentiation; cell organization and biogenesis; metabolic process; regulation of biological process; response to stimulus; transport		1.37095e+06	82.3917	16.48	1	2	9.14379	16.48	1	2	176	20.576	5.84619
IPI00761408.2	Lon protease homolog, mitochondrial	16.44	2	5	5	13	catalytic activity; DNA binding; nucleotide binding; protein binding; RNA binding	cytoplasm; membrane; mitochondrion; organelle lumen	cell organization and biogenesis; metabolic process; regulation of biological process; response to stimulus		3.01412e+06	201.668	11.49	4	6	25.7386	16.44	5	7	949	105.776	6.56592
IPI00928306.1	Putative uncharacterized protein	16.43	3	3	3	5	protein binding	endosome; Golgi; membrane	transport		6.80063e+06	77.2017	8.39	2	2	9.10869	16.43	3	3	286	32.3172	8.52881
IPI00120799.1	Protein NKG7	16.36	2	1	1	1		membrane			0					3.27988	16.36	1	1	165	17.9461	7.78174
IPI00475154.1	Dolichyl-diphosphooligosaccharide--protein glycosyltransferase subunit 2	16.32	3	4	4	8	catalytic activity	endoplasmic reticulum; membrane; nucleus	metabolic process; response to stimulus		946224	83.0453	16.32	4	5	12.8543	6.97	2	3	631	69.02	5.80811
IPI00221796.1	Isoform 2 of Poly(rC)-binding protein 2	16.31	10	3	4	7	DNA binding; protein binding; RNA binding	cytoplasm; membrane; nucleus	defense response; metabolic process; regulation of biological process; response to stimulus		7.36733e+06	53.3697	16.31	4	4	7.71215	12.08	3	3	331	34.895	8.00146
IPI00222557.5	Protein S100-B	16.3	1	1	1	1	metal ion binding; protein binding	cytoplasm; extracellular; nucleus	cell differentiation; cellular homeostasis; metabolic process; regulation of biological process; response to stimulus		5.11785e+06	27.93	16.3	1	1					92	10.721	4.55127
IPI00465880.4	40S ribosomal protein S17	16.3	4	1	1	3	RNA binding; structural molecule activity	membrane; ribosome	cell organization and biogenesis; metabolic process		5.36298e+06	26.25	16.3	1	1	6.63828	16.3	1	2	135	15.5144	9.84717
IPI00399450.1	Isoform 2 of NSFL1 cofactor p47	16.29	4	3	3	5					2.03846e+06	68.2756	16.29	3	3	8.49251	12.5	2	2	264	29.1954	5.10986
IPI00469918.4	Rps16 protein	16.28	3	3	3	4	RNA binding; structural molecule activity	ribosome	metabolic process		3.1694e+06	44.92	16.28	3	3	2.33271	5.81	1	1	172	19.2617	10.1987
IPI00880579.1	9 kDa protein	16.25	3	1	1	2			metabolic process		1.3561e+06	20.03	16.25	1	1	2.27485	16.25	1	1	80	9.02278	6.63916
IPI00454049.4	Enoyl-CoA hydratase, mitochondrial	16.21	3	2	2	6	catalytic activity	mitochondrion; organelle lumen	metabolic process		709746	76.0107	16.21	2	3	8.40103	16.21	2	3	290	31.4542	8.48486
IPI00315135.3	Mitochondrial import receptor subunit TOM22 homolog	16.2	2	2	2	4	protein binding; transporter activity	membrane; mitochondrion	cell organization and biogenesis; transport		4.34462e+06	79.6083	16.2	2	2	6.25259	16.2	2	2	142	15.5268	4.33545
IPI01027633.1	17 kDa protein	16.15	6	1	1	1	catalytic activity		cellular component movement; metabolic process; response to stimulus		803518					3.21873	16.15	1	1	161	17.3169	10.1548
IPI00229996.5	Purkinje cell protein 4	16.13	3	1	1	2	protein binding	cytosol; nucleus			7.58797e+06	34.03	16.13	1	1	2.59688	16.13	1	1	62	6.80329	6.7124
IPI00346047.1	Olfactory receptor 476	16.13	1	1	1	1	receptor activity; signal transducer activity	membrane	regulation of biological process; response to stimulus		3.4201e+06	23.9	16.13	1	1					310	34.1699	8.45557
IPI00224109.2	Isoform HSP105-beta of Heat shock protein 105 kDa	16.09	7	8	9	22	nucleotide binding; protein binding	cytoplasm; cytosol; extracellular; nucleus	metabolic process; regulation of biological process; response to stimulus		6.65191e+06	328.415	14.13	8	11	40.869	15.36	8	11	814	91.6392	5.74463
IPI00468125.3	WD repeat domain 70	16.09	2	1	1	1	protein binding				1.28979e+07	24.02	16.09	1	1					87	9.58571	5.79541
IPI00120232.1	NADH dehydrogenase [ubiquinone] iron-sulfur protein 7, mitochondrial	16.07	1	2	2	3	catalytic activity; metal ion binding; protein binding	membrane; mitochondrion	cell organization and biogenesis; metabolic process; transport		1.64569e+07	29.53	16.07	2	2	2.395	4.02	1	1	224	24.6668	9.92041
IPI00380436.1	Alpha-actinin-1	16.03	4	4	11	19	metal ion binding; protein binding; RNA binding	cytoplasm; cytoskeleton; membrane; nucleus	cell organization and biogenesis; regulation of biological process		1.22285e+07	323.702	14.24	10	11	29.7773	12	8	8	892	103.004	5.37646
IPI00321308.4	Alanyl-tRNA synthetase, cytoplasmic	15.91	1	9	9	20	catalytic activity; metal ion binding; nucleotide binding; protein binding; RNA binding	cytoplasm; membrane	metabolic process; regulation of biological process; response to stimulus		2.99734e+06	228.99	13.02	8	10	33.2217	15.29	8	10	968	106.841	5.66846
IPI00667471.1	Serine/threonine-protein phosphatase 2A 55 kDa regulatory subunit B alpha isoform	15.88	10	4	4	10	catalytic activity; enzyme regulator activity; protein binding		metabolic process; regulation of biological process; response to stimulus		2.73887e+06	190.029	12.3	3	5	18.9172	13.42	3	5	447	51.6595	6.20166
IPI00129526.1	Endoplasmin	15.84	3	7	8	21	nucleotide binding; protein binding; RNA binding	cytoplasm; cytosol; endoplasmic reticulum; extracellular; membrane; nucleus; organelle lumen	cell organization and biogenesis; metabolic process; regulation of biological process; response to stimulus		7.60045e+06	328.166	15.84	8	11	33.6768	14.71	7	10	802	92.4183	4.81787
IPI00225275.5	Glycogen phosphorylase, muscle form	15.8	5	3	9	22	catalytic activity; nucleotide binding	cytoplasm; endoplasmic reticulum	cellular homeostasis; metabolic process; response to stimulus		1.93137e+07	341.43	15.8	9	13	37.036	11.88	6	9	842	97.2247	7.10791
IPI00284925.3	Coiled-coil-helix-coiled-coil-helix domain-containing protein 2, mitochondrial	15.69	4	1	1	2		mitochondrion			2.86511e+06	26.09	15.69	1	1	3.77881	15.69	1	1	153	15.6508	9.65674
IPI00114377.1	Cytochrome c oxidase polypeptide 7A2, mitochondrial	15.66	1	1	1	2	catalytic activity; transporter activity	membrane; mitochondrion	metabolic process; transport		4.64528e+06	54.43	15.66	1	1	2.99931	15.66	1	1	83	9.28496	10.272
IPI00882175.1	Protein	15.63	1	1	1	1					0	25.07	15.63	1	1					128	14.0639	5.87158
IPI00124820.2	Coronin-1C	15.61	2	5	5	9	protein binding	cytoplasm; cytoskeleton; membrane	cell organization and biogenesis; transport		4.38074e+06	110.501	15.61	5	5	15.4009	11.18	3	4	474	53.087	7.07861
IPI00229008.2	NADH dehydrogenase [ubiquinone] iron-sulfur protein 4, mitochondrial	15.43	2	2	2	4	catalytic activity	membrane; mitochondrion	cell organization and biogenesis; metabolic process; regulation of biological process; response to stimulus; transport		4.47068e+06	98.13	15.43	2	2	10.749	15.43	2	2	175	19.7722	9.99365
IPI00121319.1	Cysteine-rich protein 2	15.38	1	1	1	2	metal ion binding; protein binding		regulation of biological process		1.0576e+07	62.57	15.38	1	1	5.64133	15.38	1	1	208	22.7121	8.63135
IPI00857345.1	20 kDa protein	15.38	3	2	2	4	RNA binding; structural molecule activity	ribosome	metabolic process; regulation of biological process		2.87257e+06	83.4017	15.38	2	2	7.34962	15.38	2	2	182	20.4007	9.5542
IPI00169788.1	Protein kinase, cAMP dependent regulatory, type II alpha, isoform CRA_b	15.17	3	4	5	15	catalytic activity; enzyme regulator activity; nucleotide binding; protein binding	cytoplasm; membrane	cell organization and biogenesis; metabolic process; regulation of biological process; response to stimulus		2.78695e+06	268.618	15.17	5	9	23.6981	11.44	3	6	402	45.5607	4.93213
IPI00653158.1;IPI00226430.3	Acetyl-Coenzyme A acyltransferase 2 (Mitochondrial 3-oxoacyl-Coenzyme A thiolase), isoform CRA_k	15.11	2	3	3	8	catalytic activity; RNA binding	membrane; mitochondrion; organelle lumen	cell organization and biogenesis; metabolic process; regulation of biological process; response to stimulus		3.42378e+06	81.9319	15.11	3	4	13.1898	15.11	3	4	397	41.8034	8.08936
IPI00118594.1	Pyruvate dehydrogenase E1 component subunit alpha, testis-specific form, mitochondrial	15.09	1	2	2	2	catalytic activity	mitochondrion; organelle lumen	metabolic process		0	51.6033	15.09	2	2					391	43.3846	8.49951
IPI00136263.1	similar to ribosomal protein L27a-like	15.07	7	1	1	2					1.23633e+06	22.52	15.07	1	1	3.49902	15.07	1	1	146	16.458	11.312
IPI00126405.3	Myelin-oligodendrocyte glycoprotein	15.04	3	3	3	8	protein binding	membrane	regulation of biological process		6.98432e+06	163.536	15.04	3	4	13.2285	15.04	3	4	246	28.2528	7.95752
IPI00881197.1;IPI00128857.2	cytosolic malic enzyme 1	15.03	6	4	4	9	catalytic activity; metal ion binding; nucleotide binding; protein binding	cytoplasm; cytosol; mitochondrion	cell organization and biogenesis; metabolic process; response to stimulus		1.97882e+06	107.284	15.03	4	4	20.1966	15.03	4	5	572	63.9131	7.44482
IPI00378017.1	Isoform 2 of Guanine nucleotide-binding protein subunit beta-5	15.01	2	5	5	7	protein binding; signal transducer activity	cytosol; membrane; nucleus	regulation of biological process; response to stimulus		6.7379e+06	99.368	15.01	5	5	5.71408	6.23	2	2	353	38.7066	6.06201
IPI00830834.2	Putative uncharacterized protein	15	7	2	2	6	protein binding	cytoplasm; membrane	regulation of biological process; response to stimulus		1.79254e+06	109.262	15	2	3	9.07257	15	2	3	180	20.7377	5.0083
IPI00856349.1	Ribosomal protein L15	14.95	11	2	2	2	RNA binding; structural molecule activity	nucleus; ribosome	metabolic process		417416	59.2533	14.95	2	2					107	12.642	11.5171
IPI00119952.1	Isoform 1 of Neuronal membrane glycoprotein M6-b	14.94	9	5	5	14		membrane	cell organization and biogenesis; regulation of biological process; transport		4.15878e+07	191.235	14.94	5	7	23.02	12.5	4	7	328	36.1857	6.13818
IPI00123604.4	40S ribosomal protein SA	14.92	3	3	3	6	protein binding; receptor activity; RNA binding; structural molecule activity	cytoplasm; cytosol; membrane; nucleus; ribosome	cell organization and biogenesis; metabolic process; transport		4.26768e+06	81.1582	14.92	3	3	9.60537	14.92	3	3	295	32.8174	4.86865
IPI00621162.2	Putative uncharacterized protein	14.86	4	4	13	31	catalytic activity; metal ion binding; nucleotide binding; protein binding; transporter activity	Golgi; membrane	metabolic process; transport		2.51162e+07	591.373	14.86	13	18	47.4913	11.28	8	13	1144	125.634	5.64307
IPI00229544.3	Histone H2A type 1-H	14.84	11	1	1	4	DNA binding; protein binding	chromosome; nucleus	cell organization and biogenesis		2.66403e+06	47.55	14.84	1	2	6.76268	14.84	1	2	128	13.9418	11.0337
IPI00311236.1	60S ribosomal protein L7	14.81	4	4	4	5	DNA binding; protein binding; RNA binding; structural molecule activity	membrane; nucleus; ribosome	metabolic process		2.49186e+06	67.1429	9.63	3	3	6.11993	12.22	2	2	270	31.3998	10.8872
IPI00753623.1	similar to Ribosomal protein L3	14.81	14	3	3	6	structural molecule activity	ribosome	metabolic process		3.29177e+06	71.845	14.81	3	4	7.77619	12.47	2	2	385	44.0738	10.2866
IPI00831418.1	15 kDa protein	14.81	2	2	2	2	catalytic activity	membrane; mitochondrion	metabolic process		5.2987e+06	37.0433	14.81	2	2					135	14.5009	9.90576
IPI00460855.1	Peptidyl-prolyl cis-trans isomerase	14.79	2	2	2	2	catalytic activity; RNA binding	endoplasmic reticulum; membrane; nucleus	metabolic process; regulation of biological process		2.56249e+06	46.09	9.15	1	1	2.50165	5.63	1	1	142	15.4273	9.89111
IPI00122974.1	Neuronal membrane glycoprotein M6-a	14.75	1	5	5	18	transporter activity	cell surface; membrane	cell differentiation; cell organization and biogenesis; cellular component movement; regulation of biological process; transport		1.01622e+08	239.714	14.75	5	12	19.3951	8.99	3	6	278	31.1284	5.2749
IPI00751146.1	Isoform 2 of Twinfilin-2	14.7	2	3	3	7	nucleotide binding; protein binding; RNA binding	cytoplasm; cytoskeleton	cell organization and biogenesis; development; regulation of biological process; response to stimulus		2.84109e+06	95.5425	9.22	2	4	10.4213	14.7	3	3	347	39.2874	6.69775
IPI00153832.1	Isoform 1 of Endophilin-B2	14.68	5	4	4	6	protein binding	cytoplasm; nucleus	cell organization and biogenesis; regulation of biological process; response to stimulus		6109472	114.156	14.68	4	4	6.41518	6.58	2	2	395	44.0887	5.98584
IPI00116277.3	T-complex protein 1 subunit delta	14.66	2	5	5	7	nucleotide binding; protein binding; RNA binding	cytoplasm; cytoskeleton; nucleus	metabolic process		6.86084e+06	109.933	14.66	5	5	6.14876	5.38	2	2	539	58.0297	8.01611
IPI00625955.1	Long-chain-fatty-acid--CoA ligase 6	14.63	10	8	8	13	catalytic activity; nucleotide binding; protein binding	endoplasmic reticulum; membrane; mitochondrion; nucleus	cell proliferation; metabolic process; regulation of biological process; response to stimulus; transport		6.75294e+06	180.94	14.63	8	8	15.7021	9.04	5	5	697	77.9672	7.34229
IPI00830479.1	von Hippel-Lindau binding protein 1	14.62	2	1	1	2	protein binding	cytoplasm; nucleus	metabolic process		1.47846e+06	38.07	14.62	1	1	4.04714	14.62	1	1	130	14.6436	8.79248
IPI00116843.1	NADH-ubiquinone oxidoreductase chain 4	14.6	1	4	4	25	catalytic activity	membrane; mitochondrion	metabolic process; response to stimulus; transport		6.33123e+06	159.04	14.6	4	11	48.9702	14.6	4	14	459	51.8466	9.37842
IPI00405625.9	Cytoplasmic FMR1-interacting protein 2	14.6	8	14	14	26	protein binding	cytoplasm; membrane	cell death; metabolic process; regulation of biological process		6.68476e+06	363.149	13.49	13	15	38.5681	9.5	9	11	1253	145.565	7.04932
IPI00109142.4	S-formylglutathione hydrolase	14.54	1	2	2	4	catalytic activity	cytoplasm; Golgi; membrane; nucleus	metabolic process		6.16793e+06	53.5517	14.54	2	2	7.70481	14.54	2	2	282	31.2993	7.12256
IPI00331644.5	Proteasome subunit alpha type-3	14.51	4	3	3	4	catalytic activity; protein binding	cytoplasm; cytosol; nucleus; proteasome	metabolic process		2.0402e+06	42.53	3.53	1	1	8.23852	14.51	3	3	255	28.3871	5.43994
IPI00830883.1	9 kDa protein	14.46	2	1	1	2	catalytic activity; metal ion binding		metabolic process		1.52062e+06	25.42	14.46	1	1	2.65706	14.46	1	1	83	8.84064	7.12256
IPI00885576.1	Isoform 2 of Coiled-coil domain-containing protein 151	14.46	3	1	1	1					0					3.18606	14.46	1	1	166	18.6636	9.64209
IPI00798555.1	Isoform 2 of Acylglycerol kinase, mitochondrial	14.45	2	1	1	2	catalytic activity; nucleotide binding	membrane; mitochondrion	metabolic process; regulation of biological process; response to stimulus		6.11079e+06	52.51	14.45	1	1	3.93897	14.45	1	1	173	18.8869	9.11475
IPI00858282.1	19 kDa protein	14.45	3	2	2	3	catalytic activity	membrane; mitochondrion	metabolic process		1.37905e+06	45.5	14.45	2	2	3.18249	9.25	1	1	173	18.9539	9.45166
IPI00228583.5	Myotrophin	14.41	1	1	1	2	protein binding	cytoplasm; cytosol; nucleus	cell differentiation; cell growth; metabolic process; regulation of biological process		7736529	46.34	14.41	1	1	4.35583	14.41	1	1	118	12.8526	5.51611
IPI00116192.1	Thioredoxin-dependent peroxide reductase, mitochondrial	14.4	1	3	3	6	antioxidant activity; catalytic activity; enzyme regulator activity; protein binding	cytoplasm; cytosol; endosome; mitochondrion	cell differentiation; cell organization and biogenesis; metabolic process; regulation of biological process; response to stimulus		7.98879e+06	102.19	14.4	3	3	9.06893	14.4	3	3	257	28.1094	7.57666
IPI00116718.1	similar to LOC446231 protein	14.29	2	1	1	4	catalytic activity				5.8761e+06	105.202	14.29	1	2	6.81941	14.29	1	2	154	17.9194	8.89502
IPI00119880.1	Diphosphoinositol polyphosphate phosphohydrolase 1	14.29	2	2	2	4	catalytic activity; metal ion binding	cytoplasm	metabolic process		6230100	75.9691	14.29	2	2	6.10495	14.29	2	2	168	19.0175	6.34131
IPI00132940.1	NADH dehydrogenase [ubiquinone] 1 alpha subcomplex subunit 1	14.29	1	1	1	4		membrane; mitochondrion	metabolic process; transport		5.43891e+06	75.18	14.29	1	2	4.80231	14.29	1	2	70	8.13323	9.48096
IPI00830223.1	28 kDa protein	14.29	21	2	4	6	protein binding; structural molecule activity	cytoplasm; cytoskeleton	cell organization and biogenesis; cellular component movement; regulation of biological process; response to stimulus		6.93351e+06	117.878	14.29	4	4	5.06471	9.39	2	2	245	28.3265	4.76709
IPI00132856.1	similar to 40S ribosomal protein S29	14.29	6	1	1	1	structural molecule activity	ribosome	metabolic process		2.03276e+06	31.4	14.29	1	1					56	6.71535	10.0229
IPI00111585.2	Uncharacterized protein	14.29	3	1	1	1	transporter activity	endoplasmic reticulum; membrane	transport		387614					4.34753	14.29	1	1	175	19.3012	5.5415
IPI00120513.3	Isoform 1 of COP9 signalosome complex subunit 2	14.22	3	3	3	8	protein binding	cytoplasm; nucleus	cell differentiation; cell proliferation; metabolic process; regulation of biological process		1.07196e+06	74.0791	9.48	2	4	15.1569	8.58	2	4	443	51.5641	5.52881
IPI00828469.1	Isoform 2 of Cytosol aminopeptidase	14.14	2	5	5	8	catalytic activity; metal ion binding	cytoplasm; mitochondrion; nucleus	metabolic process		4.04665e+06	76.3606	14.14	5	5	8.4183	7.79	3	3	488	52.7168	7.03467
IPI00785470.1	Isoform 2 of Estradiol 17-beta-dehydrogenase 12	14.12	2	1	1	1	catalytic activity; nucleotide binding; protein binding	endoplasmic reticulum; membrane	cell organization and biogenesis; metabolic process; regulation of biological process		695108					3.10655	14.12	1	1	177	20.1138	9.87646
IPI00221831.1	Isoform 2 of Vesicular inhibitory amino acid transporter	14.01	6	5	6	12	transporter activity	cytoplasm; membrane	transport		5.98141e+06	222.021	14.01	6	8	15.9834	9.79	3	4	521	56.8143	6.90283
IPI00648884.1	Mitochondrial trans-2-enoyl-CoA reductase	13.94	2	1	1	4	catalytic activity; metal ion binding; nucleotide binding; protein binding	cytosol; mitochondrion; nucleus	metabolic process		1.46403e+06	35.3333	13.94	1	2	7.23681	13.94	1	2	251	26.4188	8.92432
IPI00555004.3	Alcohol dehydrogenase class-3	13.9	1	3	3	7	catalytic activity; metal ion binding; nucleotide binding; protein binding	cytoplasm; mitochondrion; nucleus	metabolic process; response to stimulus		4.29581e+06	151.34	13.9	3	4	14.0801	8.02	2	3	374	39.5221	7.25439
IPI00757771.1	44 kDa protein	13.85	5	4	4	9	protein binding	membrane	cellular homeostasis; regulation of biological process		2.24262e+07	147.385	13.85	4	5	13.0901	10.08	3	4	397	44.3454	7.73779
IPI00555113.2	60S ribosomal protein L18	13.83	5	2	2	4	structural molecule activity	cytoplasm; membrane; nucleus; ribosome	metabolic process		7.83355e+06	122.341	13.83	2	2	7.03108	13.83	2	2	188	21.6312	11.7808
IPI00857865.1	Putative uncharacterized protein	13.81	18	1	6	19	catalytic activity; nucleotide binding; protein binding	cytoplasm; cytosol; endoplasmic reticulum; membrane; nucleus	cell growth; cellular component movement; cellular homeostasis; metabolic process; regulation of biological process; response to stimulus; transport		9.41187e+07	345.922	13.81	6	10	29.5655	11.51	4	9	478	54.0935	7.25439
IPI00113143.1	6.8 kDa mitochondrial proteolipid	13.79	1	1	1	2		membrane; mitochondrion			1.64832e+07	30.33	13.79	1	1	2.49436	13.79	1	1	58	6.69359	9.99365
IPI00123519.6	ADP-ribosylation factor-like protein 6-interacting protein 1	13.79	1	1	1	3	protein binding	cytoplasm; cytosol; endoplasmic reticulum; membrane	cell organization and biogenesis; transport		1.64703e+06	26.82	13.79	1	1	6.70201	13.79	1	2	203	23.4215	9.31982
IPI00850361.1	similar to non-muscle myosin alkali light chain	13.79	8	1	1	1	metal ion binding				1.72517e+06	36.74	13.79	1	1					116	12.9754	4.65283
IPI00135659.2	oligodendrocyte myelin glycoprotein	13.77	2	2	2	4	protein binding	membrane	cell organization and biogenesis; regulation of biological process; response to stimulus		1.46932e+06	22.15	5.42	1	1	10.0519	13.77	2	3	443	49.5672	8.41162
IPI00131406.1	Proteasome subunit alpha type-7	13.71	3	3	3	5	catalytic activity; protein binding	cytoplasm; cytosol; nucleus; proteasome	metabolic process		4.27547e+06	100.175	13.71	3	3	5.79959	10.48	2	2	248	27.8376	8.45557
IPI00336318.1	Phosphatidylinositol-5-phosphate 4-kinase type-2 beta	13.7	2	2	4	7	catalytic activity; nucleotide binding; protein binding	cytoplasm; endoplasmic reticulum; membrane; nucleus	metabolic process		5.74442e+06	157.68	13.7	4	4	10.7226	9.62	3	3	416	47.2888	7.32764
IPI00453777.2	ATP synthase subunit delta, mitochondrial	13.69	1	2	2	4	catalytic activity; protein binding; transporter activity	membrane; mitochondrion	metabolic process; transport		3.49029e+06	92.7817	13.69	2	2	6.05934	13.69	2	2	168	17.5891	5.08447
IPI00676130.1	Thioredoxin domain containing 13	13.66	2	2	2	3		membrane	cellular homeostasis; metabolic process; regulation of biological process; transport		2.65214e+06	43.58	13.66	2	2	2.32585	6.56	1	1	183	20.5093	5.57959
IPI00230003.7	Phosphatidylinositol transfer protein alpha isoform	13.65	2	3	3	6	transporter activity	cytoplasm; cytosol	transport		6.87088e+06	115.744	13.65	3	4	8.45894	8.49	1	2	271	31.873	6.3667
IPI00119876.1	Cytoplasmic dynein 1 heavy chain 1	13.65	2	10	37	55	catalytic activity; motor activity; nucleotide binding; protein binding; RNA binding	cytoplasm; cytoskeleton; Golgi; membrane	cell organization and biogenesis; cellular component movement; transport		7.28405e+06	1267.3	13.65	37	55					4644	531.69	6.43018
IPI00986675.1	Uncharacterized protein	13.64	2	1	1	1	catalytic activity		metabolic process		4.51061e+06					3.00016	13.64	1	1	198	22.0547	9.5249
IPI00648825.1	Solute carrier family 24 (Sodium/potassium/calcium exchanger), member 2	13.61	3	1	1	2	transporter activity	membrane	cellular homeostasis; regulation of biological process; response to stimulus; transport		342728	23.25	13.61	1	1	3.65899	13.61	1	1	169	18.6689	5.40186
IPI00125147.4	Isoform 1 of MAGUK p55 subfamily member 2	13.59	2	5	5	9	protein binding	cell surface			3.4237e+06	126.091	11.05	4	5	13.8139	8.33	3	4	552	61.5168	6.44287
IPI00988275.1	Glyceraldehyde-3-phosphate dehydrogenase (Fragment)	13.59	1	1	2	2	catalytic activity		metabolic process		3.40828e+07					6.07675	13.59	2	2	206	22.1894	8.1626
IPI00109311.3	Isoform 1 of Na(+)/H(+) exchange regulatory cofactor NHE-RF1	13.52	1	3	3	5	protein binding; structural molecule activity	cytoplasm; membrane	cell death; cell organization and biogenesis; cellular homeostasis; regulation of biological process; response to stimulus; transport		3.58493e+06	72.3444	13.52	3	3	4.66152	7.04	2	2	355	38.5765	5.89697
IPI00331745.2	Latexin	13.51	1	2	2	3	enzyme regulator activity	cytoplasm	defense response; regulation of biological process; response to stimulus		4.41306e+06	56.4357	13.51	2	2	3.26743	5.41	1	1	222	25.4756	5.74463
IPI00938428.1	serine/threonine kinase 32C isoform 2	13.51	2	2	2	3	catalytic activity; metal ion binding; nucleotide binding		metabolic process		1.00102e+06	56.9833	6.49	1	2	3.194	7.03	1	1	370	42.4969	5.10986
IPI00121297.1	Nascent polypeptide-associated complex subunit alpha	13.49	3	2	2	4	DNA binding; protein binding	cytoplasm; nucleus	cellular component movement; metabolic process; regulation of biological process; transport		2905322	72.1091	13.49	2	2	6.03662	13.49	2	2	215	23.3697	4.56396
IPI00460019.1	Putative uncharacterized protein	13.46	10	1	1	4	enzyme regulator activity; protein binding	cytoplasm	regulation of biological process		109139	50.8651	13.46	1	2	5.49663	13.46	1	2	156	17.0144	5.2876
IPI00134809.2	Isoform 1 of Dihydrolipoyllysine-residue succinyltransferase component of 2-oxoglutarate dehydrogenase complex, mitochondrial	13.44	2	5	5	16	catalytic activity; protein binding	cytoplasm; membrane; mitochondrion; nucleus	metabolic process		1.7374e+07	335.793	13.44	5	9	24.2404	11.67	4	7	454	48.9635	8.95361
IPI00114667.1	26S proteasome non-ATPase regulatory subunit 7	13.4	1	2	2	4	protein binding	membrane; nucleus; proteasome			1.31243e+06	42.3917	13.4	2	2	8.1053	13.4	2	2	321	36.5172	6.771
IPI00115824.1	Protein NipSnap homolog 1	13.38	3	3	3	6	protein binding	membrane; mitochondrion			1.2936e+07	87.675	13.38	3	4	6.58158	10.21	2	2	284	33.342	9.43701
IPI00416130.1	Isoform 4 of PEX5-related protein	13.37	9	2	2	3	protein binding; transporter activity	cytoplasm; cytosol; membrane	cell organization and biogenesis; regulation of biological process; transport		2.27693e+06	38.91	13.37	2	2	3.0556	7.27	1	1	344	38.5054	5.18604
IPI00816946.1	Gphn protein	13.34	3	4	4	13	catalytic activity; metal ion binding; nucleotide binding; protein binding; structural molecule activity	cytoplasm; cytoskeleton; membrane	cell organization and biogenesis; metabolic process		1.95931e+06	120.516	13.34	4	7	27.2525	13.34	4	6	772	83.6129	5.75732
IPI00129319.3	Protein phosphatase 1 regulatory subunit 7	13.3	1	4	4	12	protein binding	chromosome; nucleus	regulation of biological process		4.02693e+06	198.103	13.3	4	6	21.06	13.3	4	6	361	41.2665	4.91943
IPI00474157.4	Mitochondrial import receptor subunit TOM40 homolog	13.3	2	2	2	3	transporter activity	membrane; mitochondrion	regulation of biological process; transport		1.80979e+06	56.49	13.3	2	2	3.62768	9.42	1	1	361	37.8711	7.73779
IPI00153266.1	Probable saccharopine dehydrogenase	13.29	5	2	2	4	catalytic activity; nucleotide binding	membrane; mitochondrion; nucleus	metabolic process		1.18641e+06	74.8533	13.29	2	2	8.84444	13.29	2	2	429	47.0991	8.60205
IPI00170310.1	Solute carrier family 8 (Sodium/calcium exchanger), member 2, isoform CRA_b	13.25	3	6	6	16	transporter activity	membrane; mitochondrion	cell communication; cellular homeostasis; transport		9.76697e+06	267.552	13.25	6	10	20.7037	9.45	4	6	921	100.647	5.12256
IPI00314950.2	60S acidic ribosomal protein P0	13.25	3	3	3	8	RNA binding; structural molecule activity	cytoplasm; membrane; nucleus; ribosome	metabolic process; response to stimulus		3.48876e+06	133.918	13.25	3	4	13.9756	13.25	3	4	317	34.1948	6.25244
IPI00881026.1	19 kDa protein	13.25	7	1	1	2	RNA binding; structural molecule activity	ribosome	metabolic process		1.60639e+06	35.49	13.25	1	1	4.44081	13.25	1	1	166	19.0793	10.1401
IPI00928518.1	19 kDa protein	13.22	3	1	1	7	catalytic activity	cytoplasm	metabolic process		3.28365e+06	50.7712	13.22	1	4	10.0006	13.22	1	3	174	18.655	5.52881
IPI00318204.5;IPI00554868.3	Ribose-phosphate pyrophosphokinase	13.21	7	3	3	6	catalytic activity; metal ion binding; nucleotide binding; protein binding		metabolic process		4.10713e+06	76.5925	13.21	3	3	11.2441	10.06	2	3	318	34.8119	6.97607
IPI00136498.1	Lin-7 homolog C	13.2	5	2	2	2	protein binding	cytoplasm; membrane	transport		3.20952e+06	43.57	13.2	2	2					197	21.8205	8.42627
IPI00119876.2	Cytoplasmic dynein 1 heavy chain 1	13.2	2	4	31	47	catalytic activity; motor activity; nucleotide binding; protein binding; RNA binding	cytoplasm; cytoskeleton; Golgi; membrane	cell organization and biogenesis; cellular component movement; metabolic process; transport		7.21706e+06					183.584	13.2	31	47	4644	531.71	6.41748
IPI00400328.3	Isoform 2 of Beta-adducin	13.17	3	3	4	6	metal ion binding; protein binding; structural molecule activity	cytoplasm; cytoskeleton; membrane	cell organization and biogenesis; regulation of biological process; transport		4.64984e+06	95.8259	8.72	3	3	11.6395	11.74	3	3	562	62.7763	6.53662
IPI00265467.3	Regulator of G-protein signaling 6	13.14	3	2	3	7	enzyme regulator activity; protein binding; signal transducer activity	cytoplasm; Golgi; membrane	regulation of biological process; response to stimulus		5.96752e+06	143.971	5.93	2	3	16.0526	13.14	3	4	472	54.4967	7.41553
IPI00759881.1;IPI00331710.2	very-long-chain acyl-CoA dehydrogenase VLCAD homolog	13.12	3	4	4	6	catalytic activity; nucleotide binding	mitochondrion; nucleus	metabolic process		2.80865e+06	100.86	13.12	4	4	6.81454	5.12	2	2	625	68.6787	7.45947
IPI00751137.1;IPI01023167.1	Putative uncharacterized protein	13.09	3	5	5	16	protein binding	membrane; mitochondrion			6.43725e+06	156.745	8.84	4	6	33.2751	13.09	5	10	611	67.529	7.53271
IPI00124692.1	Transaldolase	13.06	1	4	4	7	catalytic activity	cytoplasm; cytosol; nucleus	metabolic process		3.54319e+06	60.9822	9.79	3	4	7.80212	10.98	3	3	337	37.3634	7.03467
IPI00377441.3	40S ribosomal protein S26	13.04	5	1	1	2	RNA binding; structural molecule activity	cytoplasm; membrane; ribosome	metabolic process; regulation of biological process		2.68208e+06	32.86	13.04	1	1	3.78386	13.04	1	1	115	13.0071	11.0044
IPI00134097.1	hypothetical protein	13.04	6	3	3	4	structural molecule activity	ribosome	metabolic process		3.54089e+06	70.6008	13.04	3	3	2.93976	4.83	1	1	207	23.9933	11.4878
IPI00648218.1	Uncharacterized protein	13.04	5	1	1	1	metal ion binding; RNA binding	endoplasmic reticulum; membrane	cell differentiation; regulation of biological process; response to stimulus		168782					2.66111	13.04	1	1	138	16.2744	9.77393
IPI00856534.1	Putative uncharacterized protein	13	2	1	1	1		mitochondrion; ribosome			2.78588e+06	24.74	13	1	1					100	10.9357	9.99365
IPI00113517.1	Cathepsin B	12.98	1	3	3	11	catalytic activity; protein binding	cell surface; cytoplasm; extracellular; membrane; mitochondrion; vacuole	metabolic process; regulation of biological process; response to stimulus		4.07927e+06	208.921	12.98	3	5	21.975	12.98	3	6	339	37.2557	5.90967
IPI00118769.2	Rgs7 protein	12.98	7	4	5	9	enzyme regulator activity; protein binding; signal transducer activity	cytoplasm; cytosol; membrane; nucleus	regulation of biological process; response to stimulus		7.51466e+06	139.191	9.79	4	5	14.6388	9.15	3	4	470	54.9798	7.85498
IPI00121440.4	Electron transfer flavoprotein subunit beta	12.94	3	2	2	4		mitochondrion; organelle lumen	metabolic process; transport		9.15563e+06	50.9192	12.94	2	2	7.30772	12.94	2	2	255	27.606	8.104
IPI00605858.2	similar to MGC82151 protein	12.82	6	1	1	1					7.18546e+06	27.74	12.82	1	1					78	8.86201	10.0376
IPI00650037.2	Isoform 2 of Putative tyrosine-protein phosphatase auxilin	12.78	5	7	7	16	catalytic activity; protein binding		cell organization and biogenesis; regulation of biological process		9.96897e+06	203.14	12.78	7	9	22.9532	7.33	5	7	900	98.459	7.2251
IPI00911127.1	carnitine deficiency-associated gene expressed in ventricle 3 isoform c	12.77	3	1	1	2		cytoplasm; nucleus			137154	58.77	12.77	1	2					235	24.1816	5.85889
IPI00115117.1	Stomatin-like protein 2	12.75	4	2	2	3		cytoplasm; cytoskeleton; membrane; mitochondrion	cell organization and biogenesis; cellular homeostasis; metabolic process; regulation of biological process; response to stimulus; transport		1.2562e+06	41.55	4.25	1	1	5.78387	12.75	2	2	353	38.3612	8.86572
IPI00623594.2	Paired box protein	12.74	6	1	1	1	DNA binding; protein binding	cytoplasm; nucleus	cell differentiation; cell organization and biogenesis; cell proliferation; cellular component movement; development; metabolic process; regulation of biological process; response to stimulus		0					2.26407	12.74	1	1	157	17.3181	10.0669
IPI00222560.7	Isoform Short of Eukaryotic translation initiation factor 4H	12.72	2	1	1	5	nucleotide binding; RNA binding	cytoplasm; membrane	metabolic process; reproduction		9.4211e+06	31.09	12.72	1	1	13.7338	12.72	1	4	228	25.1705	8.07471
IPI00857784.1	29 kDa protein	12.65	4	2	2	4	protein binding				2.21914e+06	45.5628	12.65	2	2	6.04222	12.65	2	2	253	29.1491	6.53662
IPI00275198.3	Isoform STEP20 of Tyrosine-protein phosphatase non-receptor type 5	12.64	4	1	1	4	catalytic activity		metabolic process		391858	23.4062	12.64	1	2	7.04459	12.64	1	2	174	19.7507	4.79248
IPI00880354.1	11 kDa protein	12.62	6	1	1	2	antioxidant activity; catalytic activity	cytoplasm; mitochondrion	metabolic process; regulation of biological process		3.25782e+06	33.65	12.62	1	1	3.28322	12.62	1	1	103	11.258	8.44092
IPI00131845.1	Proteasome subunit alpha type-6	12.6	2	2	2	3	catalytic activity; protein binding; RNA binding	cytoplasm; cytosol; mitochondrion; nucleus; proteasome	metabolic process; regulation of biological process		4.95601e+06	81.01	12.6	2	2	3.16496	5.28	1	1	246	27.3548	6.75635
IPI00222697.1	Isoform 1B of Synaptogyrin-1	12.57	2	2	2	4		membrane	regulation of biological process; transport		3.77653e+07	57.4717	12.57	2	2	5.0798	12.57	2	2	191	21.2807	5.26221
IPI00122421.5	60S ribosomal protein L27	12.5	3	2	2	2	RNA binding; structural molecule activity	membrane; nucleus; ribosome	metabolic process		3.85119e+06	43.7717	12.5	2	2					136	15.7877	10.5649
IPI00124518.3	Hist2h2bb protein	12.5	26	1	1	2	DNA binding; protein binding	chromosome; nucleus	cell organization and biogenesis		1.58344e+06	62.45	12.5	1	1	3.28223	12.5	1	1	120	13.302	10.2866
IPI00230440.6	Adenosylhomocysteinase	12.5	3	3	4	10	catalytic activity; metal ion binding; nucleotide binding; protein binding	cytoplasm; cytosol; nucleus	defense response; metabolic process; response to stimulus		3.67131e+06	149.161	12.5	4	6	11.9006	10.42	3	4	432	47.6573	6.53662
IPI00187407.4	COP9 signalosome complex subunit 8	12.44	1	1	1	2	protein binding	cytoplasm; nucleus	metabolic process; regulation of biological process		0	32.92	12.44	1	1	3.11202	12.44	1	1	209	23.241	5.19873
IPI00169622.3	Phytanoyl-CoA hydroxylase-interacting protein	12.42	2	3	4	8	protein binding				9.78924e+06	100.083	12.42	4	6	4.98612	7.27	2	2	330	37.5305	7.00537
IPI00226993.5	Thioredoxin	12.38	1	1	1	2	catalytic activity; protein binding; RNA binding	cytoplasm; cytosol; extracellular; mitochondrion; nucleus	cellular homeostasis; metabolic process; regulation of biological process; response to stimulus; transport		6.30189e+06	51.06	12.38	1	1	2.73661	12.38	1	1	105	11.6676	4.91943
IPI00222496.3	Putative uncharacterized protein	12.36	3	3	3	8	catalytic activity	endoplasmic reticulum; membrane; organelle lumen	cellular homeostasis; metabolic process; regulation of biological process		3.79472e+06	199.177	12.36	3	4	14.8795	12.36	3	4	445	48.6586	5.18604
IPI00876159.1	SSXB9 protein	12.35	2	1	1	3		nucleus	regulation of biological process		1.68542e+07	27.37	12.35	1	3					170	19.7995	4.89404
IPI00113081.2	cancer/testis antigen 2	12.33	1	1	1	1					84815.2					3.21304	12.33	1	1	219	23.6556	5.2749
IPI00473176.1	Impa1 protein	12.32	3	2	2	4	catalytic activity; metal ion binding; protein binding	cytoplasm; mitochondrion; nucleus	metabolic process; regulation of biological process; response to stimulus		1.00608e+07	74.61	12.32	2	2	5.47213	12.32	2	2	276	29.9226	4.81787
IPI00798482.12;IPI00798482.20	Heat shock 70 kDa protein 1A	12.32	3	1	4	18	catalytic activity; nucleotide binding; protein binding; RNA binding	cytoplasm; cytosol; membrane; mitochondrion; nucleus; organelle lumen	cell organization and biogenesis; defense response; metabolic process; regulation of biological process; response to stimulus		8.54497e+07	229.031	12.32	4	8	36.6834	12.32	4	10	641	70.036	5.71924
IPI00830412.1	13 kDa protein	12.3	3	1	1	1	protein binding				3.48482e+06	26.25	12.3	1	1					122	13.4537	5.24951
IPI00230108.6	Protein disulfide-isomerase A3	12.28	2	4	4	13	catalytic activity; protein binding; RNA binding	cell surface; endoplasmic reticulum; nucleus; organelle lumen	cellular homeostasis; metabolic process; regulation of biological process		5.97319e+06	145.414	12.28	4	7	20.1304	9.9	3	6	505	56.6427	6.21436
IPI00133034.3	Histidine triad nucleotide-binding protein 2	12.27	1	1	1	2	catalytic activity; nucleotide binding	mitochondrion	cell death; metabolic process		3.95972e+06	22.06	12.27	1	1	3.30947	12.27	1	1	163	17.3094	9.81787
IPI00118821.2	Platelet-activating factor acetylhydrolase IB subunit beta	12.23	2	2	2	4	catalytic activity; protein binding	cytoplasm; cytosol; membrane	cellular component movement; metabolic process; regulation of biological process		1.81572e+07	63.38	12.23	2	2	5.84971	12.23	2	2	229	25.5652	5.92236
IPI00162949.1	CDP-diacylglycerol--inositol 3-phosphatidyltransferase	12.21	1	2	2	5	catalytic activity; metal ion binding	endoplasmic reticulum; Golgi; membrane	metabolic process		2.9452e+06	89.06	12.21	2	3	6.3477	12.21	2	2	213	23.5832	8.26514
IPI00280967.3	TAR DNA binding protein isoform 3	12.2	8	2	2	5	DNA binding; nucleotide binding; protein binding; RNA binding	nucleus	metabolic process; regulation of biological process		3.85773e+06	85.24	4.07	1	2	10.1546	12.2	2	3	295	33.3068	7.06396
IPI00132799.4	complement component 1, q subcomponent binding protein	12.19	2	2	2	5	protein binding; RNA binding	cell surface; cytoplasm; cytosol; extracellular; membrane; mitochondrion; nucleus; organelle lumen	cell death; cell organization and biogenesis; defense response; metabolic process; regulation of biological process; response to stimulus		4.24295e+06	112.382	12.19	2	3	8.11709	7.17	1	2	279	31.0055	4.86865
IPI00856842.1	Isoform 3 of OCIA domain-containing protein 1	12.17	3	1	1	1		endosome; membrane; mitochondrion			2.00845e+07					3.57794	12.17	1	1	189	20.8354	7.81104
IPI00109153.7	Vesicular glutamate transporter 1	12.14	1	1	4	4	transporter activity	membrane	cell communication; response to stimulus; transport		7.48284e+06					13.7446	12.14	4	4	560	61.5972	7.34229
IPI00230193.7	Guanine nucleotide-binding protein G(z) subunit alpha	12.11	2	3	3	11	catalytic activity; metal ion binding; nucleotide binding; protein binding; signal transducer activity	cytosol; membrane	metabolic process; regulation of biological process; response to stimulus		7.28973e+06	137.273	12.11	3	6	15.5404	12.11	3	5	355	40.8238	7.60596
IPI00654058.2	Isoform 5 of Fucose mutarotase	12.1	7	1	1	1	catalytic activity		metabolic process; regulation of biological process; response to stimulus		333716					2.57119	12.1	1	1	124	13.7112	5.09717
IPI00894581.1	Isoform 2 of Carbohydrate kinase domain-containing protein	12.08	4	2	2	4	catalytic activity; nucleotide binding	mitochondrion			3.3345e+06	46.9736	12.08	2	2	5.94761	12.08	2	2	298	32.1316	7.47412
IPI00120342.6	Vesicular glutamate transporter 2	12.03	1	2	3	7	transporter activity	endosome; membrane	transport		1.26207e+07	51.8304	12.03	3	3	14.3736	8.59	2	4	582	64.5186	6.68311
IPI00890867.1;IPI00108774.2	RAD23b homolog	12.02	3	2	2	8	DNA binding; protein binding	cytoplasm; nucleus; proteasome	cell organization and biogenesis; metabolic process; regulation of biological process; response to stimulus		2.70576e+06	92.2425	12.02	2	4	14.6576	12.02	2	4	416	43.4858	4.83057
IPI00124819.1	Coronin-1B	11.98	2	3	3	3	protein binding	cytoplasm; cytoskeleton	cell organization and biogenesis; cellular component movement; regulation of biological process; response to stimulus		3.20385e+06	64.2617	9.3	2	2	2.49249	2.69	1	1	484	53.878	5.78271
IPI00133955.1	Small nuclear ribonucleoprotein E	11.96	3	1	1	2	RNA binding	cytoplasm; cytosol; nucleus; spliceosomal complex	cell organization and biogenesis; metabolic process		1.23263e+06	28.48	11.96	1	1	2.76508	11.96	1	1	92	10.7966	9.43701
IPI00881928.1	Isoform 2 of Thioesterase superfamily member 4	11.93	2	2	2	4	catalytic activity	cytoplasm; cytosol; membrane; mitochondrion	cell death; cell organization and biogenesis; metabolic process; regulation of biological process; response to stimulus		4.26853e+07	36.135	11.93	2	2	5.8213	11.93	2	2	176	20.0073	9.90576
IPI00138084.2	Isoform Short of Adenosine kinase	11.88	2	2	2	4	catalytic activity; metal ion binding; nucleotide binding; RNA binding	cytoplasm; cytosol; nucleus	cell proliferation; metabolic process; regulation of biological process		2.33847e+06	57.8317	11.88	2	2	7.41036	11.88	2	2	345	38.4275	6.03662
IPI00754549.1;IPI00943452.1	Isoform 1 of Flotillin-2	11.87	5	3	3	4	protein binding	cell surface; endosome; membrane	development; regulation of biological process		4.78661e+06	76.38	11.87	3	3	3.73531	3.69	1	1	379	41.6332	5.22412
IPI00988936.1	Uncharacterized protein	11.87	1	1	1	1					0					3.0571	11.87	1	1	219	24.5337	8.89502
IPI00480275.1	Prefoldin subunit 5	11.69	2	1	1	2	protein binding	nucleus	metabolic process; regulation of biological process		1.44048e+06	46.69	11.69	1	1	4.68758	11.69	1	1	154	17.345	6.32861
IPI00115644.2	Putative uncharacterized protein	11.62	2	1	1	2	nucleotide binding; signal transducer activity	endoplasmic reticulum; Golgi	regulation of biological process; response to stimulus; transport		2.46314e+06	32.09	11.62	1	1	4.57322	11.62	1	1	198	22.3125	7.03467
IPI00229180.3	DNA segment, Chr 5, Wayne State University 178, expressed, isoform CRA_c	11.62	3	1	1	2	catalytic activity; metal ion binding	membrane	metabolic process		0	22.12	11.62	1	1	3.18855	11.62	1	1	198	22.6254	4.86865
IPI00652749.1	ATP synthase subunit alpha	11.59	1	1	6	11	catalytic activity; nucleotide binding; transporter activity		metabolic process; transport		1.07851e+08	127.064	8.84	5	7	11.3604	7.47	3	4	509	55.2429	6.1001
IPI00857931.1	8 kDa protein	11.59	10	1	1	1	structural molecule activity	cytoplasm; ribosome	metabolic process; regulation of biological process; response to stimulus		2.33072e+06	37.57	11.59	1	1					69	7.85932	10.3599
IPI00126551.1	GTP-binding protein Di-Ras2	11.56	1	2	2	4	catalytic activity; nucleotide binding	membrane	metabolic process; regulation of biological process; response to stimulus		4.0826e+06	81.2457	11.56	2	2	6.06442	11.56	2	2	199	22.4836	8.76318
IPI00132093.1	Peptidyl-prolyl cis-trans isomerase NIMA-interacting 1	11.52	1	1	1	2	catalytic activity; protein binding	cytoplasm; nucleus	metabolic process; regulation of biological process		7.69231e+06	36.25	11.52	1	1	3.37262	11.52	1	1	165	18.3591	8.79248
IPI00133185.3	60S ribosomal protein L14	11.52	4	2	2	4	RNA binding; structural molecule activity	cytoplasm; membrane; ribosome	metabolic process		4.21154e+06	94.8317	11.52	2	2	5.89484	11.52	2	2	217	23.5492	11.019
IPI00318614.9	Isocitrate dehydrogenase [NADP], mitochondrial	11.5	3	4	4	7	catalytic activity; metal ion binding; nucleotide binding	membrane; mitochondrion	metabolic process; response to stimulus		3.42288e+06	98.5271	8.63	3	4	9.59901	6.64	2	3	452	50.8739	8.68994
IPI00928550.1;IPI00115429.2	gamma-glutamyltransferase 7	11.48	4	4	4	12	catalytic activity	membrane	metabolic process		2.80289e+06	159.22	11.48	4	6	22.7038	11.48	4	6	662	70.2076	5.05908
IPI00408957.3	Suppressor of G2 allele of SKP1 homolog	11.31	1	2	2	3	protein binding	cytoplasm; nucleus			3.31584e+06	69.35	11.31	2	2	5.29576	6.85	1	1	336	38.135	5.45264
IPI00677102.1	hypothetical protein isoform 1	11.29	5	1	1	2	structural molecule activity	ribosome	metabolic process		3.57542e+06	38.23	11.29	1	1	3.64765	11.29	1	1	124	14.3258	10.521
IPI00307963.3	Peflin	11.27	1	1	1	2	metal ion binding; protein binding; RNA binding	cytoplasm; membrane	response to stimulus		1.67396e+06	28.82	11.27	1	1	4.56936	11.27	1	1	275	29.209	6.30322
IPI00882196.1	14 kDa protein	11.2	3	1	1	2	transporter activity	membrane	transport		0	53.4	11.2	1	1	2.4089	11.2	1	1	125	13.7098	5.32568
IPI00133916.2	Heterogeneous nuclear ribonucleoprotein H	11.14	5	3	3	8	nucleotide binding; RNA binding	cytoplasm; cytoskeleton; membrane; nucleus; spliceosomal complex	metabolic process; regulation of biological process		2.49155e+06	169.862	11.14	3	4	16.4277	7.57	2	4	449	49.1684	6.30322
IPI00126133.1	GTP-binding nuclear protein Ran, testis-specific isoform	11.11	3	2	2	4	catalytic activity; nucleotide binding	cytoplasm; nucleus	metabolic process; regulation of biological process; response to stimulus; transport		8.98216e+06	54.6317	11.11	2	2	5.53807	11.11	2	2	216	24.4365	6.53662
IPI00882247.1	12 kDa protein	11.11	3	1	1	2					2.8881e+06	37.58	11.11	1	1	2.58294	11.11	1	1	99	11.5881	8.1626
IPI00896700.1;IPI00130920.2	microtubule-associated protein 1B	11.08	3	13	14	32	catalytic activity; protein binding	cytoplasm; cytoskeleton; cytosol; membrane	cell growth; cell organization and biogenesis; cellular component movement; metabolic process; regulation of biological process; transport		1.11261e+07	553.402	11.08	14	18	52.2395	8.28	11	14	2464	270.089	4.83057
IPI00894599.1	Hexose-6-phosphate dehydrogenase	11.05	3	1	1	2	catalytic activity; nucleotide binding	cytoplasm; endoplasmic reticulum; mitochondrion	metabolic process		6.08505e+06					4.60916	11.05	1	2	172	19.1868	6.99072
IPI00116222.1	3-hydroxyisobutyrate dehydrogenase, mitochondrial	11.04	2	2	2	4	catalytic activity; nucleotide binding	mitochondrion	metabolic process		3.41739e+06	58.2439	11.04	2	2	6.21183	11.04	2	2	335	35.4166	8.1333
IPI00555118.4	Isoform 2 of Sodium-driven chloride bicarbonate exchanger	11.03	4	8	8	13	transporter activity	membrane	metabolic process; transport		5.00832e+06	157.482	11.03	8	8	17.2446	7.17	4	5	1088	122.471	6.37939
IPI00761513.1	Isoform 2 of FAS-associated factor 2	11.03	4	2	2	2	enzyme regulator activity; protein binding	cytoplasm; endoplasmic reticulum	cell organization and biogenesis; regulation of biological process; response to stimulus		1.27535e+06	26.47	4.23	1	1	3.27582	6.81	1	1	426	50.1993	5.2749
IPI00918870.1	Novel protein	11.01	3	1	1	1		mitochondrion			957781	27.77	11.01	1	1					109	13.2029	10.2573
IPI00113262.1	26S proteasome non-ATPase regulatory subunit 14	10.97	1	1	1	4	catalytic activity; enzyme regulator activity; metal ion binding; protein binding	nucleus; proteasome	metabolic process; regulation of biological process; response to stimulus		2.1483e+06	49.58	10.97	1	2	9.51075	10.97	1	2	310	34.5546	6.52197
IPI00112948.2	Isoform 3 of Reticulon-3	10.97	2	1	2	3	protein binding	endoplasmic reticulum; Golgi; membrane	cell death; cell organization and biogenesis; transport		1.22823e+07	62.07	10.97	2	2	2.9501	4.64	1	1	237	25.4115	8.49951
IPI00885424.1	35 kDa protein	10.93	2	2	2	3	catalytic activity	mitochondrion	metabolic process		2.61466e+06	51.21	7.72	1	1	6.76507	10.93	2	2	311	34.572	8.79248
IPI00889985.1;IPI00123321.2	lin-10	10.9	4	2	2	4	protein binding	membrane	cell organization and biogenesis; transport		413362	28.51	5.21	1	1	10.3376	10.9	2	3	422	47.386	7.73779
IPI00848734.1	Uncharacterized protein	10.9	6	1	1	1					0					3.09102	10.9	1	1	211	24.7755	5.21143
IPI00114279.1	Excitatory amino acid transporter 1	10.87	1	3	3	9	protein binding; transporter activity	cell surface; membrane	cell organization and biogenesis; metabolic process; regulation of biological process; response to stimulus; transport		1.34646e+07	153.443	10.87	3	5	15.265	10.87	3	4	543	59.5837	8.39697
IPI00321734.7	Lactoylglutathione lyase	10.87	1	1	1	8	catalytic activity; metal ion binding		cell differentiation; metabolic process; regulation of biological process		6.01257e+06	136.837	10.87	1	4	16.539	10.87	1	4	184	20.7964	5.46533
IPI00848872.1	similar to hCG26831	10.87	9	1	1	1	protein binding				7.35549e+06	24.03	10.87	1	1					138	15.8418	4.77979
IPI00884460.1	protein kinase C, alpha	10.86	3	3	5	13	catalytic activity; metal ion binding; nucleotide binding; protein binding	cytoplasm; cytosol; endoplasmic reticulum; membrane; mitochondrion; nucleus	cell death; cell differentiation; cell organization and biogenesis; cellular component movement; cellular homeostasis; metabolic process; regulation of biological process; response to stimulus		5.86369e+06	208.034	10.86	5	7	19.9969	10.86	5	6	672	76.7742	7.04932
IPI00132050.1	NADH dehydrogenase [ubiquinone] 1 subunit C2	10.83	2	1	1	3	catalytic activity	cytoplasm; membrane; mitochondrion	metabolic process; transport		1.93847e+07	53.48	10.83	1	2	2.58318	10.83	1	1	120	14.1542	9.20264
IPI00313222.5	60S ribosomal protein L6	10.81	7	2	2	7	RNA binding; structural molecule activity	cytoplasm; membrane; nucleus; ribosome	metabolic process		1.85082e+06	111.057	10.81	2	3	14.1492	10.81	2	4	296	33.4889	10.6968
IPI00131407.1	Proteasome subunit alpha type-5	10.79	3	2	2	2	catalytic activity	cytoplasm; cytosol; nucleus; proteasome	metabolic process		4.64219e+06	41.8617	10.79	2	2					241	26.3942	4.79248
IPI00269076.3	Isoform 2 of Adenylate kinase 2, mitochondrial	10.78	2	1	1	2	catalytic activity; nucleotide binding	cytosol; membrane; mitochondrion	metabolic process		163646	32.87	10.78	1	1	4.1872	10.78	1	1	232	25.5893	7.41553
IPI00223757.4	Aldose reductase	10.76	1	3	3	4	catalytic activity	cytoplasm; cytosol; nucleus; vacuole	metabolic process; regulation of biological process; response to stimulus		2.77214e+06	62.6556	10.76	3	3	4.34586	6.01	1	1	316	35.7095	7.18115
IPI00133948.1	FK506-binding protein 2	10.71	1	1	1	2	catalytic activity	endoplasmic reticulum; membrane	metabolic process		1.60265e+06	31.46	10.71	1	1	2.83868	10.71	1	1	140	15.3342	8.88037
IPI00453826.2	Matrin-3	10.64	2	4	4	9	metal ion binding; nucleotide binding; RNA binding	membrane; nucleus			2.22529e+06	172.143	10.64	4	5	17.0414	7.57	3	4	846	94.5718	6.25244
IPI00122232.1	Tubulin gamma-2 chain	10.64	2	2	2	3	catalytic activity; nucleotide binding	cytoplasm; cytoskeleton	cell organization and biogenesis; metabolic process		739374					10.9699	10.64	2	3	451	51.0897	6.21436
IPI00228059.4	Glucose 1,6-bisphosphate synthase	10.63	3	5	5	8	catalytic activity	cytosol	metabolic process		4.4403e+06	121.278	6.92	4	5	12.4048	5.96	2	3	621	70.2343	6.49365
IPI00109082.3	Dolichyl-diphosphooligosaccharide--protein glycosyltransferase subunit DAD1	10.62	1	1	1	2	catalytic activity	endoplasmic reticulum; membrane	cell death; metabolic process; regulation of biological process; response to stimulus		2.02159e+06	39.49	10.62	1	1	2.94855	10.62	1	1	113	12.4886	7.07861
IPI00263879.4	60S ribosomal protein L35	10.57	2	1	1	1	RNA binding; structural molecule activity	cytoplasm; membrane; ribosome	metabolic process		3.57521e+06	22.02	10.57	1	1					123	14.5436	11.0483
IPI00655218.1	Isoform 2 of Phosphatidylinositol-4-phosphate 5-kinase type-1 gamma	10.53	6	3	3	4	catalytic activity		metabolic process		4.08035e+06	56.96	10.53	3	3	4.18567	2.55	1	1	627	69.1556	6.354
IPI00751955.1	30 kDa protein	10.51	3	2	2	4			cellular homeostasis; regulation of biological process		2.92667e+06	55.8217	10.51	2	3	2.36944	4.67	1	1	257	29.5722	8.71924
IPI00471447.1	Uba3 protein (Fragment)	10.5	5	2	2	3	catalytic activity; nucleotide binding; protein binding	nucleus	metabolic process; regulation of biological process		2.17172e+06	33.85	10.5	2	2	3.07704	5.02	1	1	438	49.252	5.64307
IPI00761566.1	Isoform 1B of Beta-arrestin-1	10.49	3	2	2	3	DNA binding; enzyme regulator activity; protein binding	chromosome; cytoplasm; cytosol; membrane; nucleus	cell organization and biogenesis; metabolic process; regulation of biological process; response to stimulus; transport		1.5789e+06	44.0617	10.49	2	2	4.13842	5.85	1	1	410	46.1868	6.41748
IPI00473685.3	ubiquitin specific protease 14 isoform 2	10.48	2	3	3	6	catalytic activity; enzyme regulator activity; protein binding	cell surface; cytoplasm; membrane; proteasome	cell communication; metabolic process; regulation of biological process		2.34928e+06	83.3189	10.48	3	3	9.76179	10.48	3	3	458	52.2853	5.65576
IPI00624192.3	Dihydropyrimidinase-related protein 5	10.46	1	2	2	3	catalytic activity; protein binding	cytoplasm	cellular component movement; metabolic process		6.16629e+06	31.2082	10.46	2	2	4.33816	5.5	1	1	564	61.4773	7.09326
IPI00756921.1	Tetraspanin 7	10.43	2	2	2	3		membrane			4.42235e+06	109.382	10.43	2	2	4.45557	6.52	1	1	230	25.3957	7.57666
IPI00118775.2	Uncharacterized protein	10.43	5	1	1	1					1.6131e+06					2.48366	10.43	1	1	115	12.8137	9.18799
IPI00134344.6	Putative uncharacterized protein	10.39	5	13	19	31	protein binding; structural molecule activity	membrane	cell organization and biogenesis; response to stimulus; transport		3.20095e+07	394.971	9	17	20	38.0632	6.37	9	11	2388	270.768	5.85889
IPI00459058.1	Brain cDNA, clone MNCb-1957, similar to Mus musculus SWI/SNF related, matrix associated, actin dependent regulator of chromatin, subfamily b, member 1 (Smarcb1), mRNA	10.39	3	1	1	1	DNA binding; protein binding	chromosome; nucleus	cell differentiation; cell organization and biogenesis; metabolic process; regulation of biological process		2.2522e+07					3.08941	10.39	1	1	279	31.804	6.55127
IPI00653566.1;IPI00136683.2	acyl-CoA thioesterase 2	10.38	4	2	2	3	catalytic activity; protein binding	mitochondrion; organelle lumen	metabolic process; response to stimulus		571765	42.02	10.38	2	2	3.33179	6.4	1	1	453	49.6257	7.35693
IPI00121575.1	Alpha-1,3-mannosyltransferase ALG2	10.36	1	2	2	5	catalytic activity; protein binding	cytoplasm; endoplasmic reticulum; membrane; nucleus	metabolic process; response to stimulus		2.2907e+06	44.5	10.36	2	3	6.54077	3.61	1	2	415	47.3743	7.97217
IPI00323911.3	Glutathione S-transferase A4	10.36	1	1	1	2	catalytic activity; protein binding	cytoplasm; mitochondrion	metabolic process		1.29396e+06	32.7	10.36	1	1	3.79987	10.36	1	1	222	25.5474	7.38623
IPI00115827.1	Protein NipSnap homolog 2	10.32	2	2	2	6		mitochondrion	metabolic process; regulation of biological process		3.53577e+06	58	10.32	2	3	11.3981	10.32	2	3	281	32.9119	9.26123
IPI00869410.1	Isoform 2 of Proline-rich protein 18	10.29	2	1	1	1		endoplasmic reticulum			1.55567e+08					3.07115	10.29	1	1	243	25.5575	10.3452
IPI00877323.1;IPI00318778.2	calcium binding protein 39	10.26	2	3	3	4	catalytic activity; enzyme regulator activity; metal ion binding; protein binding	cytoplasm	cell organization and biogenesis; metabolic process; regulation of biological process; response to stimulus		2.03773e+06	53.1498	10.26	3	3	2.95135	3.23	1	1	341	39.8177	6.88818
IPI00758064.1	Proteasome (Prosome, macropain) 26S subunit ATPase 3	10.25	5	3	3	7	catalytic activity; nucleotide binding	cytoplasm; membrane; nucleus; proteasome	metabolic process; response to stimulus		2.13616e+06	94.6503	10.25	3	4	9.313	7.75	2	3	400	44.6409	5.021
IPI00380130.2	Putative uncharacterized protein	10.21	18	2	2	3	protein binding; RNA binding; structural molecule activity	membrane; nucleus; ribosome	cell organization and biogenesis; metabolic process; regulation of biological process; response to stimulus		3.72977e+06	61.58	10.21	2	2	3.18894	5.53	1	1	235	25.0883	10.2427
IPI00113996.7	Flavin reductase	10.19	2	1	1	2	catalytic activity; nucleotide binding	cytoplasm; cytosol; membrane; nucleus	metabolic process		1.71132e+06	57.59	10.19	1	1	5.81544	10.19	1	1	206	22.1834	7.00537
IPI00265107.4	hypothetical protein isoform 2	10.15	13	2	2	3					6.00653e+06	49.0568	10.15	2	2	3.42908	6.02	1	1	266	29.9719	10.5356
IPI00881591.1	38 kDa protein	10.14	4	2	2	5	catalytic activity	mitochondrion	metabolic process		1.8669e+06	90.08	10.14	2	3	10.1052	7.12	1	2	365	38.1226	7.7085
IPI00988643.1	Uncharacterized protein	10.13	7	2	2	2	catalytic activity	mitochondrion	metabolic process		2.84324e+06					5.7431	10.13	2	2	237	25.9832	8.44092
IPI00468121.1;IPI00130045.2	phospholipase C, beta 1 isoform 1	10.12	7	8	8	20	catalytic activity; enzyme regulator activity; metal ion binding; protein binding; signal transducer activity	cytoplasm; cytosol; membrane; nucleus	cell differentiation; metabolic process; regulation of biological process; response to stimulus		3.51844e+06	268.036	8.47	7	10	38.3727	9.46	7	10	1216	138.309	6.12549
IPI00474073.1	Isoform 2 of Microtubule-associated protein RP/EB family member 2	10.09	6	2	2	6	protein binding	cytoplasm; cytoskeleton	cell division; cell organization and biogenesis		4.52835e+06	84.4779	10.09	2	3	11.1859	10.09	2	3	317	36.0479	6.25244
IPI00653822.1	Putative uncharacterized protein (Fragment)	10.07	1	1	1	1	protein binding				442863					3.37965	10.07	1	1	278	30.5138	8.85107
IPI00742400.1	Isoform 2 of cAMP-dependent protein kinase catalytic subunit beta	10.06	4	2	2	7	catalytic activity; metal ion binding; nucleotide binding; protein binding	cytoplasm; cytosol; membrane; nucleus	metabolic process; regulation of biological process; response to stimulus		5.06373e+06	78.021	10.06	2	3	13.1184	10.06	2	4	338	39.4244	8.55811
IPI00323058.1	Isoform 2 of UBX domain-containing protein 6	10.03	4	2	2	3		cytoplasm; cytoskeleton; nucleus			2.13687e+06	50.9695	10.03	2	2	5.34507	6.17	1	1	389	43.968	7.25439
IPI00229525.1	Guanine nucleotide-binding protein G(olf) subunit alpha	9.97	13	1	2	6	catalytic activity; metal ion binding; nucleotide binding; protein binding; signal transducer activity		metabolic process; regulation of biological process; response to stimulus		1.12452e+08	66.8053	9.97	2	3	8.55812	9.97	2	3	381	44.2804	6.65381
IPI00750847.2	Isoform 5 of Reticulon-3	9.95	4	3	4	7	protein binding	endoplasmic reticulum; Golgi; membrane	cell death; cell organization and biogenesis; transport		7.90374e+06	134.553	9.95	4	5	6.15706	4.35	2	2	643	68.7269	4.86865
IPI00116558.1	Rho-related GTP-binding protein RhoG	9.95	1	1	1	1	catalytic activity; nucleotide binding; protein binding	cytoplasm; membrane; nucleus	cell organization and biogenesis; cellular component movement; metabolic process; regulation of biological process; response to stimulus		3.43363e+06					3.22553	9.95	1	1	191	21.2949	8.11865
IPI00113223.2	Fatty acid synthase	9.86	1	12	12	27	catalytic activity; metal ion binding; nucleotide binding; protein binding; RNA binding	cytoplasm; Golgi; membrane; mitochondrion	cell differentiation; metabolic process; response to stimulus		4.9859e+06	403.984	9.86	12	16	37.2601	6.83	8	11	2504	272.257	6.58057
IPI00111981.1	Isoform 1 of Obg-like ATPase 1	9.85	3	3	3	9	catalytic activity; metal ion binding; nucleotide binding; transporter activity	cytoplasm; membrane; nucleus	metabolic process; transport		4.83577e+06	173.48	9.85	3	5	13.9109	9.85	3	4	396	44.7013	7.81104
IPI00405459.2	Isoform 2 of Ephexin-1	9.84	4	4	4	10	protein binding	cytoplasm; membrane	cell differentiation; development; regulation of biological process; response to stimulus		3.01859e+06	66.5	9.84	4	5	16.6512	7.58	3	5	620	71.3711	5.23682
IPI00918201.1	Putative uncharacterized protein	9.84	3	1	1	2	catalytic activity; metal ion binding; nucleotide binding	cytoplasm; mitochondrion	metabolic process		531300	40.4533	9.84	1	2					315	34.2463	5.50342
IPI00857329.1	35 kDa protein	9.81	5	2	2	3	protein binding				2.63801e+06	22.12	4.11	1	1	6.49755	9.81	2	2	316	34.9327	6.96143
IPI00988602.1	Uncharacterized protein	9.8	2	1	1	1					0					3.1645	9.8	1	1	204	22.5366	5.94775
IPI00121514.3	Stress-induced-phosphoprotein 1	9.76	1	4	4	7	protein binding; RNA binding	cytoplasm; cytosol; nucleus			8.6092e+06	114.051	6.63	3	3	13.2658	9.76	4	4	543	62.5424	6.80029
IPI00648681.1	clathrin, light polypeptide A isoform c	9.75	8	3	3	4	protein binding; structural molecule activity	membrane	transport		8.56622e+06	46.3411	9.75	3	3	2.33652	3.39	1	1	236	25.6454	4.4751
IPI00130322.5	NADH dehydrogenase [ubiquinone] 1 alpha subcomplex subunit 7	9.73	1	1	1	1	catalytic activity	membrane; mitochondrion	metabolic process; transport		3.39118e+06	29.42	9.73	1	1					113	12.5676	10.1694
IPI00153543.1	Vomeronasal receptor V1RE2	9.73	1	1	1	1	receptor activity; signal transducer activity		regulation of biological process; response to stimulus		0					3.00449	9.73	1	1	298	34.1599	9.43701
IPI00480424.1	phosphatase and actin regulator 1 isoform 3	9.72	8	1	1	1	enzyme regulator activity; protein binding	cytoplasm; cytosol; nucleus	cell organization and biogenesis; cellular component movement; regulation of biological process		464502	22.55	9.72	1	1					144	17.4301	9.59814
IPI00116221.2	Beta-lactamase-like protein 2	9.72	1	1	1	1	catalytic activity; metal ion binding	mitochondrion	metabolic process		1.39767e+07					3.0976	9.72	1	1	288	32.7338	6.32861
IPI00649385.1	Phosphoribosyl pyrophosphate synthetase-associated protein 1	9.71	3	1	1	2	catalytic activity; enzyme regulator activity; metal ion binding; protein binding		metabolic process; regulation of biological process		575674	21.05	9.71	1	1	3.2113	9.71	1	1	175	19.5274	9.51025
IPI00622766.1	WD repeat-containing protein 61 isoform b	9.66	4	1	1	2	protein binding	cytoplasm; nucleus	cell organization and biogenesis; metabolic process; regulation of biological process; response to stimulus		245246					5.38787	9.66	1	2	207	22.4771	5.68115
IPI00135130.3	Neutral amino acid transporter A	9.59	1	3	3	9	transporter activity	membrane	transport		2.34566e+06	115.197	9.59	3	4	17.3839	9.59	3	5	532	56.0257	5.87158
IPI00830335.1	25 kDa protein	9.54	4	1	1	2	catalytic activity; metal ion binding		metabolic process		533168	30.2	9.54	1	1	2.99148	9.54	1	1	241	25.2944	5.60498
IPI00134137.1	Isoform 1 of Ganglioside-induced differentiation-associated protein 1	9.5	1	2	2	3	protein binding	cytoplasm; membrane; mitochondrion; nucleus	cell organization and biogenesis; response to stimulus; transport		5.04491e+06	76.58	4.19	1	1	7.25929	9.5	2	2	358	41.2846	8.36768
IPI00311329.1	Importin subunit alpha-1	9.48	1	2	2	2	protein binding; transporter activity	cytoplasm; nucleus	regulation of biological process; transport		490799	29.05	9.48	2	2					538	60.1444	5.0083
IPI00652101.3;IPI00652101.5	Putative uncharacterized protein	9.48	14	1	1	4					1.98068e+06	52.5417	9.48	1	2	8.68936	9.48	1	2	232	25.8977	5.98584
IPI01007667.1	Uncharacterized protein	9.48	3	1	1	3	catalytic activity	membrane; mitochondrion	metabolic process		2.12962e+06					10.6313	9.48	1	3	211	23.6631	8.6167
IPI00469236.2	Acyl-CoA:lysophosphatidylglycerol acyltransferase 1	9.46	3	2	2	3	catalytic activity	cytoplasm; endoplasmic reticulum; membrane	metabolic process		1.23741e+06	25.29	3.78	1	1	6.68684	5.68	1	2	370	43.0602	8.79248
IPI00122032.4	Receptor expression-enhancing protein 2	9.45	2	1	1	4	protein binding	endoplasmic reticulum; membrane	cell organization and biogenesis; regulation of biological process; transport		4.32592e+06	60.96	9.45	1	2	8.35998	9.45	1	2	254	28.419	9.40771
IPI01027732.1	Protein	9.45	2	1	1	1	DNA binding; protein binding		metabolic process; regulation of biological process		0					2.29641	9.45	1	1	127	14.2966	6.56592
IPI00111946.1	Putative uncharacterized protein	9.44	1	1	1	2		cytoplasm; mitochondrion			754158	35.08	9.44	1	1	3.72311	9.44	1	1	233	25.051	5.24951
IPI00308706.4	60S ribosomal protein L5	9.43	4	2	2	3	protein binding; RNA binding; structural molecule activity	cytoplasm; membrane; nucleus; ribosome	metabolic process; regulation of biological process		3.53804e+06	66.59	9.43	2	2	3.56398	6.06	1	1	297	34.3787	9.77393
IPI00885865.1	Uncharacterized protein	9.4	2	1	1	1	catalytic activity		metabolic process; response to stimulus		116309					3.32241	9.4	1	1	266	29.6604	4.70361
IPI00480233.1	NADH dehydrogenase subunit 5	9.39	2	4	4	7	catalytic activity	membrane; mitochondrion	metabolic process; transport		5.92728e+06	107.738	9.39	4	5	7.78996	4.94	2	2	607	68.4288	9.02686
IPI00890092.1	Alpha-aminoadipic semialdehyde dehydrogenase	9.39	4	2	2	5	catalytic activity	cytoplasm; mitochondrion; nucleus	metabolic process		3.92853e+06	68.2756	9.39	2	3	8.06651	9.39	2	2	511	55.6096	6.40479
IPI00990960.1	60S ribosomal protein L21-like	9.38	1	1	1	1	structural molecule activity	ribosome	metabolic process		0					2.43203	9.38	1	1	160	18.515	10.4917
IPI00761835.1	Isoform 3 of Transportin-3	9.36	3	1	1	3		cytoplasm; nucleus	transport		351352	33.7	9.36	1	2	3.03313	9.36	1	1	267	29.8954	6.04932
IPI00133163.3	V-type proton ATPase subunit G 1	9.32	1	1	1	2	catalytic activity; protein binding; transporter activity	cytosol; membrane	metabolic process; transport		1.96234e+06	39.8	9.32	1	1	2.78124	9.32	1	1	118	13.716	7.97217
IPI00831299.2	14 kDa protein	9.3	12	1	1	2					2.31704e+06	33.86	9.3	1	1	2.55113	9.3	1	1	129	14.173	5.87158
IPI00459882.1	Putative uncharacterized protein	9.28	5	1	1	1	DNA binding; protein binding	chromosome; cytoplasm; Golgi; nucleus	cell organization and biogenesis; metabolic process; regulation of biological process; response to stimulus		0					3.24988	9.28	1	1	194	20.9617	9.33447
IPI00880600.1	Acyl-Coenzyme A binding domain containing 4	9.26	1	1	1	1					62737.8	21.81	9.26	1	1					108	11.9651	9.99365
IPI00113052.1	Elongation factor Ts, mitochondrial	9.26	1	1	1	2	protein binding; RNA binding	mitochondrion; nucleus	metabolic process		1.3877e+06					9.04937	9.26	1	2	324	35.3121	7.06396
IPI00228343.4	Ferrochelatase	9.24	3	2	2	3	catalytic activity; metal ion binding; RNA binding	cytoplasm; membrane; mitochondrion	cell differentiation; cell organization and biogenesis; metabolic process; regulation of biological process; response to stimulus		2.19172e+06	64.65	5.45	1	1	8.38504	9.24	2	2	422	47.4233	8.90967
IPI00402981.2	Isoform 2 of 40S ribosomal protein S24	9.23	7	1	1	2	nucleotide binding; protein binding; RNA binding; structural molecule activity	cytoplasm; membrane; nucleus; ribosome	metabolic process		2.69731e+06	36.87	9.23	1	1	2.4367	9.23	1	1	130	15.0592	10.8872
IPI00130419.1	Protein kinase C epsilon type	9.23	2	4	4	7	catalytic activity; enzyme regulator activity; metal ion binding; nucleotide binding; protein binding	cytoplasm; cytoskeleton; cytosol; endoplasmic reticulum; Golgi; membrane; mitochondrion; nucleus	cell division; cell organization and biogenesis; cellular homeostasis; metabolic process; regulation of biological process; response to stimulus; transport		3.30486e+06	101.258	9.23	4	5	7.89653	4.61	2	2	737	83.507	7.03467
IPI00882156.1	58 kDa protein	9.22	4	2	2	7	catalytic activity; protein binding	membrane	cell death; metabolic process; regulation of biological process		900783	77.7801	6.08	1	3	17.6581	9.22	2	4	510	57.5835	5.84619
IPI00110990.1	Dual specificity protein phosphatase 3	9.19	2	1	1	2	catalytic activity	cytosol; nucleus	metabolic process; regulation of biological process		0	73.55	9.19	1	1	4.87111	9.19	1	1	185	20.4592	6.53662
IPI00469318.1	Isoform 1 of Oxysterol-binding protein-related protein 1	9.16	7	5	5	7	protein binding	cytoplasm; endosome; nucleus	transport		6.40008e+06	69.4	6.63	3	3	13.4897	6	4	4	950	107.727	6.44287
IPI00623259.1	Isoform 1 of Vacuolar protein sorting-associated protein 52 homolog	9.13	4	3	3	9		endosome; Golgi; membrane	cell differentiation; transport		1.193e+06	89.3288	6.22	2	4	20.7075	9.13	3	5	723	81.9926	5.89697
IPI00129178.1	Ornithine aminotransferase, mitochondrial	9.11	1	3	3	8	catalytic activity	cytoplasm; mitochondrion; organelle lumen	cell organization and biogenesis; metabolic process		3124055	124.015	9.11	3	4	12.8425	9.11	3	4	439	48.3239	6.62451
IPI00604945.2	3-mercaptopyruvate sulfurtransferase	9.09	1	1	1	2	catalytic activity	cytoplasm; membrane; mitochondrion	metabolic process		0	39.34	9.09	1	1	4.86677	9.09	1	1	297	33.0765	6.46826
IPI00648440.1	Adrenergic receptor, alpha 1b	9.09	2	1	1	3	protein binding; receptor activity; signal transducer activity	membrane; nucleus	cell growth; cellular homeostasis; regulation of biological process; response to stimulus		0	27.78	9.09	1	3					462	51.0878	9.53955
IPI00649373.1	G protein-coupled receptor kinase-interactor 1	9.07	2	4	4	8	catalytic activity; enzyme regulator activity; metal ion binding; protein binding	cytoplasm; membrane	metabolic process; regulation of biological process		1.84717e+06	81.8474	6.96	3	4	12.5779	7.62	3	4	761	84.1427	6.7417
IPI00656204.1	Isoform 2 of Nck-associated protein 1	9.06	5	7	7	10					7.38847e+06	145.983	9.06	7	7	10.0423	4.24	3	3	1037	118.442	6.81494
IPI00125397.1	Zinc transporter 3	9.02	1	2	2	3	transporter activity	cytoplasm; endosome; membrane	regulation of biological process; response to stimulus; transport		2.63774e+06	59.69	9.02	2	2	2.87305	3.09	1	1	388	41.7972	6.37939
IPI00515397.2	Isoform 4 of Rho GTPase-activating protein RICH2	9	5	1	1	8	enzyme regulator activity; protein binding	cytoplasm; endosome	regulation of biological process; response to stimulus		1.13252e+06	71.6267	9	1	4	16.4687	9	1	4	211	23.6046	6.91748
IPI00125807.3	Mannose-6-phosphate isomerase	8.98	2	2	2	3	catalytic activity; metal ion binding	cytoplasm	metabolic process		940413	54.57	8.98	2	2	3.11318	7.57	1	1	423	46.5447	5.94775
IPI00403079.4	Isoform 1 of Leukocyte surface antigen CD47	8.91	3	2	2	4	protein binding; receptor activity; signal transducer activity	membrane	cellular component movement; regulation of biological process; response to stimulus		5.21867e+06	111.39	8.91	2	2	6.88172	8.91	2	2	303	33.0758	8.63135
IPI00132965.1	Serine/threonine-protein phosphatase 6 catalytic subunit	8.85	1	1	1	1	catalytic activity; metal ion binding	cytoplasm; cytosol	metabolic process		0	57.42	8.85	1	1					305	35.1365	5.69385
IPI00119114.2	Long-chain specific acyl-CoA dehydrogenase, mitochondrial	8.84	2	3	3	5	catalytic activity; nucleotide binding	cytoplasm; membrane; mitochondrion; organelle lumen	cell organization and biogenesis; metabolic process; regulation of biological process		3.74491e+06	80.7809	8.84	3	3	7.11226	5.81	2	2	430	47.8775	8.30908
IPI00278498.10	ADP-ribosylation factor-like protein 1	8.84	2	1	1	4	catalytic activity; enzyme regulator activity; metal ion binding; nucleotide binding; protein binding; signal transducer activity	cytoplasm; Golgi; membrane; nucleus	cell organization and biogenesis; metabolic process; regulation of biological process; response to stimulus; transport		295439	41.8782	8.84	1	2	5.61901	8.84	1	2	181	20.3985	5.71924
IPI00225961.5	D-3-phosphoglycerate dehydrogenase	8.82	4	4	4	7	catalytic activity; nucleotide binding		cell differentiation; cell organization and biogenesis; metabolic process; regulation of biological process		4.92483e+06	163.247	8.82	4	4	9.25502	6.75	3	3	533	56.5491	6.53662
IPI00341550.1	NADH-ubiquinone oxidoreductase chain 1	8.81	1	3	3	4	catalytic activity	membrane; mitochondrion	metabolic process; response to stimulus; transport		2.29519e+06	94.8846	8.81	3	3	4.25155	5.97	1	1	318	36.035	6.93213
IPI00124684.1	Translin	8.77	1	1	1	1	catalytic activity; DNA binding; protein binding; RNA binding	cytoplasm; nucleus	metabolic process		2.30974e+06	30.26	8.77	1	1					228	26.1848	6.44287
IPI00849201.1	hypothetical protein LOC320902	8.76	1	1	1	1					2.60878e+06	24.03	8.76	1	1					217	23.9705	11.356
IPI00885423.1	Isoform 2 of CREB-regulated transcription coactivator 3	8.75	2	1	1	1		cytoplasm; nucleus	cell organization and biogenesis; metabolic process; regulation of biological process		0					3.69352	8.75	1	1	320	34.279	5.36377
IPI00308851.3	PI-PLC X domain-containing protein 3	8.72	1	1	1	2	catalytic activity; signal transducer activity		metabolic process; regulation of biological process; response to stimulus		756823	33.43	8.72	1	1	4.88361	8.72	1	1	321	36.2904	6.62451
IPI00856163.1	Uncharacterized protein	8.72	6	1	1	1	protein binding		response to stimulus		1.06091e+07					2.39282	8.72	1	1	172	20.1102	6.62451
IPI00112290.1	Putative uncharacterized protein	8.71	1	1	1	1					5.06643e+06					3.32113	8.71	1	1	241	27.2706	7.86963
IPI00474065.2	Putative uncharacterized protein	8.67	3	1	1	4	protein binding	cytoplasm; cytoskeleton; endoplasmic reticulum; membrane; mitochondrion; nucleus	cell organization and biogenesis; regulation of biological process; response to stimulus		111977	42.6466	8.67	1	2	6.4851	8.67	1	2	196	22.1734	4.7417
IPI00380997.3;IPI00120637.5	WD repeat domain 7	8.66	3	6	6	7	protein binding		cell differentiation		2.65583e+06	105.785	8.66	6	6	3.30316	1.54	1	1	1489	163.345	6.90283
IPI00112414.1	Exportin-2	8.65	4	5	5	11	protein binding; transporter activity	cytoplasm; membrane; nucleus	transport		2.69296e+06	115.638	8.65	5	6	18.1799	8.65	5	5	971	110.384	5.77002
IPI00132966.3	40 kDa peptidyl-prolyl cis-trans isomerase	8.65	1	3	3	6	catalytic activity; protein binding	cytoplasm; cytoskeleton; mitochondrion; nucleus	cell death; cell organization and biogenesis; metabolic process; regulation of biological process; response to stimulus; transport		5.08794e+06	163.637	8.65	3	4	6.98563	3.24	1	2	370	40.7167	7.43018
IPI00649394.1	Isoform 2 of Neurabin-2	8.65	2	1	2	3	protein binding	cytoplasm; cytoskeleton; membrane; nucleus	cell differentiation; cell organization and biogenesis; cellular component movement; development; regulation of biological process; response to stimulus		8.86709e+06	40.96	8.65	2	2	3.95777	7.12	1	1	393	44.8184	4.76709
IPI00115708.1	Phosphatidylinositol-5-phosphate 4-kinase type-2 alpha	8.64	3	1	3	5	catalytic activity; nucleotide binding	cytoplasm; membrane; nucleus	metabolic process		5.19052e+06	72.8805	8.64	3	3	5.34792	4.44	2	2	405	46.1225	6.99072
IPI00621485.2	Isoform 3 of TOM1-like protein 2	8.64	8	4	4	7	protein binding		regulation of biological process; response to stimulus; transport		2.59604e+06	162.335	8.64	4	5	8.97725	2.95	1	2	440	48.3773	5.10986
IPI00308667.1	Dynein light chain Tctex-type 3	8.62	1	1	1	2	catalytic activity; motor activity; protein binding	chromosome; cytoplasm; cytoskeleton; membrane; nucleus	cell division; cell organization and biogenesis; metabolic process; regulation of biological process; transport		1.9658e+06	39.78	8.62	1	1	2.58877	8.62	1	1	116	12.9492	5.12256
IPI00135150.4	Putative uncharacterized protein (Fragment)	8.61	2	1	1	2	protein binding; transporter activity	cytoplasm; nucleus	transport		770994	29.98	8.61	1	1	5.42363	8.61	1	1	337	37.3795	6.23975
IPI00135277.1	Putative hydrolase RBBP9	8.6	1	1	1	1	catalytic activity	cytoplasm; nucleus	metabolic process; regulation of biological process		2.55013e+06	22.93	8.6	1	1					186	20.8983	5.97314
IPI00453499.3	Isoleucyl-tRNA synthetase, mitochondrial	8.6	3	4	4	9	catalytic activity; nucleotide binding	cytoplasm; mitochondrion; organelle lumen	metabolic process; regulation of biological process		3.51534e+06	194.755	8.6	4	6	12.2844	3.36	2	3	1012	112.732	6.81494
IPI00652409.1	Putative uncharacterized protein	8.59	2	1	1	1					3.60653e+06					2.62435	8.59	1	1	163	18.4344	5.18604
IPI00128341.1	Wiskott-Aldrich syndrome protein family member 3	8.58	1	2	2	2	protein binding	cytoplasm; cytoskeleton	cell organization and biogenesis; regulation of biological process		969897	31.4	3.79	1	1	3.41835	4.79	1	1	501	55.1696	6.3667
IPI00720189.1	proline synthetase co-transcribed isoform b	8.5	3	1	1	2		mitochondrion			2.15169e+06	39.44	8.5	1	1	2.80654	8.5	1	1	153	16.9259	9.56885
IPI00885646.1	Protein	8.5	2	1	1	2		mitochondrion	metabolic process		1.63349e+06	61.94	8.5	1	1	3.38076	8.5	1	1	247	28.0318	5.78271
IPI00754705.1	Probable G-protein coupled receptor 157	8.48	2	1	1	1	receptor activity; signal transducer activity	membrane	regulation of biological process; response to stimulus		0					2.9992	8.48	1	1	330	36.3202	8.71924
IPI00622783.2	STE20/SPS1-related proline-alanine-rich protein kinase	8.45	1	2	2	2	catalytic activity; nucleotide binding; protein binding	cytoplasm; cytoskeleton; membrane; nucleus	metabolic process; regulation of biological process; response to stimulus		1.26177e+06	39.13	8.45	2	2					556	60.2819	6.29053
IPI00989512.1	Uncharacterized protein	8.45	3	1	1	1	catalytic activity; protein binding	cytoplasm; cytosol; endoplasmic reticulum; Golgi; membrane; mitochondrion	cell death; cell organization and biogenesis; metabolic process; regulation of biological process; response to stimulus		616105					3.29223	8.45	1	1	355	39.6741	6.29053
IPI00875325.1	aconitase 1	8.44	2	3	3	7	catalytic activity; metal ion binding; RNA binding	cytoplasm; cytosol; endoplasmic reticulum; Golgi; mitochondrion	cellular homeostasis; metabolic process; regulation of biological process; response to stimulus; transport		837804	92.4478	6.19	2	3	14.7506	8.44	3	4	889	98.0635	7.50342
IPI00755231.1	Phosphatidate cytidylyltransferase	8.43	4	2	2	5	catalytic activity	endoplasmic reticulum; membrane; mitochondrion	metabolic process; regulation of biological process; response to stimulus		3.9652e+06	143.67	8.43	2	3	8.14933	4.45	1	2	427	49.2609	7.23975
IPI00890241.1	12 kDa protein	8.41	4	1	1	1	transporter activity		transport		6.96386e+06	21.94	8.41	1	1					107	11.7448	8.1626
IPI00380623.3	olfactory receptor 119	8.41	1	1	1	1	receptor activity; signal transducer activity	membrane	regulation of biological process; response to stimulus		0					3.35863	8.41	1	1	321	35.317	7.92822
IPI00672505.1	similar to Discs, large homolog 1 (Drosophila) isoform 4	8.39	6	2	3	9	protein binding; structural molecule activity	cytoplasm; endoplasmic reticulum; Golgi; membrane; nucleus	cell organization and biogenesis; cell proliferation; metabolic process; regulation of biological process; response to stimulus		6.36958e+06	94.768	8.39	3	5	18.7009	5.4	2	4	834	91.5664	6.34131
IPI00318522.3	Glutamate decarboxylase 2	8.38	2	3	3	7	catalytic activity; protein binding	cytoplasm; cytosol; Golgi; membrane	metabolic process; response to stimulus		3.61281e+06	106.382	8.38	3	4	9.41708	4.62	2	3	585	65.1815	6.90283
IPI00222044.1	Protein FAM49A	8.36	2	1	2	4					4.71722e+06	48.61	8.36	2	2	5.7842	8.36	2	2	323	37.3187	6.01123
IPI00345994.2	Isoform Crk-I of Proto-oncogene C-crk	8.33	5	1	1	3	protein binding				2.59752e+06	54.46	8.33	1	1	6.15819	8.33	1	2	204	22.8335	5.31299
IPI00458127.1	Isoform 3 of Drebrin-like protein	8.33	3	2	2	8	protein binding	cytoplasm; cytoskeleton; Golgi; membrane	cell organization and biogenesis; regulation of biological process; response to stimulus; transport		1.40664e+06	121.07	8.33	2	3	18.4838	8.33	2	5	432	48.3115	4.91943
IPI00930821.1	Putative uncharacterized protein	8.33	2	1	1	1	protein binding; RNA binding	membrane	cell organization and biogenesis; regulation of biological process		1.46023e+06	25.27	8.33	1	1					156	17.1287	8.19189
IPI00875748.1	Isoform 2 of Transmembrane protein 120B	8.33	1	1	1	1					0					3.07095	8.33	1	1	300	35.7777	8.99756
IPI00221608.3	Sorting and assembly machinery component 50 homolog	8.32	1	3	3	5	protein binding	cytoplasm; membrane; mitochondrion	cell organization and biogenesis; transport		5.13722e+06	40.3658	8.32	3	3	5.23587	4.48	2	2	469	51.8313	6.80029
IPI00230035.7	ATP-dependent RNA helicase DDX3X	8.31	10	4	4	10	catalytic activity; DNA binding; nucleotide binding; protein binding; RNA binding	cytoplasm; membrane; mitochondrion; nucleus	cell death; cell organization and biogenesis; defense response; metabolic process; regulation of biological process; response to stimulus		1.81918e+06	203.128	8.31	4	5	19.7642	8.31	4	5	662	73.056	7.18115
IPI00844707.1	Isoform 2 of UPF0420 protein C16orf58 homolog	8.31	2	1	1	1					2.87274e+06					2.9935	8.31	1	1	337	35.7653	7.31299
IPI00928471.1;IPI00121558.5	tubulin, alpha-like 3	8.3	2	1	4	18	catalytic activity; nucleotide binding; structural molecule activity	cytoplasm; cytoskeleton	cell organization and biogenesis; cellular component movement; metabolic process		2.40538e+08	207.19	8.3	4	11	19.1966	8.3	3	7	446	49.956	5.57959
IPI00875924.1	aspartyl aminopeptidase isoform b	8.25	3	2	2	3	catalytic activity; metal ion binding	cytoplasm; nucleus	metabolic process		2.17378e+06	38.5385	8.25	2	2	4.71046	5.92	1	1	473	52.1738	7.25439
IPI00125226.6	olfactory receptor 290	8.25	3	1	1	1	receptor activity; signal transducer activity	membrane	regulation of biological process; response to stimulus		253129					3.14084	8.25	1	1	315	35.2507	8.77783
IPI00648747.1	Ras-related GTP binding D	8.24	4	1	1	2	nucleotide binding; protein binding	cytoplasm; nucleus; vacuole			989722	23.82	8.24	1	1	3.72214	8.24	1	1	279	32.0024	7.48877
IPI00109506.1	Isoform 2 of Syntaxin-6	8.24	2	1	1	1	protein binding	endosome; Golgi; membrane	cell organization and biogenesis; transport		820066					4.06191	8.24	1	1	255	29.1378	5.07178
IPI00120457.1	Farnesyl pyrophosphate synthetase	8.22	1	2	2	4	catalytic activity; metal ion binding; RNA binding	cytoplasm; mitochondrion; nucleus; organelle lumen	metabolic process; regulation of biological process		1.69687e+06	90.84	8.22	2	2	7.39297	8.22	2	2	353	40.5557	5.65576
IPI00309262.3	Cell division protein kinase 5	8.22	69	2	3	3	catalytic activity; nucleotide binding; protein binding	cytoplasm; cytoskeleton; cytosol; membrane; nucleus	cell communication; cell death; cell differentiation; cell division; cell organization and biogenesis; cellular component movement; metabolic process; regulation of biological process; response to stimulus; transport		2.95049e+06	63.8224	8.22	3	3					292	33.2672	7.66455
IPI00132456.1	UPF0568 protein C14orf166 homolog	8.2	2	1	1	2	protein binding; RNA binding	cytoplasm; cytoskeleton; nucleus	metabolic process; regulation of biological process		1.08744e+06	35.23	8.2	1	1	2.99836	8.2	1	1	244	28.1348	6.88818
IPI00876231.1	14 kDa protein	8.2	2	1	1	1	catalytic activity				2.97406e+06	26.16	8.2	1	1					122	14.0361	9.0415
IPI00470004.3	Endonuclease domain-containing 1 protein	8.18	2	2	2	9	catalytic activity; metal ion binding	extracellular; membrane	metabolic process		2.91253e+06	133.503	8.18	2	5	14.8307	6.59	1	4	501	55.2267	6.16357
IPI00648014.1	Putative uncharacterized protein	8.17	7	1	1	3	DNA binding; enzyme regulator activity; protein binding; RNA binding	cytoplasm; cytoskeleton; cytosol; membrane; nucleus	cell growth; cell organization and biogenesis; cellular homeostasis; metabolic process; regulation of biological process; response to stimulus; transport		3.60447e+06	25.6059	8.17	1	2	3.43906	8.17	1	1	257	28.3677	4.69092
IPI00850570.1	similar to Casein kinase 2, alpha 1 polypeptide	8.16	3	2	2	2	catalytic activity; nucleotide binding		metabolic process		4.54935e+06	42.5717	8.16	2	2					331	37.9386	6.82959
IPI00395177.1	active BCR-related isoform 2	8.12	6	3	3	9	enzyme regulator activity; protein binding	cytosol; membrane	cell organization and biogenesis; regulation of biological process; response to stimulus		1.1588e+06	147.92	5.9	2	4	20.3826	8.12	3	5	813	92.4289	7.07861
IPI00648235.1	Isoform 1 of Cytosolic 5'-nucleotidase 3	8.08	2	1	1	2	catalytic activity; metal ion binding; nucleotide binding	cytoplasm; endoplasmic reticulum; mitochondrion	metabolic process		327974	23.14	8.08	1	1	3.62425	8.08	1	1	297	33.7683	5.69385
IPI00757517.1	tetratricopeptide repeat domain 7B	8.07	1	3	3	6	protein binding				1.74965e+06	115.271	8.07	3	4	7.70099	4.51	2	2	843	94.1438	6.90283
IPI00221782.3	Uncharacterized protein C18orf19 homolog	8.06	1	1	1	5		membrane; mitochondrion			527681	38.56	8.06	1	2	9.75733	8.06	1	3	273	31.5798	9.81787
IPI00309035.2	Dolichyl-diphosphooligosaccharide--protein glycosyltransferase subunit 1	8.06	1	3	3	6	catalytic activity; RNA binding	endoplasmic reticulum; membrane	metabolic process		1.73174e+06	87.5282	8.06	3	3	9.70324	8.06	3	3	608	68.4857	6.45557
IPI00404434.1	Isoform 2 of Phosphatidylinositol-binding clathrin assembly protein	8.04	6	1	3	4	protein binding	endosome; Golgi; membrane; nucleus	cell organization and biogenesis; cell proliferation; development; metabolic process; regulation of biological process; transport		2.17061e+07	93.7368	8.04	3	3	3.35744	2.01	1	1	597	64.607	9.01221
IPI00469251.5	Isoform 2 of Thioredoxin reductase 1, cytoplasmic	8.02	3	2	2	4	catalytic activity; nucleotide binding	cytoplasm	cellular homeostasis; metabolic process; regulation of biological process		1.94331e+06	60.5194	8.02	2	2	7.37376	8.02	2	2	499	54.4627	6.32861
IPI00624863.1;IPI00322096.8	Phosphoribosylaminoimidazole carboxylase, phosphoribosylaminoribosylaminoimidazole, succinocarboxamide synthetase, isoform CRA_a	8	2	1	1	4	catalytic activity; nucleotide binding; protein binding	membrane	metabolic process		976219	47.5417	8	1	2	10.2914	8	1	2	425	46.9761	7.2251
IPI00462507.1	MFLJ00064 protein (Fragment)	7.98	2	2	2	6	catalytic activity; metal ion binding	cytoplasm; cytosol	metabolic process		3.55231e+06	90.53	7.98	2	3	11.4552	7.98	2	3	401	44.3493	5.37646
IPI00830623.1	53 kDa protein	7.93	5	2	2	5	DNA binding; metal ion binding; nucleotide binding; protein binding; RNA binding	cytoplasm; nucleus			2.09588e+06	67.4144	7.93	2	3	6.23512	3.29	1	2	517	52.5705	9.36377
IPI00133066.3;IPI00318982.4	Putative uncharacterized protein	7.89	4	2	2	6	protein binding	membrane; proteasome			1.99369e+06	111.924	7.89	2	3	13.4864	7.89	2	3	456	52.8615	7.06396
IPI00776047.1	Apoptosis-inducing factor, mitochondrion-associated 1	7.89	2	3	3	5	catalytic activity; DNA binding; nucleotide binding; protein binding	cytoplasm; cytosol; membrane; mitochondrion; nucleus	cell death; cell differentiation; cell organization and biogenesis; cellular homeostasis; metabolic process; regulation of biological process; response to stimulus		2.76292e+06	63.8756	7.89	3	3	5.92196	4.77	2	2	608	66.0726	9.11475
IPI00138098.2	Aspartate beta-hydroxylase domain-containing protein 2	7.87	1	1	1	1	catalytic activity; metal ion binding	membrane	metabolic process		0					3.08179	7.87	1	1	343	38.7059	7.04932
IPI00338858.4	Isoform 7 of Focal adhesion kinase 1	7.86	10	2	2	3	catalytic activity; nucleotide binding; protein binding; signal transducer activity	cytoplasm; cytoskeleton; cytosol; membrane; nucleus	cell differentiation; cell organization and biogenesis; cellular component movement; cellular homeostasis; development; metabolic process; regulation of biological process; response to stimulus		765130	34.92	7.86	2	2	4.09175	5.89	1	1	509	57.6611	5.87158
IPI00111117.5	Actin-related protein 2/3 complex subunit 5-like protein	7.84	1	1	1	2	protein binding	cytoplasm; cytoskeleton	cell organization and biogenesis; regulation of biological process		7.71247e+06	68.54	7.84	1	1	3.88784	7.84	1	1	153	16.9698	6.80029
IPI00153421.1	Cytoplasmic dynein 1 light intermediate chain 1	7.84	1	2	2	5	catalytic activity; motor activity; nucleotide binding; RNA binding	chromosome; cytoplasm; cytoskeleton; membrane	cell division; cell organization and biogenesis; cellular component movement; metabolic process; regulation of biological process; transport		1.01996e+06	74.0615	7.84	2	3	8.77321	3.63	1	2	523	56.5791	6.41748
IPI00875215.1	Putative uncharacterized protein	7.84	3	1	1	2					2.70113e+06	63.53	7.84	1	1	3.39153	7.84	1	1	153	16.9808	8.95361
IPI00881289.3	Palmitoyl-protein thioesterase 1	7.82	5	1	1	4	catalytic activity	extracellular; Golgi; membrane; nucleus; vacuole	cell organization and biogenesis; cellular homeostasis; metabolic process; regulation of biological process; response to stimulus; transport		1.80271e+06	38.88	7.82	1	2	5.2031	7.82	1	2	179	19.5367	7.85498
IPI00469830.5	Uncharacterized protein (Fragment)	7.81	2	1	1	1	catalytic activity		metabolic process; regulation of biological process; response to stimulus		921216					3.6999	7.81	1	1	333	37.3063	7.91357
IPI00885804.1	Uncharacterized protein	7.77	7	1	1	1					1.25889e+06					2.3789	7.77	1	1	206	22.7003	7.26904
IPI00130353.5	Valyl-tRNA synthetase	7.76	2	4	4	10	catalytic activity; nucleotide binding; protein binding	cytoplasm; mitochondrion	metabolic process; regulation of biological process		736489	101.937	7.76	4	5	18.2792	5.7	3	5	1263	140.127	7.76709
IPI00974594.1	Uncharacterized protein	7.74	2	1	1	1	DNA binding; metal ion binding		cell organization and biogenesis; cellular component movement; regulation of biological process		0					3.08167	7.74	1	1	297	31.562	7.1958
IPI00318182.1	Putative uncharacterized protein	7.71	5	1	5	12	protein binding; structural molecule activity	cytoplasm; cytoskeleton; membrane	cell organization and biogenesis		1.75065e+06	163.616	6.75	4	5	24.628	7.71	5	7	1452	153.253	5.30029
IPI00221569.1	Zinc-binding alcohol dehydrogenase domain-containing protein 2	7.69	1	1	1	2	catalytic activity; metal ion binding; nucleotide binding	mitochondrion	metabolic process		631666					6.85862	7.69	1	2	377	40.5031	7.41553
IPI00336874.1	Isoform 4 of Heterogeneous nuclear ribonucleoprotein D0	7.67	11	2	2	4					3.711e+06	64.2026	7.67	2	2	5.73721	7.67	2	2	287	30.7583	8.90967
IPI00133713.5	Isoform 1 of D-tyrosyl-tRNA(Tyr) deacylase 1	7.66	1	1	1	1	catalytic activity; DNA binding; metal ion binding	cytoplasm; nucleus	metabolic process		90962.4					2.46589	7.66	1	1	209	23.3698	7.86963
IPI00111412.3	60S ribosomal protein L4	7.64	1	2	2	2	protein binding; RNA binding; structural molecule activity	cytoplasm; membrane; nucleus; ribosome	metabolic process		6.3167e+06	34.496	7.64	2	2					419	47.124	11.0044
IPI00894715.1	Protein	7.63	2	1	1	2	metal ion binding				715071	35.7329	7.63	1	2					262	30.4963	5.71924
IPI00125266.1	Acid ceramidase	7.61	3	2	2	4	catalytic activity	vacuole	metabolic process; response to stimulus		1.76305e+06	66.1495	7.61	2	2	6.55401	7.61	2	2	394	44.6408	8.45557
IPI00857192.1	16 kDa protein	7.59	2	1	1	2	protein binding	endoplasmic reticulum; membrane; mitochondrion	cell death; cell organization and biogenesis; cellular homeostasis; metabolic process; regulation of biological process; response to stimulus; transport		4.40281e+06	31.75	7.59	1	1	2.4193	7.59	1	1	145	16.2545	9.24658
IPI00405558.1	Putative uncharacterized protein	7.58	3	1	1	2	catalytic activity; protein binding	cytoplasm; mitochondrion; nucleus	metabolic process; regulation of biological process; response to stimulus		1.4947e+06	25.02	7.58	1	1	3.18184	7.58	1	1	211	23.647	5.40186
IPI00757004.1	Phospholipase C, gamma 1	7.58	1	1	1	1	catalytic activity; protein binding	cytoplasm	metabolic process; regulation of biological process; response to stimulus		1.15928e+07	25.18	7.58	1	1					132	14.7676	5.50342
IPI00112335.1	Dual specificity mitogen-activated protein kinase kinase 4	7.56	1	2	2	8	catalytic activity; nucleotide binding; protein binding	cytoplasm; cytosol; nucleus	cell death; cell growth; metabolic process; regulation of biological process; response to stimulus		1.43488e+06	77.5431	7.56	2	4	11.6227	7.56	2	4	397	44.0853	8.07471
IPI00108960.3	F-box/LRR-repeat protein 16	7.52	1	2	2	4	protein binding	cytoplasm			1.6629e+06	52.9017	7.52	2	2	6.90291	7.52	2	2	479	51.8446	6.59521
IPI00132993.1	Serine/threonine-protein kinase PAK 1	7.52	6	4	4	8	catalytic activity; nucleotide binding; protein binding	cytoplasm; cytosol; Golgi; membrane; nucleus	cell death; cell organization and biogenesis; metabolic process; regulation of biological process; response to stimulus; transport		7.74539e+06	107.478	7.52	4	4	12.9246	7.52	4	4	545	60.6987	5.74463
IPI00604953.2	Coiled-coil domain-containing protein C16orf93 homolog	7.51	1	1	1	2					1.54945e+06					6.52712	7.51	1	2	333	37.849	4.94482
IPI00471229.1	Isoform 2 of DENN domain-containing protein 1C	7.49	2	1	1	1		cytoplasm	regulation of biological process		8.88991e+06					3.05398	7.49	1	1	267	29.953	5.21143
IPI00990158.1	39 kDa protein	7.48	1	1	1	1					0					3.00101	7.48	1	1	361	39.453	7.40088
IPI00622482.2	Isoform 1 of Protein RUFY3	7.46	4	3	3	5	protein binding	cytoplasm	cell differentiation; cell organization and biogenesis; development; regulation of biological process		2.69305e+06	74.7494	7.46	3	3	5.7897	4.69	2	2	469	52.9732	5.49072
IPI00938439.1;IPI00116134.2	dipeptidyl peptidase III	7.45	2	2	2	6	catalytic activity; metal ion binding	cytoplasm; membrane; nucleus	metabolic process		734435	44.1607	7.45	2	3	9.68051	7.45	2	3	738	82.8461	5.37646
IPI00318496.1	Glutamate decarboxylase 1	7.42	2	2	2	12	catalytic activity; protein binding	cytoplasm; mitochondrion	cell death; cell proliferation; cellular component movement; metabolic process; response to stimulus		5.91402e+06	302.125	7.42	2	6	27.6212	7.42	2	6	593	66.6055	7.1665
IPI00123442.1	Glucagon receptor	7.42	2	1	1	1	receptor activity; signal transducer activity	endosome; membrane	regulation of biological process; response to stimulus; transport		2.52219e+06	27.93	7.42	1	1					485	54.836	7.82568
IPI00134961.1	Medium-chain specific acyl-CoA dehydrogenase, mitochondrial	7.36	1	1	1	4	catalytic activity; nucleotide binding; protein binding	membrane; mitochondrion; nucleus; organelle lumen	cell differentiation; cell organization and biogenesis; metabolic process; regulation of biological process; response to stimulus		1.11121e+06	45.33	7.36	1	2	9.54431	7.36	1	2	421	46.4516	8.36768
IPI00122633.3	Acyl-CoA synthetase family member 2, mitochondrial	7.32	1	2	2	6	catalytic activity; nucleotide binding	mitochondrion	metabolic process		1.84235e+06	72.76	7.32	2	3	11.5856	7.32	2	3	615	67.907	8.17725
IPI00850733.1	Kpna6 protein	7.32	2	2	2	6	protein binding; transporter activity	cytoplasm; membrane; nucleus	regulation of biological process; transport		406890	35.77	7.32	2	3	11.2201	7.32	2	3	533	59.5653	4.98291
IPI00407944.2	Isoform 1 of Epsin-1	7.3	4	2	3	8	protein binding	cytoplasm; membrane; nucleus	regulation of biological process; response to stimulus; transport		1.53319e+07	146.078	7.3	3	5	11.0155	4	1	3	575	60.1747	4.80518
IPI00116308.1	Hsc70-interacting protein	7.28	3	2	2	4	nucleotide binding; protein binding	cytoplasm; cytosol	cell organization and biogenesis; metabolic process; regulation of biological process		4.0972e+06	76.08	7.28	2	2	7.22166	7.28	2	2	371	41.6295	5.26221
IPI00761941.3	hypothetical protein LOC73779 isoform 2	7.27	2	1	1	1					0					3.16362	7.27	1	1	344	36.2409	5.33838
IPI00857038.1	15 kDa protein	7.25	13	2	2	4	structural molecule activity	ribosome	metabolic process		1.52537e+06	49.254	7.25	2	2	6.55003	7.25	2	2	138	15.4102	10.7114
IPI00762047.1	ATP-citrate synthase	7.24	3	5	5	10	catalytic activity; metal ion binding; nucleotide binding; protein binding	cytoplasm; membrane; mitochondrion; nucleus	metabolic process		3.15776e+06	147.184	7.24	5	5	17.0946	7.24	5	5	1091	119.651	7.44482
IPI00880617.1	19 kDa protein	7.23	2	1	1	2		membrane	transport		3.32349e+06	60.72	7.23	1	1	3.11058	7.23	1	1	166	18.9106	5.92236
IPI00221998.4	Adipocyte plasma membrane-associated protein	7.23	1	1	1	1	catalytic activity	cell surface; membrane	metabolic process		546298					4.35771	7.23	1	1	415	46.4047	6.31592
IPI00858118.1	18 kDa protein	7.19	2	1	1	1		cytoplasm	cell organization and biogenesis; regulation of biological process; transport		2.75413e+06	25.68	7.19	1	1					153	17.8762	8.23584
IPI00319973.3	Membrane-associated progesterone receptor component 1	7.18	2	1	1	4		cell surface; endoplasmic reticulum; membrane; nucleus	cellular component movement		8.15607e+06	53.9523	7.18	1	2	6.11745	7.18	1	2	195	21.6808	4.70361
IPI00750718.1	Uncharacterized protein	7.18	2	1	1	1	DNA binding	nucleus	cell differentiation; cellular component movement; metabolic process; regulation of biological process		233593					3.02772	7.18	1	1	418	44.8227	7.1665
IPI00330250.2	Regulating synaptic membrane exocytosis protein 3	7.17	1	1	1	2	protein binding		regulation of biological process; transport		577986	40.96	7.17	1	1	4.28333	7.17	1	1	307	32.5685	9.29053
IPI00123199.1	Nucleosome assembly protein 1-like 1	7.16	3	2	2	4	protein binding; RNA binding	membrane; nucleus	cell organization and biogenesis		6.6339e+06	49.0662	7.16	2	2	5.5126	7.16	2	2	391	45.3169	4.4624
IPI00467383.2	Cullin-3	7.16	4	4	4	12	catalytic activity; protein binding	Golgi; membrane; nucleus	cell division; cell organization and biogenesis; cellular component movement; metabolic process; regulation of biological process; response to stimulus; transport		2.05867e+06	243.215	7.16	4	6	21.4996	7.16	4	6	768	88.8914	8.45557
IPI00119224.1	Small nuclear ribonucleoprotein Sm D3	7.14	1	1	1	1	protein binding; RNA binding	cytoplasm; cytosol; nucleus; spliceosomal complex	cell organization and biogenesis; metabolic process		1.48305e+06	29.43	7.14	1	1					126	13.9073	10.3159
IPI00108998.1	Solute carrier family 25, member 27, isoform CRA_a	7.14	3	1	1	2		membrane; mitochondrion	cell death; cellular homeostasis; regulation of biological process; transport		1.05408e+06	29.01	7.14	1	1	5.30425	7.14	1	1	322	35.7747	9.39307
IPI00223759.2	Isoform 1 of Vacuolar protein sorting-associated protein 26B	7.14	1	2	2	3		cytoplasm; membrane	transport		3.15119e+06	91.3417	7.14	2	2	4.12271	3.87	1	1	336	39.1002	7.37158
IPI00112681.1	Pleckstrin homology domain-containing family A member 2	7.06	1	1	1	1	protein binding	cytoplasm; membrane; nucleus	regulation of biological process		0					3.11885	7.06	1	1	425	47.3501	8.47021
IPI00117181.1	Flotillin-1	7.01	4	2	2	4	protein binding	endosome; membrane	cell organization and biogenesis; cellular component movement; regulation of biological process; transport		3.21554e+06	83.5217	7.01	2	2	6.58218	7.01	2	2	428	47.4836	7.15186
IPI00749570.1	spermine oxidase isoform f	7.01	5	1	1	1	catalytic activity	cytoplasm; nucleus	metabolic process		601473					3.31187	7.01	1	1	385	43.0682	5.77002
IPI00227900.1	Isoform 2 of cAMP-dependent protein kinase catalytic subunit alpha	7	2	1	1	5	catalytic activity; nucleotide binding; protein binding	cytoplasm; Golgi; membrane; mitochondrion; nucleus	cellular homeostasis; metabolic process; regulation of biological process; response to stimulus		4.69308e+06	49.8	7	1	2	13.0004	7	1	3	343	39.7775	8.66064
IPI00229184.3	Hyaluronan and proteoglycan link protein 4	7	1	1	2	3	protein binding	extracellular			2.08953e+06	62.5533	7	2	2	3.41525	2.25	1	1	400	42.7816	8.85107
IPI00857789.1	29 kDa protein	7	2	1	1	1	enzyme regulator activity; protein binding	cytoplasm	cell proliferation; metabolic process; regulation of biological process; response to stimulus		3.55277e+06	17.66	7	1	1					257	28.8979	5.22412
IPI00221459.3	Katanin p80 WD40-containing subunit B1	6.99	1	2	2	4	catalytic activity; protein binding	cytoplasm; cytoskeleton; membrane; nucleus	cell division; cell organization and biogenesis; cellular component movement; metabolic process; regulation of biological process		702682	31.13	6.99	2	3	3.58474	3.8	1	1	658	72.5931	7.26904
IPI00928086.1	Putative uncharacterized protein	6.99	35	2	2	3	catalytic activity; nucleotide binding; RNA binding		metabolic process		2.28818e+06	29.98	6.99	2	3					472	51.2383	8.60205
IPI00918940.1	Syntaxin 16	6.98	7	1	1	2	protein binding	Golgi; membrane	transport		1.30609e+06	20.88	6.98	1	1	3.26615	6.98	1	1	258	29.407	6.62451
IPI00153136.1	Inositol-trisphosphate 3-kinase A	6.97	1	3	3	5	catalytic activity; nucleotide binding; protein binding		cell organization and biogenesis; metabolic process; regulation of biological process		2.78004e+06	71.0279	6.97	3	3	6.14342	4.36	2	2	459	50.9029	7.72314
IPI00310981.4	Putative uncharacterized protein	6.97	2	1	1	2	protein binding	nucleus			567999	49.71	6.97	1	1	4.54604	6.97	1	1	402	42.9845	7.34229
IPI00830218.1	Uncharacterized protein	6.97	2	1	1	1	catalytic activity; nucleotide binding; protein binding; RNA binding	cytoplasm; nucleus	cell organization and biogenesis; metabolic process; regulation of biological process		1.46036e+06					3.01492	6.97	1	1	330	37.1777	5.23682
IPI00130577.2	Putative uncharacterized protein	6.94	4	1	1	1	enzyme regulator activity; protein binding	cytoplasm; cytosol; membrane; nucleus	cell organization and biogenesis; regulation of biological process; response to stimulus		1.14422e+06					2.80916	6.94	1	1	173	20.3405	8.11865
IPI00117176.1	Fatty-acid amide hydrolase 1	6.91	2	2	2	7	catalytic activity; protein binding	cytoplasm; endoplasmic reticulum; Golgi; membrane	metabolic process		2.59627e+06	163.992	6.91	2	4	15.1854	6.91	2	3	579	63.1803	7.86963
IPI00313899.4	Copine-9	6.87	14	2	3	10	protein binding				4.61302e+06	128.773	6.87	3	5	14.6398	6.87	3	5	553	61.8131	5.40186
IPI00136483.1	Proteasome subunit beta type-7	6.86	1	1	1	2	catalytic activity	cytoplasm; cytoskeleton; cytosol; nucleus; proteasome	metabolic process		2.9609e+06					5.85293	6.86	1	2	277	29.8723	7.98682
IPI00759904.1	Isoform 2 of NADH-cytochrome b5 reductase 3	6.83	3	1	1	2	catalytic activity; nucleotide binding; protein binding	cytoplasm; endoplasmic reticulum; membrane; mitochondrion	metabolic process		2.64026e+06	54.39	6.83	1	1	4.11523	6.83	1	1	278	31.5294	8.38232
IPI00453769.2	COP9 signalosome complex subunit 7b	6.82	1	1	1	1	protein binding	cytoplasm; nucleus	metabolic process		420895					3.59137	6.82	1	1	264	29.6704	6.31592
IPI00471478.1	Isoform 4 of Plasminogen activator inhibitor 1 RNA-binding protein	6.81	5	1	1	3	protein binding; RNA binding	cytoplasm; membrane; nucleus	regulation of biological process		1.64483e+06	55.06	6.81	1	1	6.93378	6.81	1	2	235	25.6631	9.94971
IPI00649402.2	Isoform 2 of Methionine adenosyltransferase 2 subunit beta	6.81	2	1	1	2	catalytic activity; enzyme regulator activity; nucleotide binding; protein binding	mitochondrion; nucleus	metabolic process; regulation of biological process		957158	26.57	6.81	1	1	3.18353	6.81	1	1	323	36.1873	6.59521
IPI00626797.1	Isoform 3 of Disks large homolog 4	6.8	5	1	3	3	protein binding; structural molecule activity	cytoplasm; cytoskeleton; endoplasmic reticulum; membrane	cell organization and biogenesis; cellular homeostasis; regulation of biological process; response to stimulus		5.63453e+06	36.8073	6.8	3	3					721	80.0526	5.92236
IPI00222767.1	Pyruvate dehydrogenase protein X component, mitochondrial	6.79	3	2	2	2	catalytic activity	mitochondrion; organelle lumen	metabolic process		3.52988e+06	85.1114	6.79	2	2					501	53.9652	7.75244
IPI00379694.4;IPI00127625.2	3-hydroxy-3-methylglutaryl CoA lyase	6.77	1	1	1	2	catalytic activity; metal ion binding; protein binding	membrane; mitochondrion; organelle lumen	cell organization and biogenesis; metabolic process; response to stimulus		654202	21.78	6.77	1	1	3.12764	6.77	1	1	325	34.2167	8.41162
IPI00120295.1	Claudin-11	6.76	1	1	1	5	protein binding; structural molecule activity	membrane			196906	38.6465	6.76	1	2	8.5279	6.76	1	3	207	22.0993	7.91357
IPI00380331.1	Protein phosphatase 2, regulatory subunit B (B56), delta isoform, isoform CRA_a	6.72	1	2	2	5	enzyme regulator activity; protein binding		regulation of biological process; response to stimulus		1.61987e+06	74.55	6.72	2	3	8.85922	6.72	2	2	595	69.0789	7.95752
IPI00229392.4	Ras-related GTP-binding protein A	6.71	2	1	1	3	nucleotide binding; protein binding	cytoplasm; Golgi; membrane; nucleus; vacuole	cell death; regulation of biological process; response to stimulus		774291	36.09	6.71	1	1	7.90357	6.71	1	2	313	36.5426	7.72314
IPI00653931.1;IPI00310035.4	Putative uncharacterized protein	6.68	3	2	2	3	catalytic activity; metal ion binding		metabolic process		1.2673e+06	65.98	3.82	1	1	6.29263	6.68	2	2	419	46.146	7.18115
IPI00320208.3	Elongation factor 1-beta	6.67	3	1	1	2	protein binding; RNA binding		metabolic process		4.71438e+06	60.33	6.67	1	1	3.39292	6.67	1	1	225	24.6782	4.69092
IPI00136135.1	Isoform 1 of Catenin delta-2	6.66	10	5	5	9	protein binding	nucleus	development; metabolic process; regulation of biological process; response to stimulus		1.08391e+06	127.092	6.66	5	5	13.2525	4.09	4	4	1247	134.916	7.6499
IPI00674263.3	Rap1 GTPase-activating protein	6.63	6	2	2	6	enzyme regulator activity; protein binding	cytosol; Golgi; membrane	regulation of biological process; response to stimulus		1.38777e+06	37.8154	6.63	2	3	10.5654	6.63	2	3	694	76.7361	6.07471
IPI00228567.2	NHL repeat-containing protein 3	6.63	1	1	1	1	protein binding				1.8713e+06					3.12145	6.63	1	1	347	38.1713	6.22705
IPI00750796.1	Uncharacterized protein	6.62	2	1	1	1	catalytic activity	nucleus	metabolic process; response to stimulus; transport		491852					3.25836	6.62	1	1	423	46.4522	4.66553
IPI00115875.8	Phosphatidylinositol 4-kinase, catalytic, alpha polypeptide	6.6	3	8	8	15	catalytic activity	membrane	metabolic process; regulation of biological process; response to stimulus		2.49384e+06	143.045	6.6	8	8	23.9096	5.19	6	7	2044	231.206	6.87354
IPI00853932.1	Isoform 1 of DmX-like protein 2	6.6	5	11	11	26	protein binding	membrane			3.84649e+06	340.165	6.6	10	15	39.583	5.8	9	11	3032	337.995	6.41748
IPI00928176.1;IPI00405699.3	aldehyde dehydrogenase 4A1	6.58	2	2	2	3	catalytic activity; protein binding; structural molecule activity	mitochondrion; organelle lumen	metabolic process		573804	46.7817	6.58	2	2	3.94881	3.38	1	1	562	61.8015	8.23584
IPI00551326.1	Phosphodiesterase 1A, calmodulin-dependent, isoform CRA_b	6.58	7	1	1	4	catalytic activity; metal ion binding; nucleotide binding; protein binding	cytoplasm; nucleus	metabolic process; regulation of biological process; response to stimulus		2.59251e+06	158.993	6.58	1	2	8.62907	6.58	1	2	456	52.1302	6.49365
IPI00137296.1	Translin-associated protein X	6.55	3	1	1	4	DNA binding; metal ion binding; protein binding; RNA binding	cytoplasm; Golgi; nucleus	cell differentiation; development		344432	46.4149	6.55	1	2	7.25216	6.55	1	2	290	32.9058	6.55127
IPI00856931.1	inositol polyphosphate-5-phosphatase A isoform a	6.55	2	1	1	2	catalytic activity; protein binding	membrane	metabolic process		574215	20.75	6.55	1	1	3.17542	6.55	1	1	412	47.5917	6.91748
IPI00224069.3	Nuclease EXOG, mitochondrial	6.52	1	1	1	1	catalytic activity; metal ion binding	membrane; mitochondrion			1.60854e+06	29.05	6.52	1	1					368	41.3581	8.11865
IPI00153740.1	Activator of 90 kDa heat shock protein ATPase homolog 1	6.51	1	1	1	2	enzyme regulator activity; protein binding	cytoplasm; cytosol; endoplasmic reticulum	metabolic process; regulation of biological process; response to stimulus		7.25627e+06	48.98	6.51	1	1	3.44099	6.51	1	1	338	38.0932	5.52881
IPI00153903.6	Citrate lyase subunit beta-like protein, mitochondrial	6.51	2	1	1	2	catalytic activity; metal ion binding	mitochondrion	metabolic process		432749	27.04	6.51	1	1	4.3993	6.51	1	1	338	37.5248	8.54346
IPI00876489.1	Ptpns1	6.48	7	2	2	3	protein binding	membrane	cell differentiation; cell organization and biogenesis; cellular component movement; regulation of biological process		3.12037e+06	69.0663	6.48	2	2	3.27006	2.55	1	1	509	55.9514	8.27979
IPI00463220.2	Glutathione peroxidase	6.47	5	1	1	2	antioxidant activity; catalytic activity		metabolic process; response to stimulus		4.45128e+06	21.35	6.47	1	1	2.28065	6.47	1	1	170	19.2083	7.84033
IPI00753044.1	20 kDa protein	6.47	2	1	1	2	protein binding	cytoplasm; cytoskeleton	cell organization and biogenesis; regulation of biological process		1.92839e+07	58.23	6.47	1	1	3.00157	6.47	1	1	170	19.6249	8.60205
IPI00352357.10	Uncharacterized protein	6.46	2	1	1	1					2.15248e+06					3.34706	6.46	1	1	263	29.6851	9.34912
IPI00321942.4	Arfaptin-2	6.45	1	1	1	4	protein binding	cytoplasm	cell organization and biogenesis		515042	43.2494	6.45	1	2	8.17239	6.45	1	2	341	37.7493	5.87158
IPI00653744.1	Putative uncharacterized protein	6.45	2	1	1	4	protein binding; RNA binding	endoplasmic reticulum; membrane; nucleus			2.13178e+06	39.66	6.45	1	2	5.45215	6.45	1	2	186	20.3958	6.66846
IPI00126548.2	Putative uncharacterized protein	6.44	3	1	1	2	catalytic activity	endoplasmic reticulum; membrane	metabolic process; regulation of biological process		1.73352e+06	36.96	6.44	1	1	4.59697	6.44	1	1	326	36.2091	9.48096
IPI00353212.1	Uncharacterized protein	6.44	1	1	1	1	receptor activity; signal transducer activity	membrane	regulation of biological process; response to stimulus		0					3.05922	6.44	1	1	326	36.8197	8.77783
IPI00381208.8	Uncharacterized protein	6.41	1	1	1	1	protein binding	membrane			0					3.22864	6.41	1	1	390	42.9824	5.05908
IPI00882293.1	39 kDa protein	6.4	2	1	1	2	catalytic activity	membrane	metabolic process		2.39069e+06	57.6857	6.4	1	2					344	38.7281	8.49951
IPI00121566.1	GMP reductase 1	6.38	1	1	1	1	catalytic activity; metal ion binding		metabolic process		494836	24.07	6.38	1	1					345	37.4578	7.09326
IPI00135969.2	Adenylosuccinate synthetase isozyme 2	6.36	1	2	2	4	catalytic activity; metal ion binding; nucleotide binding	cytoplasm; cytosol; membrane	metabolic process; response to stimulus		932380	72.8634	6.36	2	2	6.75976	6.36	2	2	456	49.9896	6.37939
IPI00473215.6	Isoform 1 of Cytoplasmic phosphatidylinositol transfer protein 1	6.33	1	1	1	4	transporter activity	cytoplasm; nucleus	metabolic process; regulation of biological process; response to stimulus; transport		1.21597e+06	30.61	6.33	1	3	3.3271	6.33	1	1	332	38.3592	6.31592
IPI00625021.1	hypothetical protein	6.33	3	1	1	1	structural molecule activity	ribosome	metabolic process		1.20521e+06	32.27	6.33	1	1					158	18.2737	9.86182
IPI00173248.2	ankyrin 3, epithelial isoform a	6.32	12	3	5	9	protein binding; structural molecule activity	cell surface; cytoplasm; cytoskeleton; endoplasmic reticulum; membrane; vacuole	cell organization and biogenesis; cellular component movement; regulation of biological process; response to stimulus; transport		3.26772e+06	108.257	6.32	5	5	15.6824	5.97	4	4	1726	188.139	7.75244
IPI00120475.1	hypothetical protein	6.3	9	1	1	1					1.93607e+06	24.24	6.3	1	1					127	14.0922	6.75635
IPI00762049.2	cAMP-dependent protein kinase type I-alpha regulatory subunit	6.3	3	1	1	2	catalytic activity; enzyme regulator activity; nucleotide binding; protein binding	cytoplasm; membrane	cell organization and biogenesis; cell proliferation; metabolic process; regulation of biological process; response to stimulus		1.68383e+06	30.62	6.3	1	1	4.15245	6.3	1	1	381	43.158	5.35107
IPI00109544.4	Probable ATP-dependent RNA helicase DDX28	6.3	1	1	1	1	catalytic activity; nucleotide binding; RNA binding	cytoplasm; mitochondrion; nucleus	metabolic process		0					3.15571	6.3	1	1	540	59.4782	10.0376
IPI00221616.5	ADP-ribosylation factor 6	6.29	1	1	1	2	catalytic activity; nucleotide binding; protein binding; signal transducer activity	cytoplasm; endosome; Golgi; membrane; nucleus	cell death; cell differentiation; cell division; cell organization and biogenesis; metabolic process; regulation of biological process; response to stimulus; transport		3.70595e+06	20.82	6.29	1	1	2.27838	6.29	1	1	175	20.0694	8.95361
IPI00221932.1	Protein MAL2	6.29	1	1	1	1		membrane			4.13993e+07	24.22	6.29	1	1					175	19.0818	6.49365
IPI00757620.1	Hepatic nuclear factor 4, alpha	6.28	5	1	1	1	catalytic activity; DNA binding; metal ion binding; protein binding; receptor activity; signal transducer activity	cytoplasm; nucleus	cell differentiation; cell organization and biogenesis; coagulation; metabolic process; regulation of biological process; response to stimulus		10967635	22.27	6.28	1	1					191	21.4325	8.57275
IPI00648804.1	Isoform 4 of Male-specific lethal 1 homolog	6.26	3	1	1	1		nucleus	cell organization and biogenesis; metabolic process		3.55082e+06					3.03453	6.26	1	1	463	49.1763	8.93896
IPI00317794.5	Nucleolin	6.22	1	3	3	5	DNA binding; nucleotide binding; protein binding; RNA binding	cytoplasm; membrane; nucleus	regulation of biological process		2.50422e+06	92.8582	6.22	3	3	5.1844	3.11	2	2	707	76.6768	4.75439
IPI00407061.1	Isoform 3 of Regulatory-associated protein of mTOR	6.19	3	1	1	3	DNA binding; protein binding	cytoplasm; membrane; vacuole	cell communication; cell growth; cell organization and biogenesis; regulation of biological process; response to stimulus		773467	37.0451	6.19	1	2	3.18255	6.19	1	1	307	33.5453	6.13818
IPI00120546.1	PRA1 family protein 2	6.18	1	1	1	2		endosome; membrane	transport		3.26385e+06	48.07	6.18	1	1	2.59999	6.18	1	1	178	19.4657	9.59814
IPI00123494.3	26S proteasome non-ATPase regulatory subunit 2	6.17	2	3	3	10	enzyme regulator activity; protein binding	membrane; proteasome	regulation of biological process		1.71373e+06	122.53	6.17	3	6	14.0085	4.52	2	4	908	100.139	5.17334
IPI00830518.1	18 kDa protein	6.17	2	1	1	1	catalytic activity; nucleotide binding; protein binding		metabolic process; regulation of biological process; response to stimulus; transport		1.69543e+06	29.98	6.17	1	1					162	18.1312	4.91943
IPI00312018.6	Malectin	6.16	1	1	1	2					167900	30.85	6.16	1	1	3.82424	6.16	1	1	292	32.3789	6.04932
IPI00928523.1	51 kDa protein	6.15	2	1	1	1			cell differentiation; development; regulation of biological process		6.66308e+06					3.21563	6.15	1	1	455	50.8909	6.29053
IPI00126900.14	Uncharacterized protein	6.14	2	1	1	1	catalytic activity; nucleotide binding; protein binding	cytoplasm; nucleus	metabolic process; regulation of biological process		103180					3.06182	6.14	1	1	342	38.2407	6.15088
IPI00453827.4	Isoform 2 of TBC1 domain family member 24	6.13	3	2	2	3	enzyme regulator activity	cytoplasm	cell organization and biogenesis; regulation of biological process		1.38282e+06	43.2317	6.13	2	2	3.16327	2.34	1	1	555	62.5937	7.10791
IPI01023297.1	E3 ubiquitin-protein ligase RNF14 isoform b	6.13	3	1	1	1	catalytic activity; metal ion binding; protein binding	cytoplasm; nucleus	metabolic process; regulation of biological process; response to stimulus		1.27906e+06					4.01569	6.13	1	1	359	40.6871	4.79248
IPI00313539.4	Isoform 1 of Protein SCAI	6.11	1	2	2	7	protein binding	cytoplasm; membrane; nucleus	metabolic process; regulation of biological process		915987	88.5625	6.11	2	4	11.4204	6.11	2	3	606	70.2308	8.60205
IPI00330303.7	Bifunctional purine biosynthesis protein PURH	6.08	1	2	2	4	catalytic activity; protein binding	membrane; mitochondrion	metabolic process; response to stimulus		1.54026e+06	47.05	6.08	2	3	3.60854	4.9	1	1	592	64.1771	6.75635
IPI00798439.1;IPI00229527.8	leukotriene A4 hydrolase	6.06	2	3	3	7	catalytic activity; metal ion binding; protein binding; RNA binding	cytoplasm; nucleus	metabolic process		1.85634e+06	73.2993	6.06	3	4	10.0663	4.42	2	3	611	69.0071	6.41748
IPI00331345.5	40S ribosomal protein S3a	6.06	3	2	2	2	protein binding; RNA binding; structural molecule activity	cytoplasm; cytosol; nucleus; ribosome	cell differentiation; metabolic process; regulation of biological process		3.4669e+06	33.9033	6.06	2	2					264	29.8657	9.72998
IPI00356324.1	hypothetical protein LOC212952	6.06	1	1	1	1					6.14508e+06					3.08842	6.06	1	1	330	37.7023	8.08936
IPI00266836.1	Uncharacterized protein C19orf52 homolog	6.02	1	1	1	1					0	27.51	6.02	1	1					266	29.397	6.72705
IPI00658950.2	Doublesex and mab-3 related transcription factor 8.2 isoform c	5.99	1	1	1	1		nucleus	regulation of biological process		1.27539e+08	23.5	5.99	1	1					267	29.1062	10.1987
IPI00275512.1	Protein phosphatase 1F	5.97	1	1	1	1	catalytic activity; metal ion binding	cytosol	cell death; cell organization and biogenesis; metabolic process; regulation of biological process; response to stimulus		631180					3.24463	5.97	1	1	452	49.58	5.30029
IPI00457661.5	26S proteasome non-ATPase regulatory subunit 5	5.95	1	1	1	1	protein binding		metabolic process		0					3.4817	5.95	1	1	504	55.9369	5.21143
IPI00475155.1	QM protein (Fragment)	5.93	9	1	1	1	RNA binding; structural molecule activity	cytoplasm; endoplasmic reticulum; membrane; ribosome	metabolic process		1.39198e+06	26.17	5.93	1	1					135	15.138	9.78857
IPI00351252.4	GMP synthase [glutamine-hydrolyzing]	5.92	1	2	2	4	catalytic activity; nucleotide binding; protein binding	cytoplasm; cytosol	metabolic process		523954	40.54	5.92	2	2	7.01454	5.92	2	2	693	76.6749	6.72705
IPI00221845.1	Caytaxin	5.91	1	1	1	1	protein binding	cytoplasm; membrane; mitochondrion	cell organization and biogenesis; regulation of biological process; transport		3.71504e+06	29.62	5.91	1	1					372	42.1519	4.67822
IPI00387430.1	NADH dehydrogenase [ubiquinone] 1 beta subcomplex subunit 8, mitochondrial	5.91	1	1	1	2	catalytic activity	endoplasmic reticulum; membrane; mitochondrion	metabolic process; transport		6.91723e+06	31.85	5.91	1	1	2.32479	5.91	1	1	186	21.8615	6.63916
IPI00857411.1	26 kDa protein	5.91	3	1	1	2	metal ion binding; protein binding	endosome; extracellular	cellular homeostasis; regulation of biological process; response to stimulus; transport		977502	33.43	5.91	1	1	2.69877	5.91	1	1	237	25.6587	8.00146
IPI00109033.3	Isoform 1 of Protein FAM54B	5.88	1	1	1	4					1.44232e+06	64.0794	5.88	1	2	7.32088	5.88	1	2	289	31.7062	6.1001
IPI00307931.1	Isoform 1 of Mitochondrial Rho GTPase 1	5.86	4	3	3	3	catalytic activity; metal ion binding; nucleotide binding	membrane; mitochondrion	cell death; cell organization and biogenesis; cellular component movement; cellular homeostasis; metabolic process; regulation of biological process; response to stimulus; transport		793712	35.7617	2.85	2	2	3.26313	3.01	1	1	631	72.1956	6.49365
IPI00830211.1	Ribosomal protein S10	5.84	3	1	1	2	RNA binding; structural molecule activity	cytoplasm; membrane; nucleus; ribosome			5.76779e+06	51.03	5.84	1	1	2.94848	5.84	1	1	154	18.3596	10.1548
IPI00468380.4	Isoform 1 of Serine/threonine-protein kinase DCLK1	5.82	9	3	3	6	catalytic activity; nucleotide binding		cell differentiation; cell growth; cell organization and biogenesis; cellular component movement; development; metabolic process; regulation of biological process; response to stimulus		2.82269e+06	71.6044	5.82	3	3	8.94736	5.82	3	3	756	84.101	8.86572
IPI00109044.8	myosin light chain, regulatory B-like	5.81	3	1	1	1	metal ion binding; protein binding		cell organization and biogenesis; regulation of biological process; transport		0	50.72	5.81	1	1					172	19.8825	4.80518
IPI00227235.4;IPI00227235.6	Isoform 2 of Ankyrin-2	5.81	8	2	16	38	protein binding		regulation of biological process; response to stimulus		1.0543e+07	456.366	5.81	16	23	50.2093	4.18	10	15	3926	428.504	5.16064
IPI00266049.3	Relaxin-3 receptor 2	5.8	1	1	1	1	receptor activity; signal transducer activity	membrane	regulation of biological process; response to stimulus		322904					3.20593	5.8	1	1	414	45.4306	8.104
IPI00112719.1	Delta-aminolevulinic acid dehydratase	5.76	1	1	1	2	catalytic activity; metal ion binding; protein binding	cytosol; nucleus	cell organization and biogenesis; metabolic process; response to stimulus		2.0384e+06	78.8	5.76	1	2					330	36.0003	6.78564
IPI00119930.2	5'-AMP-activated protein kinase subunit gamma-1	5.76	1	1	1	2	catalytic activity; nucleotide binding; protein binding	cytosol; membrane; nucleus	cell organization and biogenesis; metabolic process; regulation of biological process; response to stimulus		561137	55.15	5.76	1	1	4.25915	5.76	1	1	330	37.4968	7.13721
IPI00460854.1	cDNA fis, clone TRACH3017934	5.76	5	1	1	1	metal ion binding; protein binding	cytoplasm; nucleus	cell differentiation; metabolic process; regulation of biological process		0					3.24249	5.76	1	1	469	52.0183	7.53271
IPI00921659.1	Isoform 1 of Ankyrin-2	5.75	14	1	15	39	protein binding; structural molecule activity	cytoplasm; cytoskeleton; membrane	cell communication; cell death; cell organization and biogenesis; cellular homeostasis; regulation of biological process; response to stimulus; transport		9.96789e+06	477.326	5.75	15	23	53.9267	4.52	10	16	3898	425.999	5.17334
IPI00788378.1	Isoform 1 of Protein Dok-7	5.75	3	1	1	1	protein binding	membrane	cell organization and biogenesis; regulation of biological process		0					3.1016	5.75	1	1	504	53.1434	6.91748
IPI00134704.1	Quinone oxidoreductase	5.74	1	1	1	1	catalytic activity; metal ion binding; nucleotide binding; RNA binding	cytoplasm; cytosol; Golgi	cell organization and biogenesis; metabolic process		608641	33.66	5.74	1	1					331	35.2464	8.07471
IPI00848966.3	Isoform 2 of E3 ubiquitin-protein ligase KCMF1	5.74	2	1	1	2	catalytic activity; metal ion binding; transporter activity	nucleus	metabolic process		211434	64.67	5.74	1	1	3.74399	5.74	1	1	296	32.1165	5.49072
IPI00264492.1	TNF receptor-associated factor 4	5.74	1	1	1	1	catalytic activity; metal ion binding; protein binding	cytoplasm; cytoskeleton; membrane; nucleus	cell death; development; metabolic process; regulation of biological process; response to stimulus		749943	24.34	5.74	1	1					470	53.3834	8.14795
IPI00129164.1	sepiapterin reductase	5.73	4	1	1	2	catalytic activity; protein binding	cytoplasm; mitochondrion; nucleus	cell organization and biogenesis; metabolic process; regulation of biological process; response to stimulus		4.859e+06	63.64	5.73	1	1	3.86028	5.73	1	1	262	27.9104	6.21436
IPI00125319.1	Glycogen synthase kinase-3 beta	5.71	2	1	1	1	catalytic activity; nucleotide binding; protein binding	cytoplasm; cytosol; membrane; nucleus	cell differentiation; cell organization and biogenesis; cell proliferation; cellular component movement; development; metabolic process; regulation of biological process; response to stimulus; transport		4.12019e+06	23.8	5.71	1	1					420	46.6809	8.77783
IPI00127867.1	Synaptotagmin-5	5.7	1	1	2	3	metal ion binding; protein binding; transporter activity	endosome; membrane	transport		2.79782e+07	31.5232	5.7	2	2	2.56205	3.11	1	1	386	43.1028	9.59814
IPI00134135.1	Isoform 1 of Low molecular weight phosphotyrosine protein phosphatase	5.7	3	1	1	1	catalytic activity; metal ion binding; protein binding	cytoplasm; nucleus	metabolic process		7.13466e+06	31.33	5.7	1	1					158	18.1799	6.7417
IPI00648810.1	Phosphate cytidylyltransferase 2, ethanolamine, isoform CRA_b	5.7	2	1	1	2	catalytic activity		metabolic process		1.92954e+06	24.96	5.7	1	1	3.32533	5.7	1	1	386	43.4187	6.72705
IPI00119870.2	Isoform II of Catenin alpha-2	5.67	5	2	2	4	protein binding; structural molecule activity	cytoplasm; cytoskeleton; membrane	cell differentiation; cell organization and biogenesis; cellular component movement; development; regulation of biological process		1.33169e+06	102.762	5.67	2	2	7.59199	5.67	2	2	953	105.22	5.70654
IPI00377406.5	similar to 40S ribosomal protein S18	5.67	9	1	1	1	RNA binding; structural molecule activity	ribosome	metabolic process		1.01047e+07	29.02	5.67	1	1					141	16.1088	10.1987
IPI00659910.2	h-2 class I histocompatibility antigen, D-B alpha chain-like	5.65	3	1	1	1		membrane	response to stimulus		0					2.49966	5.65	1	1	230	25.9949	7.43018
IPI00378435.2	Isoform 2 of Ankyrin repeat domain-containing protein 33	5.64	1	1	1	1	protein binding	cytosol; nucleus	cell differentiation; regulation of biological process		583070	23.11	5.64	1	1					337	36.4207	7.12256
IPI00885971.2	Uncharacterized protein	5.62	7	1	1	1			regulation of biological process; response to stimulus		0					4.31606	5.62	1	1	605	68.5259	6.62451
IPI00881789.1	pleckstrin and Sec7 domain containing 3 isoform 3	5.59	8	1	1	2	protein binding	membrane	regulation of biological process; response to stimulus		8.65587e+06	46.57	5.59	1	1	3.03543	5.59	1	1	376	42.2741	9.59814
IPI00673797.2	importin 9	5.58	2	2	2	2	protein binding; transporter activity	cytoplasm; membrane; nucleus	regulation of biological process; transport		433663	30.89	5.58	2	2					1040	115.877	4.81787
IPI00775797.1	Putative uncharacterized protein	5.58	3	2	2	8	catalytic activity; metal ion binding; protein binding	cytoplasm; endosome	metabolic process; transport		1.06122e+06	83.27	5.58	2	4	15.175	5.58	2	4	717	78.2226	8.1626
IPI00117087.1	Hsp90 co-chaperone Cdc37	5.54	1	1	1	3	protein binding	cytoplasm; cytosol	metabolic process; regulation of biological process		4.19826e+06	49.7117	5.54	1	2	3.44747	5.54	1	1	379	44.5649	5.33838
IPI00776169.1;IPI00221407.4	pyruvate dehydrogenase kinase 1	5.53	2	1	1	2	catalytic activity; nucleotide binding; protein binding	membrane; mitochondrion; organelle lumen	cell proliferation; metabolic process; regulation of biological process; response to stimulus		504308	39.71	5.53	1	1	4.27034	5.53	1	1	434	48.9638	8.19189
IPI00223339.1	Isoform Alpha-1 of Mitogen-activated protein kinase 9	5.51	39	2	2	4	catalytic activity; enzyme regulator activity; nucleotide binding; protein binding; signal transducer activity	cytoplasm; cytosol; mitochondrion; nucleus	cell organization and biogenesis; metabolic process; regulation of biological process; response to stimulus		2.21039e+06	47.6333	5.51	2	2	5.62206	5.51	2	2	381	44.0494	6.53662
IPI00227928.3	Sodium- and chloride-dependent GABA transporter 1	5.51	3	2	2	4	transporter activity	cell surface; membrane	cell organization and biogenesis; regulation of biological process; response to stimulus; transport		7.15652e+06	93.1874	5.51	2	2	5.90672	5.51	2	2	599	66.9571	7.95752
IPI00331552.4;IPI00124287.2	Putative uncharacterized protein	5.5	13	2	2	5	nucleotide binding; protein binding; RNA binding	cytoplasm; membrane; nucleus; spliceosomal complex	metabolic process; regulation of biological process		1904068	79.1333	5.5	2	2	9.00348	5.5	2	3	636	70.6259	9.49561
IPI00113869.1	Isoform 2 of Basigin	5.49	3	1	1	4		membrane; mitochondrion	cell organization and biogenesis; transport		3.17625e+06	76.2633	5.49	1	2	6.84261	5.49	1	2	273	29.656	5.5415
IPI00313390.3	Coiled-coil-helix-coiled-coil-helix domain-containing protein 6	5.49	4	1	1	2		membrane; mitochondrion	cell organization and biogenesis; response to stimulus		2.93287e+06	59.74	5.49	1	1	3.73832	5.49	1	1	273	29.7803	8.1626
IPI00928304.1	Ap3m1 protein	5.49	3	1	1	3	protein binding	membrane	transport		1.25783e+06	32.77	5.49	1	1	7.72553	5.49	1	2	364	40.9972	8.25049
IPI00128945.1	Proteasome subunit beta type-2	5.47	1	1	1	2	catalytic activity	cytoplasm; cytosol; membrane; nucleus; proteasome	metabolic process; response to stimulus		7.89805e+06	27.56	5.47	1	1	2.97342	5.47	1	1	201	22.8917	7.02002
IPI00270326.1	Putative uncharacterized protein	5.47	1	2	2	5	catalytic activity; nucleotide binding; protein binding	cytoplasm; membrane; mitochondrion; nucleus; proteasome	cell differentiation; metabolic process; regulation of biological process		1.82637e+06	42.5591	5.47	2	3	5.0597	3.16	1	2	475	52.8332	6.27783
IPI00816967.1	Isoform 2 of B-Raf proto-oncogene serine/threonine-protein kinase	5.47	3	1	1	2	catalytic activity; nucleotide binding		metabolic process		270383	28.91	5.47	1	1	3.02601	5.47	1	1	329	37.0941	9.30518
IPI00118834.1	Zinc transporter SLC39A7	5.46	1	1	1	2	protein binding; transporter activity	endoplasmic reticulum; Golgi; membrane	transport		418074	30.11	5.46	1	1	3.49583	5.46	1	1	476	50.6254	6.87354
IPI00462789.1	Psmc5 protein	5.46	2	1	1	1	catalytic activity; nucleotide binding; protein binding	cytoplasm; membrane; nucleus; proteasome	metabolic process; regulation of biological process; response to stimulus		1.97625e+06	39.06	5.46	1	1					348	38.7272	5.96045
IPI00624501.2	Arsenical pump-driving ATPase	5.46	1	2	2	3	catalytic activity; metal ion binding; nucleotide binding	cytoplasm; endoplasmic reticulum; nucleus	metabolic process; response to stimulus; transport		5.01849e+06	42.51	5.46	2	2	2.65961	2.87	1	1	348	38.7974	4.90674
IPI00114818.1	SEC14-like protein 2	5.46	1	1	1	2	catalytic activity; enzyme regulator activity; transporter activity	cytoplasm; cytosol; nucleus	metabolic process; regulation of biological process; transport		4.02739e+06					6.95086	5.46	1	2	403	46.2706	7.10791
IPI00339474.3	similar to ribosomal protein L12	5.45	4	1	1	1	structural molecule activity	ribosome	metabolic process		5.18364e+06	22.1	5.45	1	1					165	17.9006	9.26123
IPI00900401.1	Isoform 5 of Rho guanine nucleotide exchange factor 2	5.44	5	2	2	2	protein binding		regulation of biological process; response to stimulus		1.03495e+06	45.4894	5.44	2	2					956	108.431	6.78564
IPI00118892.6	Plastin-2	5.42	1	1	2	2	metal ion binding; protein binding	cytoplasm; cytoskeleton; cytosol; membrane	cell organization and biogenesis; cellular component movement; regulation of biological process; response to stimulus		2.07216e+06	31.19	1.44	1	1	3.28851	3.99	1	1	627	70.1048	5.32568
IPI00122300.1	Voltage-dependent calcium channel gamma-3 subunit	5.4	2	1	1	1	transporter activity	membrane	regulation of biological process; transport		3.41738e+06	29.11	5.4	1	1					315	35.553	9.48096
IPI00927961.1	54 kDa protein	5.39	82	2	3	4	catalytic activity; nucleotide binding; protein binding		cell organization and biogenesis; cell proliferation; cellular component movement; metabolic process; regulation of biological process; response to stimulus		1.95242e+06	65.0883	5.39	3	3	2.2915	2.07	1	1	482	54.3921	6.22705
IPI00626994.3	Isoform 1 of Importin-5	5.38	4	4	4	8	protein binding; RNA binding; transporter activity	cytoplasm; Golgi; membrane; nucleus	regulation of biological process; response to stimulus; transport		2.1546e+06	135.281	5.38	4	4	13.5481	5.38	4	4	1097	123.511	4.93213
IPI00229324.1	Glycylpeptide N-tetradecanoyltransferase	5.36	3	1	1	1	catalytic activity	cytoplasm; Golgi; membrane	metabolic process		0	25.5	5.36	1	1					485	56.5017	9.56885
IPI00874585.1	Keratin, type I cytoskeletal 16	5.33	2	1	1	1	protein binding; structural molecule activity; transporter activity	cytoskeleton; nucleus	cell organization and biogenesis; regulation of biological process; transport		253206					3.41819	5.33	1	1	469	51.5743	5.19873
IPI00132938.2	Myeloid-associated differentiation marker	5.31	1	1	1	2		cytoskeleton; membrane	cell organization and biogenesis; regulation of biological process; transport		609333	93.47	5.31	1	1	3.80264	5.31	1	1	320	35.2613	8.30908
IPI00308938.6	Calpain-2 catalytic subunit	5.29	3	2	2	5	catalytic activity; metal ion binding; protein binding	chromosome; cytoplasm; cytosol; endoplasmic reticulum; Golgi; membrane; nucleus	metabolic process; regulation of biological process; response to stimulus		839788	111.961	5.29	2	3	7.69111	3.14	1	2	700	79.8218	4.95752
IPI00923036.1;IPI00323483.4	Programmed cell death 6 interacting protein	5.26	5	2	2	9	protein binding	cytoplasm; cytoskeleton; cytosol; membrane	cell death; cell division; transport		657590	141.563	5.26	2	4	20.6441	5.26	2	5	874	96.7125	6.52197
IPI00857655.1	Isoform 2 of Retinaldehyde-binding protein 1-like protein 1	5.26	4	1	1	2	transporter activity	endosome; Golgi; membrane	cell organization and biogenesis; transport		0	23.76	5.26	1	1	2.32353	5.26	1	1	152	17.5851	7.59131
IPI00121736.1	Programmed cell death protein 6	5.24	1	1	1	1	catalytic activity; metal ion binding; protein binding	cytoplasm; endoplasmic reticulum; endosome; membrane; nucleus	cell death; metabolic process; regulation of biological process; response to stimulus; transport		3.6494e+06	22.88	5.24	1	1					191	21.8538	5.40186
IPI00224128.7	Glycylpeptide N-tetradecanoyltransferase 1	5.24	1	1	1	2	catalytic activity	cytoplasm; cytoskeleton; membrane	metabolic process		879926	37.98	5.24	1	1	5.66882	5.24	1	1	496	56.8519	8.00146
IPI00331579.1	Synaptogyrin-3	5.24	1	1	1	2	protein binding	membrane	regulation of biological process		4.63814e+07	21.3	5.24	1	1	2.75261	5.24	1	1	229	24.5454	8.17725
IPI00280207.1	Isoform 2 of Ubiquilin-1	5.23	2	1	1	1	protein binding	cytoplasm; endoplasmic reticulum; nucleus; proteasome	cell death; regulation of biological process; response to stimulus		0					3.03469	5.23	1	1	554	58.6406	4.93213
IPI00128588.1	Acyl-coenzyme A thioesterase 11	5.22	4	1	1	3	catalytic activity	cytoplasm	metabolic process; regulation of biological process; response to stimulus		624204	51.0817	5.22	1	2	4.68658	5.22	1	1	594	67.3117	6.80029
IPI00761359.1	Isoform 2 of Ligand-dependent nuclear receptor corepressor-like protein	5.22	2	1	1	1	DNA binding	nucleus	metabolic process; regulation of biological process		334313					3.32509	5.22	1	1	517	57.2808	7.92822
IPI00990422.1	ras GTPase-activating protein SynGAP	5.2	3	1	3	3	enzyme regulator activity; protein binding	membrane	cell organization and biogenesis; regulation of biological process; response to stimulus		2.48008e+06					11.4942	5.2	3	3	1251	137.69	8.92432
IPI01007775.1	MKIAA1611 protein (Fragment)	5.2	2	1	1	1	metal ion binding		regulation of biological process		0					3.02453	5.2	1	1	558	63.2848	9.21729
IPI00120023.1	Nebulette, isoform CRA_a	5.19	1	1	1	2	metal ion binding; protein binding	cytoplasm	cell organization and biogenesis		2.01754e+06	39.48	5.19	1	1	2.45659	5.19	1	1	270	31.0931	8.30908
IPI00830283.1	Isoform 2 of Monoacylglycerol lipase ABHD6	5.19	2	1	1	4	catalytic activity	membrane; mitochondrion	metabolic process; regulation of biological process		2.33876e+06	70.07	5.19	1	2	8.45374	5.19	1	2	289	32.7668	8.33838
IPI00283600.2	Calcium-binding mitochondrial carrier protein SCaMC-3	5.14	4	1	1	4	metal ion binding	membrane; mitochondrion	regulation of biological process; response to stimulus; transport		707234	42.57	5.14	1	2	7.63356	5.14	1	2	467	52.464	7.59131
IPI00918922.1	Putative uncharacterized protein	5.14	8	3	3	5	catalytic activity; protein binding		metabolic process		2.97305e+06	97.8501	5.14	3	3	6.81947	3.35	2	2	895	100.52	6.63916
IPI00750944.1	similar to Myeloid leukemia factor 2	5.13	2	1	1	1	protein binding	nucleus	defense response; response to stimulus		1.42666e+06	26.93	5.13	1	1					234	26.3874	7.69385
IPI00621460.2	AP-1 complex subunit gamma-1	5.11	3	2	2	3	protein binding; transporter activity	cytoplasm; cytoskeleton; cytosol; endosome; Golgi; membrane	cell organization and biogenesis; regulation of biological process; transport		1.6535e+06	31.42	2.19	1	1	6.39261	5.11	2	2	822	91.2921	6.80029
IPI00678532.3	Regulator of microtubule dynamics protein 3	5.11	1	2	2	4	protein binding	cytoplasm; cytoskeleton; membrane; mitochondrion; nucleus	cell death; cell differentiation; cellular homeostasis		746593	53.7093	5.11	2	2	8.60914	5.11	2	2	470	51.997	5.21143
IPI00134420.1	Glycerophosphodiester phosphodiesterase domain-containing protein 1	5.1	1	1	1	2	catalytic activity; metal ion binding	membrane	metabolic process		1.19488e+06	27.13	5.1	1	1	2.66713	5.1	1	1	314	35.8439	8.30908
IPI00119842.1	Short/branched chain specific acyl-CoA dehydrogenase, mitochondrial	5.09	2	1	1	2	catalytic activity; nucleotide binding	mitochondrion; organelle lumen	metabolic process		2.36816e+06	43.86	5.09	1	1	4.58785	5.09	1	1	432	47.8433	7.86963
IPI00125992.1	Neuronal pentraxin-1	5.09	1	1	1	2	metal ion binding	cytoplasm; membrane; mitochondrion	cell organization and biogenesis; cellular homeostasis; response to stimulus; transport		561553	33.4	5.09	1	1	4.43446	5.09	1	1	432	47.0878	6.44287
IPI00551249.2	Uncharacterized protein	5.08	4	1	1	1	nucleotide binding; protein binding; transporter activity	cytoplasm; nucleus	cell organization and biogenesis; metabolic process; response to stimulus; transport		0					3.10032	5.08	1	1	551	63.9191	8.03076
IPI00858302.1	Uncharacterized protein	5.06	7	1	1	1	protein binding	nucleus			0					2.30418	5.06	1	1	178	19.847	5.2749
IPI00988251.1	Uncharacterized protein	5.05	3	2	2	2	catalytic activity; metal ion binding; protein binding	cytoplasm; nucleus	cell differentiation; metabolic process; regulation of biological process; response to stimulus		2.38645e+06					4.97787	5.05	2	2	495	56.5623	5.5542
IPI00132623.3	NADH dehydrogenase [ubiquinone] 1 beta subcomplex subunit 9	5.03	1	1	1	1		membrane; mitochondrion	metabolic process; transport		3.19876e+06	26.17	5.03	1	1					179	21.9697	7.79639
IPI00466570.4	Isoform 1 of Transmembrane emp24 domain-containing protein 10	5.02	1	1	1	2	protein binding	endoplasmic reticulum; Golgi; membrane	cell organization and biogenesis; metabolic process; response to stimulus; transport		2.87233e+06	35.41	5.02	1	1	2.79121	5.02	1	1	219	24.8949	6.69775
IPI00131535.1	LanC-like protein 1	5.01	3	2	2	3	catalytic activity; metal ion binding; protein binding	cytoplasm; cytoskeleton; membrane; nucleus	metabolic process; regulation of biological process; response to stimulus		3.53987e+06	42.5717	5.01	2	2	2.58262	3.01	1	1	399	45.3116	7.76709
IPI00816922.1;IPI00969838.3	Isoform 3 of Ubiquitin carboxyl-terminal hydrolase 7	5	4	2	2	3	catalytic activity; protein binding		metabolic process		666890	26.64	2.09	1	1	6.79576	5	2	2	1100	127.914	5.43994
IPI00663736.2	similar to SynGAP-a	5	1	1	3	4	enzyme regulator activity; protein binding		regulation of biological process; response to stimulus		1.88044e+06	71.06	5	3	4					1281	141.826	8.89502
IPI00321922.2	Phosphofurin acidic cluster sorting protein 1	4.99	1	3	3	3	protein binding	Golgi	cell organization and biogenesis; transport		5.84297e+06	29.2253	2.29	2	2	3.65659	2.71	1	1	961	104.764	7.73779
IPI00928007.1	212 kDa protein	4.98	8	4	4	10	catalytic activity; metal ion binding; motor activity; nucleotide binding; protein binding; RNA binding	cytoplasm; extracellular; Golgi; membrane	cell communication; cell differentiation; cell organization and biogenesis; cellular component movement; metabolic process; regulation of biological process; response to stimulus; transport		2.04612e+06	184.058	4.98	4	6	15.8224	3.5	3	4	1828	212.201	8.6167
IPI00112776.1	Probable phospholipid-transporting ATPase IA	4.96	3	3	3	7	catalytic activity; metal ion binding; nucleotide binding; protein binding; transporter activity	endoplasmic reticulum; Golgi; membrane	regulation of biological process; response to stimulus; transport		2.84635e+06	76.2091	4.96	3	4	10.9226	3.48	2	3	1149	129.684	7.26904
IPI00662244.2	amylo-1,6-glucosidase, 4-alpha-glucanotransferase	4.96	3	4	4	7	catalytic activity; protein binding	cytoplasm; endoplasmic reticulum; nucleus	metabolic process; response to stimulus		825629	73.4687	3.07	3	3	15.3146	3.85	3	4	1532	174.175	6.7417
IPI00885617.1	Uncharacterized protein	4.96	2	1	1	2		nucleus	regulation of biological process; response to stimulus		5.928e+07					6.27025	4.96	1	2	585	61.7826	6.13818
IPI00988761.1	Uncharacterized protein	4.95	8	1	1	1					4.14515e+06					3.27013	4.95	1	1	546	60.4754	5.08447
IPI00117288.3	Heterogeneous nuclear ribonucleoprotein A/B	4.91	3	1	1	2	DNA binding; nucleotide binding; protein binding; RNA binding	cytoplasm; nucleus	cell organization and biogenesis; metabolic process; regulation of biological process		1.82178e+06	23.67	4.91	1	1	2.65471	4.91	1	1	285	30.8123	7.91357
IPI00265654.3	TAF4B RNA polymerase II, TATA box binding protein (TBP)-associated factor	4.91	1	1	1	1	DNA binding; protein binding	nucleus	metabolic process; regulation of biological process		1.75372e+06					4.73389	4.91	1	1	855	90.0281	9.39307
IPI00884508.1;IPI00308691.2	solute carrier family 2 (facilitated glucose transporter), member 1	4.88	3	3	3	5	protein binding; transporter activity	cytoplasm; cytoskeleton; membrane; nucleus	cell communication; cell organization and biogenesis; response to stimulus; transport		5.65608e+06	66.9286	4.88	3	3	5.27365	3.66	2	2	492	53.9495	8.86572
IPI00377568.1	Putative uncharacterized protein	4.88	6	2	2	2					1.28471e+06	26.4	4.88	2	2					123	14.2713	8.51416
IPI00655156.3	Isoform 1 of Coiled-coil domain-containing protein 109A	4.86	1	1	1	1	protein binding; transporter activity	membrane; mitochondrion	cell organization and biogenesis; cellular homeostasis; regulation of biological process; response to stimulus; transport		1.78648e+06	23.14	4.86	1	1					350	39.6566	8.55811
IPI00387416.2	Ubiquilin-2	4.86	1	2	2	2	protein binding	cytoplasm; membrane; nucleus			1.96453e+06					6.43392	4.86	2	2	638	67.3083	5.22412
IPI00889857.1	hyaluronoglucosaminidase 6	4.86	2	1	1	1	catalytic activity; protein binding		metabolic process		2.22001e+06					3.06373	4.86	1	1	494	56.6846	8.66064
IPI00421218.5	Talin-2	4.85	4	1	5	6	protein binding; structural molecule activity	cytoskeleton	cell organization and biogenesis		1.75065e+06	170.002	4.85	5	6					2453	262.299	5.84619
IPI00463761.1	Synapsin-3	4.84	1	1	2	2	catalytic activity; nucleotide binding	membrane	transport		2761152	28.8517	4.84	2	2					579	63.3048	9.37842
IPI00471372.2	Wiskott-Aldrich syndrome protein family member 1	4.83	1	2	2	2	protein binding	cytoplasm; cytoskeleton; membrane; mitochondrion	cell organization and biogenesis; regulation of biological process; response to stimulus		2.9216e+06	44.29	3.4	1	1	2.3348	1.43	1	1	559	61.4708	6.3667
IPI00850279.1	similar to leucine rich repeat containing 47	4.83	2	1	1	1	catalytic activity; protein binding; RNA binding				154086	21	4.83	1	1					580	63.6314	8.35303
IPI00125960.1	Protein NDRG1	4.82	1	1	1	1	protein binding	cytoplasm; cytoskeleton; cytosol; membrane; nucleus	cell organization and biogenesis; regulation of biological process; response to stimulus		743126					2.98575	4.82	1	1	394	42.9809	6.1001
IPI00315593.4	Alpha-N-acetylgalactosaminidase	4.82	1	1	1	2	catalytic activity; protein binding	cytoplasm; vacuole	metabolic process		265466					6.90238	4.82	1	2	415	47.2037	6.44287
IPI00856805.1	23 kDa protein	4.81	5	1	1	1	catalytic activity; nucleotide binding				1.3025e+06	21.23	4.81	1	1					208	23.1888	5.61768
IPI00881277.1	Isoform 3 of Prolyl endopeptidase-like	4.8	3	1	1	2	catalytic activity		metabolic process		1.65634e+06	30.62	4.8	1	1	4.46249	4.8	1	1	458	51.9135	6.72705
IPI00123486.1	Secretory carrier-associated membrane protein 4	4.78	1	1	1	1		membrane	transport		2.7522e+06	32.74	4.78	1	1					230	25.3258	8.66064
IPI00406298.2	DNA-binding protein RFX2	4.77	2	1	1	1	DNA binding	nucleus	metabolic process; regulation of biological process		0	21.04	4.77	1	1					692	76.4853	6.90283
IPI00928284.1	prosaposin isoform E preproprotein	4.77	6	2	2	6		extracellular; Golgi; mitochondrion; vacuole	cell differentiation; metabolic process; regulation of biological process; response to stimulus		5.52116e+06	88.6166	4.77	2	3	9.54792	4.77	2	3	545	59.9377	5.18604
IPI00111876.2	Abhydrolase domain-containing protein 14B	4.76	4	1	1	2	catalytic activity	cytoplasm; cytosol; nucleus	metabolic process; regulation of biological process		259360	54.84	4.76	1	1	2.93465	4.76	1	1	210	22.4366	6.26514
IPI00344681.2	Plastin-1	4.76	1	1	2	3	metal ion binding; protein binding	cytoplasm			1.73951e+06	33.6438	4.76	2	3					630	70.3634	5.37646
IPI00466919.7	6-phosphogluconate dehydrogenase, decarboxylating	4.76	2	2	2	3	catalytic activity; nucleotide binding	cytoplasm; nucleus	metabolic process		1.85301e+06	74.9465	4.76	2	2	3.9495	2.9	1	1	483	53.2131	7.2251
IPI00330627.5	Biliverdin reductase A	4.75	1	1	1	2	catalytic activity; metal ion binding; nucleotide binding	cytoplasm	metabolic process		1.15304e+06	31	4.75	1	1	2.79105	4.75	1	1	295	33.5035	7.02002
IPI00858004.1	127 kDa protein	4.73	7	3	3	8	catalytic activity; motor activity; protein binding	chromosome; cytoplasm; cytoskeleton; membrane	cell organization and biogenesis; cellular component movement; transport		3.11867e+06	136.19	4.73	3	4	15.0026	4.73	3	4	1142	126.742	5.47803
IPI00121833.3	3-ketoacyl-CoA thiolase A, peroxisomal	4.72	2	1	1	8	catalytic activity	membrane; mitochondrion	metabolic process; response to stimulus		1.5786e+06	119.919	4.72	1	4	14.7323	4.72	1	4	424	43.9257	8.44092
IPI00153201.1	ADP-ribosylation factor-binding protein GGA1	4.72	1	1	1	2	protein binding	endosome; Golgi; membrane; nucleus	regulation of biological process; transport		1.45748e+06	36.62	4.72	1	1	4.47508	4.72	1	1	635	69.9278	5.2749
IPI00132774.1	sentrin-specific protease 7 isoform 3	4.72	3	1	1	1	catalytic activity	nucleus	metabolic process		3.63206e+06					2.33278	4.72	1	1	254	28.1329	9.93506
IPI00127871.1	Synaptotagmin-7	4.71	3	1	1	1	metal ion binding; protein binding; transporter activity	membrane; vacuole	cell organization and biogenesis; regulation of biological process; transport		1.94517e+06	29.24	4.71	1	1					403	45.4437	9.27588
IPI00378808.4	Kelch-like protein 17	4.69	1	1	1	1	protein binding; structural molecule activity	cytoskeleton; membrane	cell organization and biogenesis; metabolic process		269670					3.84164	4.69	1	1	640	69.688	7.7085
IPI00122865.1	Secretory carrier-associated membrane protein 5	4.68	1	1	1	2		endosome; Golgi; membrane	regulation of biological process; response to stimulus; transport		2.23037e+07	66.31	4.68	1	1	2.95336	4.68	1	1	235	26.051	8.54346
IPI00473596.1	Putative uncharacterized protein	4.67	3	1	1	2	protein binding	cytoplasm; cytoskeleton	cell division; cell organization and biogenesis; metabolic process; regulation of biological process		0	30.92	4.67	1	1	3.30988	4.67	1	1	428	48.4033	5.92236
IPI00653037.1	Putative uncharacterized protein (Fragment)	4.65	6	2	2	4	enzyme regulator activity; metal ion binding; protein binding	cytoplasm; Golgi; membrane	regulation of biological process		2.16835e+06	50.7606	4.65	2	2	6.94709	4.65	2	2	559	61.7079	5.61768
IPI00330052.1	Isoform 2 of Arf-GAP, GTPase, ANK repeat and PH domain-containing protein 3	4.61	4	1	1	2	catalytic activity; enzyme regulator activity; metal ion binding; nucleotide binding; protein binding	cytoplasm; membrane; nucleus	cell organization and biogenesis; metabolic process; regulation of biological process; response to stimulus; transport		1622148	30.71	4.61	1	1	4.2092	4.61	1	1	369	40.4446	8.00146
IPI00461712.1	Isoform 2 of Charged multivesicular body protein 7	4.59	2	2	2	3	transporter activity	cytoplasm; nucleus	transport		396745	35.45	4.59	1	1	6.63492	4.59	2	2	370	41.6438	8.79248
IPI00918973.1	Serine-threonine kinase receptor-associated protein	4.57	2	1	1	1	catalytic activity; protein binding; RNA binding	cytoplasm; cytosol; membrane; mitochondrion; nucleus; spliceosomal complex	cell organization and biogenesis; metabolic process; regulation of biological process		0	36.84	4.57	1	1					350	38.418	5.12256
IPI00222243.1	Isoform 3 of MHD domain-containing death-inducing protein	4.56	3	1	1	1	protein binding	cytoplasm; cytosol; endosome; membrane; vacuole	transport		4.68215e+06					2.65732	4.56	1	1	307	34.2808	8.33838
IPI00112986.1	Mitochondrial chaperone BCS1	4.55	1	1	1	5	catalytic activity; DNA binding; nucleotide binding; RNA binding	membrane; mitochondrion	cell organization and biogenesis; metabolic process		1.03354e+06	68.28	4.55	1	2	12.3039	4.55	1	3	418	47.3763	7.92822
IPI00118020.1	Cell adhesion molecule 3	4.55	2	1	1	1	protein binding	membrane			6.24803e+06	25.17	4.55	1	1					396	42.9375	5.79541
IPI00421085.1	Cleavage and polyadenylation specificity factor subunit 6	4.54	1	1	1	2	nucleotide binding; RNA binding	membrane; nucleus	cell organization and biogenesis; metabolic process		329376	35.79	4.54	1	1	3.40998	4.54	1	1	551	59.1164	7.15186
IPI00221398.2	Isoform Short of Delta-1-pyrroline-5-carboxylate synthase	4.54	4	2	2	3	catalytic activity; nucleotide binding; RNA binding	cytoplasm; membrane; mitochondrion	metabolic process		391759					9.69565	4.54	2	3	793	86.9988	7.54736
IPI00136107.1	Protein NDRG3	4.53	2	1	1	1		cytoplasm			2.39187e+06	45.99	4.53	1	1					375	41.5285	5.24951
IPI00132942.1	Nuclear migration protein nudC	4.52	1	1	1	2	protein binding	cytoplasm; cytoskeleton; Golgi; nucleus	cell division; cell organization and biogenesis		1.3788e+06	32.84	4.52	1	1	2.71205	4.52	1	1	332	38.3343	5.26221
IPI00469164.1	Isoform 2 of Zinc finger protein 280C	4.47	3	1	1	1	DNA binding; metal ion binding	nucleus	metabolic process; regulation of biological process		0					3.12437	4.47	1	1	693	77.8453	9.20264
IPI00330862.5	Ezrin	4.44	7	2	2	3	protein binding; RNA binding	cytoplasm; cytoskeleton; cytosol; membrane	cell differentiation; cell organization and biogenesis; metabolic process; regulation of biological process; transport		2.92019e+06	29.34	1.54	1	1	5.55062	4.44	2	2	586	69.3636	6.1001
IPI00108410.1	ATPase family AAA domain-containing protein 1	4.43	1	1	1	3	catalytic activity; nucleotide binding; protein binding; RNA binding	membrane; mitochondrion	metabolic process; regulation of biological process; response to stimulus		633290	36.58	4.43	1	1	6.47814	4.43	1	2	361	40.718	6.90283
IPI00126072.2	Synaptic vesicle membrane protein VAT-1 homolog	4.43	1	1	1	2	catalytic activity; metal ion binding; nucleotide binding	cytoplasm; membrane; mitochondrion	metabolic process; regulation of biological process		733212	28.47	4.43	1	1	3.3557	4.43	1	1	406	43.069	6.3667
IPI00116283.1	T-complex protein 1 subunit gamma	4.4	4	2	2	4	nucleotide binding; protein binding; RNA binding	cytoplasm; membrane	metabolic process		7.47682e+06	94.406	4.4	2	2	6.8053	4.4	2	2	545	60.5914	6.69775
IPI00153107.3	Bleomycin hydrolase	4.4	1	1	1	2	catalytic activity	cytoplasm; nucleus	metabolic process; response to stimulus		2.63994e+06	28.16	4.4	1	1	3.15899	4.4	1	1	455	52.4769	6.48096
IPI00881157.1;IPI00230612.4	Putative uncharacterized protein	4.39	3	1	1	2	catalytic activity; metal ion binding; nucleotide binding	cytoplasm	metabolic process; response to stimulus		1.10342e+06	35.27	4.39	1	1	4.26091	4.39	1	1	433	45.6684	6.32861
IPI00108150.1;IPI01027776.1	Rho-associated protein kinase 2	4.39	5	2	2	3	catalytic activity; metal ion binding; motor activity; nucleotide binding; protein binding; RNA binding; transporter activity	cytoplasm; cytoskeleton; membrane; nucleus	cell organization and biogenesis; metabolic process; regulation of biological process; response to stimulus; transport		1.77958e+06	86.29	2.59	1	1	6.87766	4.39	2	2	1388	160.485	5.98584
IPI00457626.2	Isoform 4 of Calcium/calmodulin-dependent protein kinase kinase 2	4.37	6	1	1	1	catalytic activity; nucleotide binding		metabolic process		2.52676e+06	26.04	4.37	1	1					503	55.4819	5.85889
IPI00113012.1	Nuclear receptor subfamily 2 group C member 2	4.36	2	1	1	1	DNA binding; metal ion binding; protein binding; receptor activity; signal transducer activity	nucleus	cell differentiation; metabolic process; regulation of biological process; response to stimulus		0					3.92924	4.36	1	1	596	65.198	6.27783
IPI00330619.3	Protein VAC14 homolog	4.35	2	2	2	3	enzyme regulator activity	endoplasmic reticulum; endosome; membrane	cell death; regulation of biological process; response to stimulus		432055	53.68	1.41	1	1	5.98216	4.35	2	2	782	87.9916	6.12549
IPI00420136.2	sorting nexin 3	4.32	6	1	1	1	protein binding	cytoplasm; endosome; membrane	cell communication; metabolic process; regulation of biological process; transport		3.1563e+06	26.13	4.32	1	1					162	18.7508	8.66064
IPI00929839.1;IPI00137206.2	ARP10 actin-related protein 10	4.32	2	1	1	2	catalytic activity; DNA binding; protein binding	cytoplasm; cytoskeleton; nucleus	cellular component movement; metabolic process		534809	45.86	4.32	1	1	4.29647	4.32	1	1	417	46.1783	7.60596
IPI00678885.4	vomeronasal type-2 receptor 26-like	4.32	2	1	1	1	receptor activity; signal transducer activity		regulation of biological process; response to stimulus		0					2.99015	4.32	1	1	555	64.3627	6.69775
IPI00464208.3	Isoform 2 of ATPase family AAA domain-containing protein 3	4.3	3	2	2	4	catalytic activity; nucleotide binding; RNA binding		metabolic process		976104	86.9859	4.3	2	2	6.05994	4.3	2	2	512	57.3929	9.5249
IPI00880231.1	Uncharacterized protein	4.3	3	1	1	1	protein binding	cytoplasm; cytosol; mitochondrion; nucleus	metabolic process; regulation of biological process; transport		247310					3.11455	4.3	1	1	442	48.697	6.20166
IPI00132250.1	Eukaryotic translation initiation factor 3 subunit E	4.27	1	1	1	2	protein binding; RNA binding	cytoplasm; membrane; nucleus	cell organization and biogenesis; metabolic process; regulation of biological process		816906	36.57	4.27	1	1	4.21982	4.27	1	1	445	52.1874	6.03662
IPI00310247.7	Progressive ankylosis protein	4.27	1	1	1	2	transporter activity	membrane	regulation of biological process; transport		1.36277e+06	33.94	4.27	1	1	3.55	4.27	1	1	492	54.2624	7.88428
IPI00170307.1	Apolipoprotein A-I-binding protein	4.26	1	1	1	2	catalytic activity; metal ion binding; nucleotide binding; protein binding	extracellular; mitochondrion	cell organization and biogenesis; metabolic process		5.26334e+06	33.57	4.26	1	1	2.86574	4.26	1	1	282	30.9528	7.69385
IPI00874819.1;IPI00874660.2	GAP3	4.26	6	2	2	3	protein binding		regulation of biological process; response to stimulus		631182	41.25	2.84	1	1	7.5811	4.26	2	2	986	110.54	6.52197
IPI00856490.1;IPI00403509.6	proteasome 26S non-ATPase subunit 8	4.25	2	1	1	2		cytoplasm; nucleus; proteasome	metabolic process		1.12967e+06	81.07	4.25	1	1	3.83217	4.25	1	1	353	39.905	9.5835
IPI00845528.1	Isoform 2 of UDP-N-acetylglucosamine--peptide N-acetylglucosaminyltransferase 110 kDa subunit	4.25	2	3	3	6	catalytic activity; enzyme regulator activity; protein binding	cytoplasm; cytosol; membrane; nucleus	cell death; cell organization and biogenesis; metabolic process; regulation of biological process; response to stimulus		2.05159e+06	95.2278	4.25	3	3	10.7059	4.25	3	3	1036	115.659	6.65381
IPI00470181.2	Putative uncharacterized protein	4.24	2	1	1	1	catalytic activity; metal ion binding; protein binding	cytoplasm; extracellular	metabolic process		152909					3.03927	4.24	1	1	448	47.6387	9.94971
IPI00130173.1	SUMO-activating enzyme subunit 2	4.23	1	1	1	4	catalytic activity; metal ion binding; nucleotide binding; protein binding	cytoplasm; nucleus	metabolic process		540128	39.65	4.23	1	2	8.51976	4.23	1	2	638	70.5247	5.23682
IPI00315463.4	receptor accessory protein 5	4.23	1	1	1	1	protein binding	membrane			8.03688e+06	27.28	4.23	1	1					189	21.433	8.11865
IPI00752823.2	Ganglioside-induced differentiation-associated protein 1-like 1	4.21	3	1	1	1	protein binding				7.37241e+06	28.05	4.21	1	1					309	35.3151	6.62451
IPI00608014.1	Isoform 2 of Protein zer-1 homolog	4.18	3	2	2	5	catalytic activity		metabolic process; regulation of biological process		243034	30.5284	4.18	2	2	8.99149	4.18	2	3	766	87.6815	5.79541
IPI00918873.1	94 kDa protein	4.15	3	1	1	2	catalytic activity; nucleotide binding; protein binding	mitochondrion	metabolic process		4.94296e+06	25.49	4.15	1	2					867	94.1709	5.79541
IPI00135537.2	Sorting nexin-20	4.15	1	1	1	1	protein binding	cytoplasm; endosome; membrane; nucleus	cell communication; transport		1.12776e+07					2.42272	4.15	1	1	313	36.0058	9.36377
IPI00124499.2	Keratin, type II cytoskeletal 79	4.14	1	1	2	3	catalytic activity; motor activity; protein binding; structural molecule activity				1.28211e+06	50.5617	4.14	2	2	3.54637	2.26	1	1	531	57.5168	7.69385
IPI00115094.1	[3-methyl-2-oxobutanoate dehydrogenase [lipoamide]] kinase, mitochondrial	4.13	1	1	1	1	catalytic activity; nucleotide binding	mitochondrion; organelle lumen	metabolic process		106878					2.61466	4.13	1	1	412	46.5582	8.90967
IPI00120220.2	Translin-associated factor X-interacting protein 1	4.12	1	1	1	1	metal ion binding; protein binding	cytoplasm	cell differentiation; development		0					3.06747	4.12	1	1	704	81.7109	5.33838
IPI00227199.1	Uncharacterized protein	4.12	1	1	1	1	catalytic activity; nucleotide binding; protein binding	endoplasmic reticulum; membrane	cell organization and biogenesis; metabolic process		317483					3.12858	4.12	1	1	413	47.351	8.03076
IPI00867847.1	Isoform 2 of Kinesin-like protein KIF2A	4.1	6	1	1	3	catalytic activity; motor activity; nucleotide binding; protein binding	cytoplasm; cytoskeleton; membrane; vacuole	cell differentiation; cell division; cell organization and biogenesis; cellular component movement; development		449989	28.21	4.1	1	1	7.25017	4.1	1	2	659	74.798	6.45557
IPI00403706.2	arginyl aminopeptidase isoform 2	4.09	3	1	1	3	catalytic activity; metal ion binding	extracellular; Golgi; membrane	metabolic process		2.79858e+06	29.6	4.09	1	1	7.39194	4.09	1	2	611	67.9589	5.50342
IPI00308997.2	Uncharacterized protein	4.08	2	1	1	1	catalytic activity		metabolic process		1.53041e+06					3.17945	4.08	1	1	612	68.6451	8.36768
IPI00875674.1	31 kDa protein	4.06	5	1	1	1	catalytic activity; nucleotide binding		metabolic process		1.21872e+06	25.81	4.06	1	1					271	30.8685	6.65381
IPI00123096.1	Myogenin	4.02	1	1	1	1	DNA binding; protein binding	nucleus	cell differentiation; cell organization and biogenesis; development; metabolic process; regulation of biological process; response to stimulus		9.48975e+07	26.84	4.02	1	1					224	25.1874	5.80811
IPI00473235.1	Isoform 2 of Voltage-dependent L-type calcium channel subunit beta-4	4.02	18	2	2	4	protein binding; transporter activity	membrane	cell communication; cell differentiation; cell organization and biogenesis; cellular homeostasis; metabolic process; regulation of biological process; response to stimulus; transport		1.98357e+06	46.2776	4.02	2	3	2.53181	2.54	1	1	473	53.051	8.74854
IPI00923067.1	Putative uncharacterized protein	4.01	4	1	1	2	catalytic activity; nucleotide binding; protein binding; receptor activity; signal transducer activity; transporter activity	cytoplasm; cytoskeleton; membrane; nucleus	cell differentiation; cell organization and biogenesis; cellular component movement; cellular homeostasis; defense response; metabolic process; regulation of biological process; response to stimulus		346301	42.63	4.01	1	1	3.81988	4.01	1	1	474	54.1666	5.92236
IPI00227184.5	Isoform 1 of Interleukin-17 receptor B	4.01	1	1	1	1	receptor activity; signal transducer activity	cell surface; cytoplasm; extracellular; membrane	regulation of biological process; response to stimulus		0					3.13318	4.01	1	1	499	55.581	7.63525
IPI00856136.1	Isoform 2 of Zinc finger protein 532	4	2	1	1	1	DNA binding; metal ion binding	nucleus	metabolic process; regulation of biological process		1.03626e+06	29.07	4	1	1					900	95.3902	8.30908
IPI00267295.5	26S proteasome non-ATPase regulatory subunit 1	3.99	2	2	2	6	enzyme regulator activity; protein binding	membrane; proteasome	regulation of biological process		1.41396e+06	153.972	3.99	2	3	13.088	3.99	2	3	953	105.663	5.38916
IPI00380983.3	MRS2 magnesium homeostasis factor homolog	3.97	1	1	1	6	transporter activity	membrane; mitochondrion	transport		700769	48.19	3.97	1	4	6.26348	3.97	1	2	479	53.9635	9.11475
IPI00816839.1	Isoform 2 of SUMO-activating enzyme subunit 1	3.96	2	1	1	2	catalytic activity; nucleotide binding; protein binding	nucleus	metabolic process		808795	54.74	3.96	1	1	3.30526	3.96	1	1	328	36.1124	5.35107
IPI00918997.1	asparaginyl-tRNA synthetase isoform 2	3.94	2	2	2	3	catalytic activity; nucleotide binding	cytoplasm; mitochondrion	metabolic process		2.37015e+06	84.2761	3.94	2	2	4.19439	2.51	1	1	558	64.167	5.85889
IPI00416302.2	Keratin, type I cytoskeletal 39	3.94	1	1	1	1	catalytic activity; motor activity; structural molecule activity				0					3.40168	3.94	1	1	482	54.2526	5.23682
IPI00228515.1	Isoform 2 of Sulfotransferase 4A1	3.93	2	1	1	2	catalytic activity	cytoplasm	metabolic process		2.36578e+06	30.47	3.93	1	1	3.0058	3.93	1	1	280	32.302	6.26514
IPI00470126.4	60 kDa protein	3.91	8	1	2	3	catalytic activity; motor activity				4.69485e+06	79.3933	3.91	2	2	3.69561	2.13	1	1	563	60.3249	7.75244
IPI00269408.1	Isoform 1 of Synaptosomal-associated protein 47	3.87	1	1	1	2	protein binding	cytoplasm; membrane	regulation of biological process		982580	56.26	3.87	1	1	4.1049	3.87	1	1	413	46.4951	5.75732
IPI00131142.1	Squamous cell carcinoma antigen 2	3.87	1	1	1	1	enzyme regulator activity; protein binding		regulation of biological process		80359.5					2.50271	3.87	1	1	388	44.5443	5.50342
IPI00986599.1	pleckstrin homology domain-containing family A member 7-like	3.87	5	1	1	1	protein binding				0					3.47497	3.87	1	1	878	100.423	8.74854
IPI00165688.2	solute carrier family 23 (nucleobase transporters), member 2	3.86	2	1	1	2	transporter activity	cytoplasm; membrane	metabolic process; response to stimulus; transport		0	22.99	3.86	1	1	3.85702	3.86	1	1	648	70.0032	7.50342
IPI00276926.3	solute carrier family 25, member 1	3.86	1	1	1	2		membrane; mitochondrion	transport		967908	28.83	3.86	1	1	2.56829	3.86	1	1	311	33.9099	9.89111
IPI00928256.1;IPI00420806.4	dynein, cytoplasmic 1 light intermediate chain 2	3.86	2	1	1	2	catalytic activity; motor activity; nucleotide binding; protein binding	cytoplasm; cytoskeleton; membrane	cell organization and biogenesis; cellular component movement; metabolic process; transport		654650	35.42	3.86	1	1	4.67596	3.86	1	1	492	54.1846	6.27783
IPI00853859.1	Isoform 2 of Protein transport protein Sec31A	3.86	3	2	2	4	protein binding	cytoplasm; endoplasmic reticulum; endosome; membrane	regulation of biological process; response to stimulus; transport		1.32341e+06	78.93	3.86	2	2	9.83522	3.86	2	2	1191	129.483	7.41553
IPI00750433.1	Peptidase (Mitochondrial processing) alpha, isoform CRA_a	3.85	2	1	1	1	catalytic activity; metal ion binding	mitochondrion	metabolic process		1.07087e+06	20.89	3.85	1	1					441	48.4242	6.15088
IPI00454083.1	Isoform 3 of Kinesin-like protein KIF21A	3.83	7	2	2	4	catalytic activity; motor activity; nucleotide binding; protein binding	cytoplasm; cytoskeleton	cell organization and biogenesis; cellular component movement		935566	73.4785	3.83	2	3	3.60784	1.85	1	1	1567	174.697	6.06201
IPI00515366.3	Isoform 2 of cAMP-specific 3',5'-cyclic phosphodiesterase 4D	3.83	6	1	1	2	catalytic activity; metal ion binding; nucleotide binding; protein binding	cytoplasm; cytoskeleton; cytosol; Golgi; membrane	cell organization and biogenesis; cellular component movement; metabolic process; regulation of biological process; response to stimulus		1.24641e+06	31.58	3.83	1	1	4.3019	3.83	1	1	678	76.7686	4.97021
IPI00474446.4	Eukaryotic translation initiation factor 2 subunit 1	3.81	1	1	1	2	protein binding; RNA binding	cytoplasm; membrane; nucleus	metabolic process; regulation of biological process; response to stimulus		1.03e+06	40.14	3.81	1	1	2.45668	3.81	1	1	315	36.0854	5.08447
IPI00228051.1	Isoform 3 of cAMP-specific 3',5'-cyclic phosphodiesterase 4A	3.81	2	1	1	1	catalytic activity; metal ion binding; nucleotide binding	cytoplasm; cytosol; nucleus	metabolic process; regulation of biological process; response to stimulus		757183					3.1523	3.81	1	1	787	87.138	5.10986
IPI00890076.1;IPI00169711.2	monoamine oxidase A	3.8	2	1	1	4	catalytic activity; nucleotide binding; protein binding	membrane; mitochondrion	metabolic process		580759	48.7	3.8	1	2	4.79402	3.8	1	2	526	59.5637	7.81104
IPI00125681.4	GPI transamidase component PIG-S	3.78	1	1	1	2	catalytic activity	endoplasmic reticulum; membrane	metabolic process		602299	31.04	3.78	1	1	3.33427	3.78	1	1	555	61.6715	6.93213
IPI00131754.2	Leucine-rich repeat protein SHOC-2	3.78	1	1	1	1	protein binding	cytoplasm; nucleus	regulation of biological process		124812					3.17656	3.78	1	1	582	64.8525	8.45557
IPI00421000.2	Isoform 2 of Diacylglycerol kinase beta	3.77	3	1	1	4	catalytic activity; metal ion binding; nucleotide binding	cytoplasm; membrane	metabolic process; regulation of biological process; response to stimulus		458757	22.24	3.77	1	1	12.3997	3.77	1	3	795	89.3737	7.92822
IPI00625729.2	Keratin, type II cytoskeletal 1	3.77	4	2	2	3	structural molecule activity	membrane; nucleus	defense response; metabolic process; regulation of biological process; response to stimulus		5.66225e+06	82.1165	3.77	2	2	3.88991	1.88	1	1	637	65.5653	8.14795
IPI00116850.3	UPF0027 protein C22orf28 homolog	3.76	1	1	1	4	catalytic activity; metal ion binding; nucleotide binding; protein binding; RNA binding	cytoplasm	metabolic process		295995	33.7333	3.76	1	2	7.09917	3.76	1	2	505	55.2139	7.2251
IPI00762671.2	Isoform 1 of Uncharacterized protein C5orf37 homolog	3.76	1	1	1	2	protein binding	cytoplasm; cytoskeleton			0	26.79	3.76	1	2					558	60.9179	8.08936
IPI00453531.2	Protein prune homolog	3.74	1	1	1	2	catalytic activity; metal ion binding	cytoplasm; nucleus	metabolic process		521724	35.22	3.74	1	1	3.02308	3.74	1	1	454	50.2075	5.10986
IPI00319523.3	Fez family zinc finger protein 2	3.74	1	1	1	1	DNA binding; metal ion binding	nucleus	cell differentiation; cell organization and biogenesis; cellular component movement; development; metabolic process; regulation of biological process; response to stimulus		1.42144e+07					2.82498	3.74	1	1	455	48.8997	9.40771
IPI00395038.3	Exportin-1	3.73	2	2	2	4	protein binding; RNA binding; transporter activity	chromosome; cytoplasm; membrane; nucleus	regulation of biological process; response to stimulus; transport		810635	68.9193	3.73	2	3	4.58783	1.68	1	1	1071	123.013	6.07471
IPI00314316.3	Isoform Alpha of MAGUK p55 subfamily member 6	3.71	2	1	1	7	catalytic activity; protein binding	membrane	metabolic process		1.3837e+06	70.1789	3.71	1	3	13.3009	3.71	1	4	539	60.8867	6.17627
IPI00228693.4	Isoform 1 of LisH domain and HEAT repeat-containing protein KIAA1468	3.7	4	3	3	4	protein binding				912683	38.4555	3.7	3	3	3.60304	1.4	1	1	1216	134.502	5.33838
IPI00228026.4	Gigaxonin	3.69	1	1	1	1	protein binding	cytoplasm; cytoskeleton	cell death; cell organization and biogenesis; metabolic process		111813					3.54356	3.69	1	1	597	67.6267	5.92236
IPI00755446.3	Uncharacterized protein	3.69	1	1	1	1					1.1369e+06					2.98542	3.69	1	1	678	76.2598	5.40186
IPI00128989.1	V-type proton ATPase subunit S1	3.67	3	2	2	3	catalytic activity; nucleotide binding; protein binding; transporter activity	membrane; vacuole	cell death; cell organization and biogenesis; regulation of biological process; transport		4.34224e+06	36.6836	3.67	2	2	2.35813	2.16	1	1	463	50.9751	5.92236
IPI00880561.1	38 kDa protein	3.66	3	1	1	1	enzyme regulator activity; metal ion binding; protein binding	cytoplasm; membrane	cell organization and biogenesis; regulation of biological process		4.12261e+06	27.3	3.66	1	1					355	37.8168	8.1333
IPI00467512.2	Multiple C2 and transmembrane domain-containing protein 2	3.64	1	1	1	1	metal ion binding; protein binding	membrane			0					3.32675	3.64	1	1	878	100.115	7.09326
IPI00123058.1	Contactin-1	3.63	1	2	2	3	protein binding	membrane	cell organization and biogenesis; regulation of biological process; response to stimulus		864605	36.07	1.37	1	1	6.46551	3.63	2	2	1020	113.317	6.16357
IPI00331543.1;IPI00130555.2	RAS protein activator like 1	3.63	13	1	2	4	enzyme regulator activity; metal ion binding; protein binding	cytoplasm	regulation of biological process; response to stimulus		3.34422e+07	26.6551	3.63	2	2	6.87337	3	1	2	799	89.3388	6.3667
IPI00875896.1	Branched-chain-amino-acid aminotransferase, cytosolic	3.63	8	1	1	2	catalytic activity; protein binding	cytoplasm; cytosol; mitochondrion	metabolic process; regulation of biological process; response to stimulus		2.79872e+06	54.73	3.63	1	1	3.42083	3.63	1	1	386	42.7636	5.38916
IPI00121135.5	Splicing factor, arginine/serine-rich 2	3.62	4	1	1	2	nucleotide binding; protein binding; RNA binding	nucleus; spliceosomal complex	metabolic process		1.9019e+06	33.13	3.62	1	1	2.5314	3.62	1	1	221	25.4612	11.854
IPI00321617.1	Isoform 1 of Epoxide hydrolase 2	3.61	1	1	1	2	catalytic activity; metal ion binding; protein binding	cytoplasm; cytosol; Golgi	defense response; metabolic process; regulation of biological process; response to stimulus		1.2979e+06	44.03	3.61	1	1	3.96603	3.61	1	1	554	62.4746	6.18896
IPI00752631.1	68 kDa protein	3.61	18	1	1	2	protein binding	membrane	cell differentiation		792455	42.0341	3.61	1	2					609	67.8941	8.1333
IPI00125971.1	26S protease regulatory subunit S10B	3.6	1	1	1	2	catalytic activity; nucleotide binding; RNA binding	cytoplasm; membrane; nucleus; proteasome	metabolic process; regulation of biological process; response to stimulus		1.95581e+06	67.75	3.6	1	1	3.81572	3.6	1	1	389	44.1451	7.48877
IPI00927968.1	copine VI isoform b	3.6	10	1	2	7	protein binding	membrane			6.81459e+06	85.0758	3.6	2	4	7.68205	3.6	2	3	556	61.6135	5.50342
IPI00828649.1;IPI00226466.7	DnaJ (Hsp40) homolog, subfamily C, member 11	3.58	4	1	1	2	protein binding	membrane; mitochondrion	metabolic process; transport		567593	29.45	3.58	1	1	3.74935	3.58	1	1	559	63.1938	8.32373
IPI00229554.5	Orphan sodium- and chloride-dependent neurotransmitter transporter NTT4	3.58	3	2	2	3	transporter activity	membrane	transport		1.62532e+06	25.9108	3.58	2	2	2.26362	1.79	1	1	727	81.0183	6.22705
IPI00123349.2	Protein transport protein Sec23A	3.53	2	1	1	2	metal ion binding; protein binding	endoplasmic reticulum; Golgi; membrane	transport		755527	41.41	3.53	1	1	5.05287	3.53	1	1	765	86.1064	7.07861
IPI00468685.2	Endothelin B receptor-like protein 2	3.53	1	1	1	4	protein binding; receptor activity; signal transducer activity	membrane	regulation of biological process; response to stimulus		528713	30.8772	3.53	1	2	6.17386	3.53	1	2	481	52.6938	7.35693
IPI00129776.4	Potassium voltage-gated channel subfamily C member 1	3.52	2	1	1	1	protein binding; transporter activity	membrane	cell organization and biogenesis; regulation of biological process; transport		0	25.47	3.52	1	1					511	57.8912	6.58057
IPI00345558.6	Isoform 1 of Retrotransposon gag domain-containing protein 1	3.51	2	1	1	1					2.78969e+06	20.86	3.51	1	1					1339	138.377	5.64307
IPI00420426.1	Isoform 1 of AP-3 complex subunit beta-2	3.51	2	3	3	7		cytoplasm; Golgi; membrane; nucleus	cellular component movement; transport		3.18976e+06	66.18	3.51	3	4	7.99086	2.22	2	3	1082	119.118	5.63037
IPI00116877.5	karyopherin (importin) beta 2b	3.46	4	2	2	3	protein binding; transporter activity	cytoplasm; nucleus	transport		1.41622e+06	42.84	3.46	2	2	2.32166	1.34	1	1	897	101.37	5.0083
IPI00127364.1	Epsin-3	3.46	8	1	2	3	protein binding	cytoplasm; nucleus			2.71878e+06	37.66	3.46	2	2	2.85573	1.57	1	1	636	68.1983	5.88428
IPI00268433.3	Solute carrier family 8 sodium/calcium exchanger member 1 splicing variant 1.41	3.46	5	1	1	4	metal ion binding; protein binding; transporter activity	membrane; mitochondrion	cell communication; cellular homeostasis; regulation of biological process; response to stimulus; transport		6.22075e+06	107.512	3.46	1	2	8.57729	3.46	1	2	664	74.2825	5.05908
IPI00114865.5	Tetratricopeptide repeat protein 30A1	3.46	1	1	1	1	protein binding		cell organization and biogenesis; cellular component movement; transport		0					3.16315	3.46	1	1	664	76.1892	5.10986
IPI00974830.1	Uncharacterized protein	3.46	1	1	1	1	protein binding	cytoplasm; membrane	cell organization and biogenesis; regulation of biological process; response to stimulus; transport		3.65316e+06					4.04385	3.46	1	1	752	80.1549	4.76709
IPI00113146.4	MCG117653	3.45	1	1	1	1					1.06122e+06	26.6	3.45	1	1					551	65.7854	8.92432
IPI00896657.1	Isoform 4 of Coatomer subunit gamma-2	3.45	5	1	2	3	structural molecule activity	cytoplasm; Golgi; membrane	transport		1.22698e+06	59.7051	3.45	2	2	3.16457	1.38	1	1	870	97.4884	5.85889
IPI00115097.1	Coatomer subunit beta'	3.43	1	1	1	1	protein binding; structural molecule activity	cytoplasm; cytoskeleton; cytosol; Golgi; membrane	transport		517660					3.69886	3.43	1	1	905	102.384	5.30029
IPI00307877.9	Follistatin-related protein 5	3.42	1	1	1	1	metal ion binding; protein binding	extracellular			0					3.10988	3.42	1	1	847	95.755	5.8335
IPI00331628.5	Peroxisomal multifunctional enzyme type 2	3.4	1	1	1	4	catalytic activity; nucleotide binding; protein binding	membrane; mitochondrion	cell differentiation; metabolic process		405547	59.74	3.4	1	2	7.61178	3.4	1	2	735	79.432	8.57275
IPI00653542.3	hypothetical protein LOC381148	3.37	1	1	1	1					0					3.13809	3.37	1	1	1010	106.772	9.5542
IPI00762897.2	UDP-glucose:glycoprotein glucosyltransferase 1	3.35	2	3	3	3	catalytic activity; protein binding	endoplasmic reticulum; organelle lumen	metabolic process		870166	38.3	3.35	3	3					1551	176.322	5.64307
IPI00115528.3	Plastin-3	3.33	2	1	2	3	metal ion binding; protein binding	cytoplasm			3145995	46.817	3.33	2	2	3.12772	1.9	1	1	630	70.6972	5.61768
IPI00114241.2	Neurofilament heavy polypeptide	3.3	6	1	3	5	protein binding; structural molecule activity	cytoplasm; mitochondrion; nucleus	cell organization and biogenesis; metabolic process; regulation of biological process		1.19589e+07	112.712	3.3	3	3	7.33902	2.48	2	2	1090	116.924	5.80811
IPI00223437.4	Putative uncharacterized protein	3.3	4	1	2	2	structural molecule activity	cytoplasm; Golgi; membrane; nucleus	cellular component movement; transport		2.00159e+06	66.79	3.3	2	2					878	97.9476	5.45264
IPI00129792.1	Importin subunit alpha-4	3.26	1	1	1	8	protein binding; transporter activity	cytoplasm; nucleus	transport		1.30391e+06	64.4602	3.26	1	4	14.6747	3.26	1	4	521	57.8867	4.94482
IPI00938432.1	metaxin 1 isoform 2	3.26	5	1	1	2		membrane; mitochondrion	transport		612792	29.21	3.26	1	1	2.7913	3.26	1	1	460	51.1814	9.5542
IPI00134191.3	Solute carrier family 2, facilitated glucose transporter member 3	3.25	1	2	2	3	protein binding; transporter activity	cytoplasm; membrane	regulation of biological process; transport		7.91936e+06	73.1406	3.25	2	2	2.44324	1.83	1	1	493	53.444	4.98291
IPI00310502.1	V-type proton ATPase 116 kDa subunit a isoform 4	3.24	1	1	1	1	catalytic activity; protein binding; transporter activity	endosome; membrane	metabolic process; transport		0					3.31772	3.24	1	1	833	95.5426	6.354
IPI00881209.1	Isoform 3 of Acetolactate synthase-like protein	3.24	3	1	1	1	catalytic activity; metal ion binding	membrane			1.07552e+07					2.37804	3.24	1	1	401	42.7852	10.0376
IPI00135563.1	Neurocan core protein	3.23	2	3	3	8	metal ion binding; protein binding	extracellular; membrane	regulation of biological process		3.36112e+06	94.6479	3.23	3	4	12.6857	3.23	3	4	1268	137.114	5.71924
IPI00112963.1	Catenin alpha-1	3.2	1	1	1	2	protein binding; RNA binding; structural molecule activity	cytoplasm; cytoskeleton; membrane	cell organization and biogenesis; regulation of biological process; response to stimulus		336727	39.9	3.2	1	1	3.07269	3.2	1	1	906	100.044	6.22705
IPI00895292.1	46 kDa protein	3.2	5	1	1	2	catalytic activity		regulation of biological process; response to stimulus		1.07981e+06	34.85	3.2	1	1	2.47009	3.2	1	1	406	46.0792	8.5874
IPI00453834.2	Long-chain-fatty-acid--CoA ligase ACSBG1	3.19	3	2	2	5	catalytic activity; nucleotide binding	cytoplasm; endoplasmic reticulum; Golgi	metabolic process; response to stimulus		2.16434e+06	110.349	3.19	2	3	7.40394	2.08	1	2	721	80.3745	5.93506
IPI00656243.2	Isoform 2 of Proto-oncogene serine/threonine-protein kinase Pim-1	3.19	2	1	1	1	catalytic activity; metal ion binding; nucleotide binding; protein binding	cytoplasm; membrane	cell proliferation; metabolic process; regulation of biological process		1.2456e+06	0	3.19	1	1					313	35.5142	6.23975
IPI00223527.1	Putative uncharacterized protein	3.19	2	1	1	1	protein binding				8.91649e+06	24.64	3.19	1	1					470	49.2531	9.59814
IPI00121515.5	cytoplasmic activation/proliferation-associated protein 1 isoform c	3.18	3	1	1	2	RNA binding	cytoplasm; membrane	cell differentiation; regulation of biological process		871150	29.02	3.18	1	1	4.45056	3.18	1	1	692	76.6171	5.12256
IPI00669522.4	Isoform 2 of CLIP-associating protein 1	3.15	3	2	3	4	protein binding				2.25243e+06	70.6962	3.15	3	3	3.92367	0.98	1	1	1526	167.922	8.99756
IPI00127607.2	leucine rich repeat protein 2, neuronal	3.15	1	1	1	1	protein binding				0					2.54981	3.15	1	1	730	81.0712	7.97217
IPI00761677.1	GTP-binding protein 1	3.14	1	1	1	3	catalytic activity; nucleotide binding; RNA binding	cytoplasm; cytosol; membrane	metabolic process; regulation of biological process		591134	51.91	3.14	1	2	3.46453	3.14	1	1	668	72.255	8.29443
IPI00808129.1	Eif5 protein	3.14	4	1	1	2	nucleotide binding; protein binding; RNA binding	cytoplasm; membrane	metabolic process		1.31471e+06	37.8	3.14	1	1	2.50343	3.14	1	1	287	32.6804	5.021
IPI00123004.3	[Pyruvate dehydrogenase [lipoamide]] kinase isozyme 3, mitochondrial	3.13	2	1	1	4	catalytic activity; nucleotide binding	mitochondrion; organelle lumen	cellular homeostasis; metabolic process; regulation of biological process; response to stimulus		1.09997e+06	98.2958	3.13	1	2	7.48584	3.13	1	2	415	47.8926	8.82178
IPI00620207.2	Putative uncharacterized protein	3.13	4	1	1	2	protein binding	cytoplasm; cytoskeleton; cytosol; membrane; nucleus	cell organization and biogenesis; regulation of biological process; response to stimulus; transport		5.78089e+06	20.25	3.13	1	1	2.27586	3.13	1	1	383	43.015	8.27979
IPI00222759.3	Synaptic vesicle membrane protein VAT-1 homolog-like	3.12	1	1	1	2	catalytic activity; metal ion binding; nucleotide binding		metabolic process		454059	48.63	3.12	1	1	3.54986	3.12	1	1	417	45.7881	5.05908
IPI00336313.2	Protein phosphatase 1, regulatory (Inhibitor) subunit 9A, isoform CRA_c	3.11	3	1	2	3	protein binding	cytoskeleton	cell organization and biogenesis; regulation of biological process; response to stimulus		9.07701e+06	41.08	3.11	2	2	3.61868	2.56	1	1	1095	122.88	5.13525
IPI00229361.2	Metabotropic glutamate receptor 6	3.1	1	1	1	2	protein binding; receptor activity; signal transducer activity	endoplasmic reticulum; Golgi; membrane	cell communication; regulation of biological process; response to stimulus		5.71443e+06					6.77394	3.1	1	2	871	95.1324	7.62061
IPI00331444.7	Importin-7	3.08	1	2	2	5	protein binding; transporter activity	cytoplasm; Golgi; membrane; nucleus	defense response; response to stimulus; transport		624262	72.7122	3.08	2	3	7.03936	1.54	1	2	1038	119.41	4.81787
IPI00378764.6	VGF nerve growth factor inducible	3.08	1	1	1	1	protein binding	extracellular; membrane	metabolic process; regulation of biological process; reproduction; response to stimulus; transport		548779					3.4669	3.08	1	1	617	68.1909	4.70361
IPI00461199.4	Isoform 2 of Protein bassoon	3.04	4	5	5	5	metal ion binding				2.58864e+06					18.5587	3.04	5	5	3885	412.199	7.59131
IPI00129512.3	Proteasome subunit beta type-4	3.03	1	1	1	1	catalytic activity	cytoplasm; cytosol; nucleus; proteasome	metabolic process; regulation of biological process		2.47518e+06	24.45	3.03	1	1					264	29.0973	5.64307
IPI00387379.1	2,4-dienoyl-CoA reductase, mitochondrial	2.99	1	1	1	1	catalytic activity; nucleotide binding	cytoplasm; mitochondrion; nucleus	cell organization and biogenesis; metabolic process		2.0509e+06	34.63	2.99	1	1					335	36.1907	8.95361
IPI00462855.3	N-terminal kinase-like protein	2.98	1	1	1	2	catalytic activity; nucleotide binding; protein binding	cytoplasm; cytoskeleton; Golgi; membrane	metabolic process; transport		139985	25.3	2.98	1	2					806	89.104	6.44287
IPI00458003.2	Ectonucleotide pyrophosphatase/phosphodiesterase family member 3	2.97	1	1	1	1	catalytic activity; metal ion binding; receptor activity	extracellular; membrane	metabolic process; response to stimulus; transport		0					3.45827	2.97	1	1	874	98.5983	6.52197
IPI00606731.1	Isoform 2 of Dipeptidyl peptidase 9	2.95	3	1	1	2	catalytic activity	membrane	metabolic process		1.03303e+06	38.26	2.95	1	1	3.9839	2.95	1	1	712	80.5442	6.58057
IPI00410740.1	Isoform 2 of Cysteinyl-tRNA synthetase, cytoplasmic	2.94	3	1	1	2	catalytic activity; metal ion binding; nucleotide binding; protein binding; RNA binding	cytoplasm; cytosol	metabolic process		1.58054e+06	38.34	2.94	1	1	3.90828	2.94	1	1	748	85.4973	6.75635
IPI00322431.9	Inactive phospholipase C-like protein 2	2.93	1	1	1	2	catalytic activity; metal ion binding; protein binding; signal transducer activity	cytoplasm	cell differentiation; cell proliferation; metabolic process; regulation of biological process; response to stimulus		574733	35.61	2.93	1	1	3.28228	2.93	1	1	1128	125.692	6.91748
IPI00894600.1	Isoform 2 of Tectonin beta-propeller repeat-containing protein 1	2.93	2	1	1	2	protein binding				2644574	45.51	2.93	1	1	3.83722	2.93	1	1	1025	113.958	6.96143
IPI00312767.1	WD repeat-containing protein 13	2.89	1	1	1	2	protein binding	cytoplasm; nucleus			247461	43.91	2.89	1	1	3.26578	2.89	1	1	485	53.6302	9.14404
IPI00458081.3	Cep290 protein	2.89	3	1	1	1	protein binding	membrane	transport		1.66571e+06	25.37	2.89	1	1					692	80.421	6.96143
IPI00133421.3	amyloid beta (A4) precursor-like protein 2 isoform c	2.88	5	1	1	4	DNA binding; metal ion binding; protein binding	membrane; nucleus	cell organization and biogenesis; cellular homeostasis; metabolic process; regulation of biological process; response to stimulus		612354	49.8033	2.88	1	2	7.20428	2.88	1	2	695	78.9486	4.67822
IPI00387427.3	Isoform 1 of Vacuolar protein sorting-associated protein 53 homolog	2.88	5	1	1	4		endosome; Golgi; membrane	transport		1.20225e+06	56.77	2.88	1	2	7.04855	2.88	1	2	832	94.3631	6.60986
IPI00420244.3;IPI00314289.4	Solute carrier family 1 (Neuronal/epithelial high affinity glutamate transporter, system Xag), member 1, isoform CRA_a	2.87	1	1	1	2	protein binding; transporter activity	membrane	cell organization and biogenesis; transport		851701	24.74	2.87	1	1	2.3667	2.87	1	1	523	56.6571	6.11279
IPI00127172.3	ATP-dependent RNA helicase DDX1	2.84	1	1	1	2	catalytic activity; DNA binding; nucleotide binding; protein binding; RNA binding	cytoplasm; membrane; nucleus	development; metabolic process; regulation of biological process; response to stimulus		3.98777e+06	48.26	2.84	1	1	4.59881	2.84	1	1	740	82.4478	7.21045
IPI00111045.1	Mitochondrial import inner membrane translocase subunit TIM50	2.83	1	1	1	2	catalytic activity; protein binding	membrane; mitochondrion	cell organization and biogenesis; metabolic process; transport		1.28268e+06	55.63	2.83	1	1	2.80099	2.83	1	1	353	39.7516	8.1333
IPI00515398.1	Myosin-10	2.83	4	3	3	5	catalytic activity; motor activity; nucleotide binding; protein binding; transporter activity	cytoplasm; cytosol; membrane; nucleus	cell organization and biogenesis; cell proliferation; cellular component movement; metabolic process; regulation of biological process; transport		945116	54.1052	2.83	3	3	8.14236	2.28	2	2	1976	228.855	5.5415
IPI00652882.2	Isoform 1 of Protein fat-free homolog	2.81	1	1	1	2		Golgi	metabolic process; transport		179698	27.44	2.81	1	1	3.40695	2.81	1	1	782	86.1333	6.23975
IPI00830269.1	Spg7 protein	2.81	3	1	1	2	catalytic activity; metal ion binding; nucleotide binding	membrane; mitochondrion	cell organization and biogenesis; cellular component movement; metabolic process; regulation of biological process; response to stimulus; transport		585205	37.43	2.81	1	1	4.2192	2.81	1	1	676	74.9558	7.40088
IPI00276222.1	Fermitin family homolog 2	2.79	2	1	1	4	protein binding	cell surface; cytoplasm; cytoskeleton; membrane; nucleus	cell organization and biogenesis; regulation of biological process; response to stimulus		0	47.41	2.79	1	2	6.57023	2.79	1	2	680	77.7505	6.69775
IPI00330606.4	MAP-kinase activating death domain	2.79	27	2	2	4	catalytic activity	cytoplasm; membrane	cell death; metabolic process; regulation of biological process		1.17663e+06	36.36	2.79	2	2	7.35864	2.79	2	2	1577	174.996	6.07471
IPI00648537.5	Solute carrier family 24 (Sodium/potassium/calcium exchanger), member 2	2.79	2	1	1	2	metal ion binding; protein binding; transporter activity	membrane	cellular homeostasis; regulation of biological process; response to stimulus; transport		2.99565e+06	35.77	2.79	1	1	3.46797	2.79	1	1	645	71.7564	6.75635
IPI00230384.4	Isoform A of Semaphorin-3F	2.79	2	1	1	1	protein binding; receptor activity	extracellular; membrane	cell growth; cellular component movement; development; regulation of biological process; response to stimulus		0					3.42756	2.79	1	1	754	85.1347	8.04541
IPI00762727.2	Isoform 3 of Serine/threonine-protein kinase MARK2	2.77	15	1	1	2	catalytic activity; nucleotide binding		metabolic process		1.06902e+06	25.35	2.77	1	1	3.73961	2.77	1	1	722	80.7735	9.61279
IPI00117811.3	AP-3 complex subunit delta-1	2.75	1	2	2	4	transporter activity	cytoplasm; Golgi; membrane	cell organization and biogenesis; cellular component movement; regulation of biological process; transport		939111	44.6544	2.75	2	2	6.08031	2.75	2	2	1199	134.996	7.37158
IPI00754776.2	similar to Echinoderm microtubule associated protein like 2 isoform 7	2.74	1	1	1	1	protein binding				3203292	30.75	2.74	1	1					804	87.4438	7.13721
IPI00649987.1	Uncharacterized protein	2.74	3	1	1	1	catalytic activity; motor activity; nucleotide binding; protein binding; structural molecule activity	cytoplasm; cytoskeleton	cellular component movement; metabolic process; transport		24831492					2.2822	2.74	1	1	511	57.368	7.40088
IPI00885715.1	Protein	2.73	2	1	1	2	catalytic activity; metal ion binding; protein binding; RNA binding	cytoplasm; cytosol; nucleus	metabolic process; response to stimulus		1.22348e+06	48.1	2.73	1	1	3.16929	2.73	1	1	476	54.2807	6.20166
IPI00408582.2	Kinesin family member 3A, isoform CRA_b	2.72	5	1	1	6	catalytic activity; motor activity; nucleotide binding; protein binding	cytoplasm; cytoskeleton	cell organization and biogenesis; cellular component movement; metabolic process; regulation of biological process; response to stimulus		392192	98.33	2.72	1	3	11.6308	2.72	1	3	698	79.8058	6.63916
IPI00673967.1	Isoform 3 of Ankyrin repeat and sterile alpha motif domain-containing protein 1B	2.72	9	1	1	1	protein binding	cytoplasm; membrane; nucleus			453543	42.59	2.72	1	1					404	45.4492	8.20654
IPI00652871.1	Putative uncharacterized protein	2.7	2	1	1	3	protein binding; transporter activity	endoplasmic reticulum; membrane	cellular homeostasis; metabolic process; regulation of biological process; response to stimulus; transport		293147	31.31	2.7	1	2	2.99139	2.7	1	1	814	91.7583	7.98682
IPI00828766.1	Isoform 5 of Myosin-XVIIIa	2.7	11	2	2	4	catalytic activity; motor activity; nucleotide binding; protein binding; transporter activity	cytoplasm; cytoskeleton; Golgi; nucleus	cell differentiation; cell organization and biogenesis; transport		1.11313e+06	39.1327	2.7	2	2	6.62736	2.7	2	2	1704	193.927	5.71924
IPI00125899.1	Catenin beta-1	2.69	2	1	1	1	DNA binding; protein binding; structural molecule activity	cytoplasm; cytoskeleton; cytosol; membrane; nucleus	cell communication; cell death; cell differentiation; cell organization and biogenesis; cell proliferation; cellular component movement; metabolic process; regulation of biological process; response to stimulus; transport		1.98174e+06	23.61	2.69	1	1					781	85.4162	5.85889
IPI00170084.1	DCC-interacting protein 13-alpha	2.69	1	1	1	3	protein binding	cytosol; endosome; membrane; nucleus	cell proliferation; regulation of biological process		341701	31.7	2.69	1	1	8.21827	2.69	1	2	707	79.2784	5.41455
IPI00649885.3	Uncharacterized protein	2.68	2	1	1	1	catalytic activity; nucleotide binding	cytoplasm; membrane; mitochondrion; nucleus	metabolic process; regulation of biological process		692385					3.25605	2.68	1	1	634	68.5075	8.74854
IPI00875821.1;IPI00875821.3	SET binding factor 1	2.67	4	3	3	6	catalytic activity; enzyme regulator activity; protein binding	nucleus	metabolic process; regulation of biological process		761349	103.055	2.67	3	4	6.67847	1.65	2	2	1875	209.362	7.00537
IPI00889924.1;IPI00135068.2	translocase of inner mitochondrial membrane 44	2.65	2	1	1	2	nucleotide binding; protein binding; transporter activity	membrane; mitochondrion; organelle lumen	transport		0	58.23	2.65	1	1	3.4266	2.65	1	1	452	51.0593	8.1333
IPI00114802.1	Protein phosphatase 1A	2.62	7	1	1	1	catalytic activity; metal ion binding; protein binding; signal transducer activity	cytoplasm; cytosol; membrane; nucleus	metabolic process; regulation of biological process; response to stimulus		2.06537e+06	24.73	2.62	1	1					382	42.4057	5.36377
IPI00129015.1	Cysteine-rich with EGF-like domain protein 1	2.62	1	1	1	2	metal ion binding; protein binding	membrane			1.14262e+06	29.29	2.62	1	1	2.36528	2.62	1	1	420	45.687	5.021
IPI00134827.1	Isoform 2 of HHIP-like protein 2	2.62	2	1	1	1	catalytic activity	extracellular	metabolic process		321330	24.66	2.62	1	1					497	55.2773	9.71533
IPI00221581.1	Eukaryotic translation initiation factor 4B	2.62	1	1	1	1	nucleotide binding; RNA binding		metabolic process		3.32329e+06	23.34	2.62	1	1					611	68.7992	5.66846
IPI00330146.6	Isoform 1 of Nuclear fragile X mental retardation-interacting protein 2	2.6	2	1	1	1	catalytic activity; RNA binding	cytoplasm; membrane; nucleus; ribosome	metabolic process		1.12789e+07					2.45342	2.6	1	1	692	75.6107	8.70459
IPI00620460.5	Uncharacterized protein	2.58	4	1	1	1	protein binding	endosome; membrane	regulation of biological process		0					3.39167	2.58	1	1	891	99.8408	5.32568
IPI00314844.2	Twinfilin-1	2.57	2	1	1	2	catalytic activity; nucleotide binding; protein binding	cytoplasm; cytoskeleton	cell organization and biogenesis; metabolic process; regulation of biological process		2.97515e+06	44.35	2.57	1	1	2.76787	2.57	1	1	350	40.0545	6.66846
IPI00121977.3	Putative uncharacterized protein	2.55	3	1	1	2	protein binding	cytoplasm; cytoskeleton	regulation of biological process; transport		3.9582e+06	41	2.55	1	1	2.86147	2.55	1	1	509	57.0514	5.32568
IPI00465809.2	Kinesin-like protein KIF3B	2.54	2	1	1	4	catalytic activity; motor activity; nucleotide binding; protein binding	cytoplasm; cytoskeleton; cytosol; membrane	cell organization and biogenesis; cellular component movement; metabolic process; regulation of biological process		353050	52.6357	2.54	1	2	6.39024	2.54	1	2	747	85.2358	7.69385
IPI00114402.2	Hyaluronidase PH-20	2.54	1	1	1	1	catalytic activity	membrane	cell organization and biogenesis; metabolic process		2.05756e+06					2.49933	2.54	1	1	512	58.4608	8.1333
IPI00228504.5	Uncharacterized protein C6orf222 homolog	2.54	2	1	1	1					87086.8					3.10629	2.54	1	1	669	72.9252	9.01221
IPI00468100.5	piccolo isoform 2	2.53	6	5	5	8	metal ion binding; protein binding		cell organization and biogenesis; metabolic process; regulation of biological process; response to stimulus; transport		1.4494e+06	107.943	1.54	3	4	16.5938	1.4	3	4	4863	527.933	6.354
IPI00221725.2	coronin, actin binding protein, 2B	2.5	3	1	1	2	protein binding	cytoplasm; cytoskeleton; membrane	cell organization and biogenesis		1.99516e+06	36.02	2.5	1	1	2.74464	2.5	1	1	480	54.9012	8.26514
IPI00623371.2	Brevican core protein	2.49	2	1	1	1	protein binding	extracellular			4.95829e+06	32.26	2.49	1	1					883	95.953	4.91943
IPI00280252.1	Isoform 1 of Importin-11	2.46	2	1	1	2	protein binding; transporter activity	cytoplasm; nucleus	transport		211068	33.62	2.46	1	1	3.78384	2.46	1	1	975	112.344	5.26221
IPI00331236.4	Histone-lysine N-methyltransferase SETD7	2.46	1	1	1	2	catalytic activity; protein binding	chromosome; nucleus	cell organization and biogenesis; metabolic process; regulation of biological process		1.43e+06	38.22	2.46	1	1	2.38024	2.46	1	1	366	40.4811	4.65283
IPI00403058.1	Isoform 1 of Neutral alpha-glucosidase AB	2.44	2	1	1	1	catalytic activity; protein binding; RNA binding	endoplasmic reticulum; Golgi; membrane	metabolic process		3.12932e+06	26.62	2.44	1	1					944	106.844	6.06201
IPI00956923.1	Isoform 4 of Protein MICAL-3	2.42	3	1	1	1	catalytic activity; receptor activity; signal transducer activity; transporter activity	nucleus	metabolic process; regulation of biological process; transport		0					2.99509	2.42	1	1	1076	120.112	4.90674
IPI00753326.1;IPI00421137.4	Putative uncharacterized protein	2.41	5	2	2	4	catalytic activity; motor activity; nucleotide binding; protein binding	cytoplasm; cytoskeleton	cellular component movement; metabolic process; transport		2.73796e+06	59.3343	2.41	2	2	5.75432	2.41	2	2	956	109.207	6.18896
IPI00987514.1	hypothetical protein LOC667503	2.39	4	1	1	1					1.29932e+06					3.03403	2.39	1	1	1087	121.724	8.03076
IPI00129479.3	Phosphatidylinositol-5-phosphate 4-kinase type-2 gamma	2.38	1	1	1	2	catalytic activity; nucleotide binding; protein binding	cytoplasm; endoplasmic reticulum; membrane; nucleus	metabolic process		1.58441e+06	59.43	2.38	1	1	2.80025	2.38	1	1	421	47.3061	6.88818
IPI00987547.1	Uncharacterized protein	2.38	2	1	1	1	catalytic activity		metabolic process; regulation of biological process; transport		0					3.05707	2.38	1	1	1216	133.937	5.56689
IPI00649556.1	Isoform 7 of Disks large homolog 2	2.36	12	2	2	5	protein binding				3.01884e+06	87.0665	2.36	2	3	7.26121	1.64	1	2	976	109.094	6.27783
IPI00282762.1	Isoform 2 of Potassium voltage-gated channel subfamily D member 3	2.36	2	1	1	1	metal ion binding; protein binding; transporter activity	membrane	cell organization and biogenesis; regulation of biological process; transport		7.60692e+07					2.38053	2.36	1	1	636	71.3569	8.25049
IPI00387264.3	Baculoviral IAP repeat-containing protein 1g	2.35	5	1	1	1	enzyme regulator activity; metal ion binding; nucleotide binding	cytoplasm	cell death		4.25524e+06	21.17	2.35	1	1					1402	159.561	5.78271
IPI00322150.8	Thimet oligopeptidase	2.33	1	1	1	2	catalytic activity; metal ion binding	cytoplasm	metabolic process; regulation of biological process; response to stimulus		2.06725e+06	38.72	2.33	1	1	3.45022	2.33	1	1	687	77.9762	6.06201
IPI00331029.3	Sorting nexin-16	2.33	2	1	1	1	protein binding	cytoplasm; endosome; membrane; vacuole	cell communication; transport		1.92235e+06	26.08	2.33	1	1					344	38.7794	5.21143
IPI00855216.1	Isoform 2 of Guanine nucleotide-binding protein-like 1	2.33	2	1	1	1	nucleotide binding; transporter activity		transport		2.8396e+06	30.34	2.33	1	1					430	47.4257	4.86865
IPI00653297.2	Uncharacterized protein	2.33	1	1	1	1	protein binding		metabolic process; regulation of biological process		816069					2.3059	2.33	1	1	731	83.0846	8.63135
IPI00662028.1	Isoform 2 of Electrogenic sodium bicarbonate cotransporter 1	2.32	4	1	1	4	protein binding; transporter activity	membrane	transport		2.81324e+06	35.62	2.32	1	1	10.426	2.32	1	3	1035	116.107	6.87354
IPI00653038.2	ATP-binding cassette, sub-family B (MDR/TAP), member 5	2.31	1	1	1	1	catalytic activity; nucleotide binding; transporter activity	membrane	metabolic process; transport		0					3.03033	2.31	1	1	1255	137.31	7.94287
IPI00853823.2	Rap guanine nucleotide exchange factor (GEF) 2	2.28	2	2	2	4	enzyme regulator activity; nucleotide binding; protein binding	cytoplasm; endosome; membrane	cell differentiation; cell organization and biogenesis; cellular component movement; development; regulation of biological process; response to stimulus		1.07599e+06	57.3426	2.28	2	2	5.93408	2.28	2	2	1494	166.324	6.63916
IPI00330332.4	Diacylglycerol kinase zeta	2.26	3	1	1	1	catalytic activity; enzyme regulator activity; metal ion binding; nucleotide binding; protein binding	cytoplasm; membrane; nucleus	metabolic process; regulation of biological process; response to stimulus		431277					3.69488	2.26	1	1	929	103.965	8.08936
IPI00469332.3	E3 ubiquitin-protein ligase NEDD4-like isoform 2	2.22	6	1	1	2	catalytic activity; protein binding	cytoplasm; membrane	metabolic process; regulation of biological process; response to stimulus		391260					6.2679	2.22	1	2	855	98.3938	6.1001
IPI00762507.2	Isoform 1 of IQ motif and SEC7 domain-containing protein 1	2.19	4	1	1	2	protein binding	membrane	regulation of biological process		1.07181e+06	44.26	2.19	1	1	3.1713	2.19	1	1	961	107.948	7.13721
IPI00458156.1	Putative uncharacterized protein	2.19	1	1	1	1	catalytic activity; metal ion binding; nucleotide binding; protein binding	chromosome; cytoplasm; cytoskeleton; nucleus	cell division; cell organization and biogenesis; metabolic process; regulation of biological process		10784526					2.30887	2.19	1	1	366	42.3797	8.14795
IPI00229509.2;IPI01008141.1	Isoform PLEC-1I of Plectin-1	2.18	22	4	4	8	protein binding	cytoskeleton			1.80968e+07	69.39	1.72	3	5	10.0824	1.03	2	3	4544	517.111	5.8208
IPI00227843.6	Isoform Short of Tripeptidyl-peptidase 2	2.16	2	1	1	2	catalytic activity	cytoplasm; nucleus	metabolic process		257567	44.21	2.16	1	1	3.8317	2.16	1	1	1249	138.376	6.37939
IPI00923689.2	multimerin-1 isoform b	2.15	2	1	1	1	protein binding	extracellular			2.73286e+06					3.34772	2.15	1	1	1209	135.795	7.69385
IPI00226234.5	Phospholipase A-2-activating protein	2.14	1	1	1	1	enzyme regulator activity; protein binding		defense response; regulation of biological process; response to stimulus		163736	19.23	2.14	1	1					794	87.1796	6.13818
IPI00131216.1	Liver carboxylesterase 22	2.14	1	1	1	1	catalytic activity	endoplasmic reticulum; organelle lumen	metabolic process		2.90023e+06					2.27569	2.14	1	1	562	61.5426	6.15088
IPI00453776.1	Early endosome antigen 1	2.13	3	1	1	2	metal ion binding; protein binding	cytoplasm; cytosol; endosome; membrane	cell organization and biogenesis; transport		0	23.22	2.13	1	1	3.94288	2.13	1	1	1411	160.817	5.77002
IPI00122131.1	Ras and Rab interactor 1	2.1	1	1	1	2	enzyme regulator activity; protein binding	cytoplasm; cytoskeleton; membrane	regulation of biological process; response to stimulus; transport		553908	35	2.1	1	1	5.10653	2.1	1	1	763	82.9622	8.71924
IPI00420231.4	X-prolyl aminopeptidase (Aminopeptidase P) 1, soluble, isoform CRA_b	2.1	3	1	1	2	catalytic activity; metal ion binding; protein binding	cytoplasm; cytosol	metabolic process		2.98148e+06	22.79	2.1	1	1	2.54682	2.1	1	1	666	74.5126	5.8335
IPI00338309.4	ryanodine receptor 2, cardiac	2.09	1	3	5	6	metal ion binding; protein binding; transporter activity	cytoplasm; endoplasmic reticulum; membrane	cell communication; cell death; cellular homeostasis; development; regulation of biological process; response to stimulus; transport		977365	43.719	2.09	5	6					4966	564.458	6.0874
IPI00112920.4	Talpid3 protein isoform 2	2.09	2	1	1	1	protein binding	cytoplasm; cytoskeleton	cell organization and biogenesis; regulation of biological process; response to stimulus		0					3.10096	2.09	1	1	1432	156.809	6.44287
IPI00123276.1	MOSC domain-containing protein 2, mitochondrial	2.07	1	1	1	1	catalytic activity; metal ion binding	membrane; mitochondrion	metabolic process		3.10521e+06	42.15	2.07	1	1					338	38.1696	8.67529
IPI00655175.2	Isoform 1 of Bifunctional protein NCOAT	2.07	2	1	1	1	catalytic activity	cytoplasm; membrane; mitochondrion; nucleus	cell death; cell organization and biogenesis; metabolic process; regulation of biological process; response to stimulus; transport		537513					3.45349	2.07	1	1	916	103.096	4.91943
IPI00230151.1	Isoform S-MAG of Myelin-associated glycoprotein	2.06	3	1	1	2	protein binding	membrane			3.71479e+06	57.6	2.06	1	1	3.81278	2.06	1	1	582	64.2271	5.08447
IPI00828228.1	nucleolar transcription factor 1 isoform 2	2.06	5	1	1	1	DNA binding; protein binding; RNA binding	nucleus	metabolic process; regulation of biological process		4.84937e+06					2.33969	2.06	1	1	727	84.9568	5.5542
IPI00132089.2	Putative uncharacterized protein	2.05	2	1	1	2	catalytic activity	cytoplasm; cytosol; membrane; nucleus	metabolic process		4.00882e+06	26.63	2.05	1	1	3.16005	2.05	1	1	731	82.7459	5.89697
IPI00875833.2	Monofunctional C1-tetrahydrofolate synthase, mitochondrial	2.05	2	1	1	5	catalytic activity; nucleotide binding; protein binding	membrane; mitochondrion	metabolic process		746447	44.77	2.05	1	2	9.49957	2.05	1	3	977	105.662	7.02002
IPI00454104.1	Isoform 1 of Protein scribble homolog	2.05	2	1	1	1	protein binding	cytoplasm; cytosol; membrane	cell death; cell differentiation; cell organization and biogenesis; cell proliferation; cellular component movement; development; regulation of biological process; response to stimulus; transport		6.29648e+06					3.02476	2.05	1	1	1612	173.952	5.12256
IPI00918400.2	Uncharacterized protein	2.04	2	1	1	1	protein binding; RNA binding	nucleus	metabolic process		2.00337e+07					2.33066	2.04	1	1	786	86.5345	6.81494
IPI00929758.1;IPI00465786.4	talin 1	2.01	2	2	2	4	protein binding; structural molecule activity	cell surface; cytoplasm; cytoskeleton; membrane	cell organization and biogenesis		627443	55.65	2.01	2	3	3.28109	1.18	1	1	2541	269.653	6.17627
IPI00274469.2	Nuclear factor related to kappa-B-binding protein	2.01	1	1	1	2	DNA binding; protein binding	nucleus	metabolic process; regulation of biological process; response to stimulus		0					2.29287	2.01	1	2	1296	138.678	9.21729
IPI00649708.1	P140 gene	2	7	1	1	1	protein binding	cytoplasm; cytoskeleton; membrane	cell organization and biogenesis; regulation of biological process; transport		2.50918e+06	43.7	2	1	1					1198	129.676	9.36377
IPI00882287.1	Etfdh protein	1.98	2	1	1	1	catalytic activity; metal ion binding	membrane; mitochondrion	metabolic process; response to stimulus; transport		2.93242e+06	35.71	1.98	1	1					556	61.122	6.82959
IPI00986887.1	Uncharacterized protein	1.98	5	1	1	1	protein binding	cytoplasm	cell growth; metabolic process; regulation of biological process; response to stimulus		261200					2.65912	1.98	1	1	756	86.5301	5.77002
IPI00123958.2	Protein Spindly	1.97	1	1	1	1	protein binding	chromosome; cytoplasm; cytoskeleton; nucleus	cell division; cell organization and biogenesis		8.42957e+07					2.40898	1.97	1	1	608	70.1929	5.99854
IPI00128152.1	Multidrug resistance protein 1	1.96	3	1	1	4	catalytic activity; nucleotide binding; transporter activity	membrane; mitochondrion	metabolic process; response to stimulus; transport		596371	45.6782	1.96	1	2	8.71061	1.96	1	2	1276	140.905	8.33838
IPI00410982.1	Isoform 2C of Voltage-dependent calcium channel subunit alpha-2/delta-1	1.95	6	1	1	3	metal ion binding; protein binding; transporter activity	endoplasmic reticulum; membrane	regulation of biological process; transport		1.31283e+06	77.62	1.95	1	2	4.12849	1.95	1	1	1079	121.888	5.17334
IPI00453863.3	Isoform 1 of Protein EFR3 homolog A	1.95	3	1	1	1	protein binding	cytoskeleton; membrane			72394.8	26.21	1.95	1	1					819	92.5537	6.82959
IPI00553250.1	Isoform 2 of Serine/threonine-protein phosphatase 1 regulatory subunit 10	1.95	3	1	1	1	DNA binding; metal ion binding	nucleus	metabolic process		0					2.54965	1.95	1	1	874	92.9933	9.15869
IPI00761641.1	sodium channel, voltage-gated, type II, alpha 1	1.94	4	2	2	4	metal ion binding; protein binding; transporter activity	membrane	cell death; regulation of biological process; response to stimulus; transport		408497	50.9228	1.94	2	2	7.17512	1.94	2	2	2006	227.797	5.66846
IPI00270806.4	Uncharacterized protein C3orf20 homolog	1.93	1	1	1	1		cytoplasm; membrane			1.40561e+06					2.43406	1.93	1	1	933	104.161	9.33447
IPI00928012.1;IPI00118191.3	protein tyrosine phosphatase, receptor type, N polypeptide 2	1.9	3	1	1	2	catalytic activity; protein binding	cytoplasm; membrane; organelle lumen	metabolic process; regulation of biological process		253998	21.95	1.9	1	1	3.02779	1.9	1	1	1001	111.427	5.94775
IPI00626469.1	MKIAA0285 protein	1.89	3	1	1	2	catalytic activity		metabolic process		732256	29.75	1.89	1	1	2.35747	1.89	1	1	528	57.2196	7.84033
IPI00877197.3	Uncharacterized protein	1.88	1	1	1	1	protein binding	membrane			0					3.2367	1.88	1	1	1703	185.615	5.52881
IPI00417064.1	Relaxin receptor 1	1.85	1	1	1	1	metal ion binding; protein binding; receptor activity; signal transducer activity	membrane	cell differentiation; cell organization and biogenesis; regulation of biological process; response to stimulus		0					2.38665	1.85	1	1	758	86.8995	8.26514
IPI00758400.1	Titin	1.84	9	1	1	1	catalytic activity; metal ion binding; nucleotide binding; protein binding; structural molecule activity	chromosome; cytoplasm; Golgi; nucleus	cell organization and biogenesis; metabolic process; regulation of biological process; response to stimulus		1.61411e+07	22.63	1.84	1	1					544	61.5208	5.65576
IPI00553576.3;IPI00135646.2	ATP-binding cassette, sub-family D, member 3	1.82	2	1	1	2	catalytic activity; nucleotide binding; protein binding; transporter activity	membrane; mitochondrion; organelle lumen	cell organization and biogenesis; metabolic process; transport		556204	24.25	1.82	1	1	2.67336	1.82	1	1	659	75.4263	9.26123
IPI00116996.1	IgE-binding protein	1.8	1	1	1	1	protein binding		metabolic process		3.78464e+07	24.89	1.8	1	1					557	62.7081	9.30518
IPI00169775.6	gemin 4	1.8	1	1	1	1		cytosol; membrane	cell organization and biogenesis		0					2.30704	1.8	1	1	1058	120.101	5.14795
IPI00830597.2	Uncharacterized protein	1.77	1	1	1	1	catalytic activity; metal ion binding; protein binding	extracellular	metabolic process		1.98317e+06					3.81865	1.77	1	1	1753	192.641	7.63525
IPI00626620.2	Sec24 related gene family, member C isoform 2	1.76	4	1	1	1	metal ion binding	nucleus	transport		1.58991e+06					3.10598	1.76	1	1	1020	111.542	6.7417
IPI00886310.1	Isoform 2 of WASH complex subunit FAM21	1.76	3	1	1	1	catalytic activity; metal ion binding	cytoplasm	metabolic process		0					3.13682	1.76	1	1	1248	136	4.7417
IPI00130390.5	Isoform 3 of Kinesin-like protein KIF1B	1.74	17	2	2	4	catalytic activity; motor activity; nucleotide binding; protein binding		cellular component movement		732616	63.6517	1.74	2	2	5.37794	1.74	2	2	1150	130.042	8.33838
IPI00130420.1	Hepatocyte growth factor receptor	1.74	2	1	1	1	catalytic activity; nucleotide binding; protein binding; receptor activity; signal transducer activity	cytoplasm; membrane	cell communication; cell differentiation; cell proliferation; cellular component movement; development; metabolic process; regulation of biological process; response to stimulus		23950673					3.07528	1.74	1	1	1379	153.451	7.04932
IPI00918137.1	Heterogeneous nuclear ribonucleoprotein M	1.72	4	1	1	2	nucleotide binding; protein binding; RNA binding	membrane; nucleus; spliceosomal complex	metabolic process		2.83288e+06	40.8	1.72	1	1	3.20992	1.72	1	1	640	68.1166	8.32373
IPI00830860.1	CLIP-associating protein CLASP2 isoform b	1.71	5	1	1	4	protein binding	chromosome; cytoplasm; cytoskeleton; Golgi; membrane	cell division; cell organization and biogenesis; cellular component movement; regulation of biological process		1.21136e+06	60.1533	1.71	1	2	8.17345	1.71	1	2	1287	140.794	8.68994
IPI00380122.3	Histone acetyltransferase MYST3	1.7	1	1	1	1	catalytic activity; DNA binding; metal ion binding; protein binding	chromosome; Golgi; nucleus	cell differentiation; cell organization and biogenesis; metabolic process; regulation of biological process; response to stimulus		7.88416e+06					3.32188	1.7	1	1	2003	224.776	5.57959
IPI00649393.1	Neurofibromatosis 1	1.69	3	1	1	2	enzyme regulator activity; protein binding	cytoplasm; membrane; nucleus	cell communication; cell differentiation; cell organization and biogenesis; metabolic process; regulation of biological process; response to stimulus		196702	25.36	1.69	1	1	2.36757	1.69	1	1	826	92.1458	8.14795
IPI00654019.1	TD and POZ domain containing-like	1.68	2	1	1	1	protein binding				1.24771e+06	33.1	1.68	1	1					357	40.7981	6.18896
IPI00420801.1	F-box only protein 42	1.67	1	1	1	1	protein binding				0	20.02	1.67	1	1					717	77.7275	7.57666
IPI00320698.3	Sodium-coupled neutral amino acid transporter 4	1.65	1	1	1	1	transporter activity	membrane	transport		1.06272e+07	20.54	1.65	1	1					547	60.4242	6.46826
IPI00420706.4	Leucine-rich PPR motif-containing protein, mitochondrial	1.65	2	1	1	4	DNA binding; protein binding; RNA binding	chromosome; cytoplasm; cytoskeleton; membrane; mitochondrion; nucleus	metabolic process; regulation of biological process; transport		511456	49.3333	1.65	1	2	7.31025	1.65	1	2	1392	156.516	6.82959
IPI00762692.3	Isoform 2 of Cancer susceptibility candidate protein 1	1.62	5	1	1	1					1.59147e+06					2.28732	1.62	1	1	679	79.1193	5.07178
IPI00989889.1	Uncharacterized protein	1.57	3	1	1	1	protein binding	cytoplasm; cytoskeleton; membrane	regulation of biological process		761962					3.17144	1.57	1	1	1398	156.57	6.58057
IPI00420570.2	neurofascin isoform 4 precursor	1.56	4	1	1	1	protein binding	membrane	cell organization and biogenesis; cellular component movement; transport		4.1295e+06	24.27	1.56	1	1					1157	130.163	6.84424
IPI00929837.1	HGF-regulated tyrosine kinase substrate isoform 1	1.56	2	1	1	1	metal ion binding	cytoplasm	transport		2.69406e+06	24.32	1.56	1	1					767	85.8529	7.47412
IPI00467223.1	NCK-interacting protein with SH3 domain	1.54	1	1	1	2	protein binding	nucleus			1.51176e+06	41.24	1.54	1	1	2.84532	1.54	1	1	714	78.5225	6.04932
IPI00918055.1	DEAH (Asp-Glu-Ala-His) box polypeptide 33	1.49	2	1	1	2	catalytic activity; DNA binding; nucleotide binding; protein binding; RNA binding	nucleus	regulation of biological process		6.08082e+06	35.1469	1.49	1	2					673	75.5813	8.79248
IPI00850747.1	Isoform 2 of Lysine-specific demethylase 5D	1.48	2	1	1	1	catalytic activity; DNA binding; metal ion binding; protein binding	nucleus	cell organization and biogenesis; metabolic process		2488900					2.31512	1.48	1	1	1150	131.312	5.85889
IPI00469486.2	Isoform 2 of Protein MON2 homolog	1.46	3	1	1	1			transport		0					3.22737	1.46	1	1	1708	188.16	6.0874
IPI00122522.1	Gamma-glutamyltranspeptidase 1	1.41	1	1	1	1	catalytic activity	membrane	metabolic process; regulation of biological process; response to stimulus		867394	20.15	1.41	1	1					568	61.5238	7.15186
IPI00403618.4	Uncharacterized protein C6orf174 homolog	1.38	1	1	1	1		membrane	regulation of biological process		761305					2.63712	1.38	1	1	945	103.416	6.13818
IPI00331064.7	voltage-dependent R-type calcium channel subunit alpha-1E	1.36	1	1	1	1	metal ion binding; protein binding; transporter activity	membrane	cellular component movement; defense response; regulation of biological process; response to stimulus; transport		4.55869e+06					3.24433	1.36	1	1	2273	257.037	8.22119
IPI00880270.1	Isoform 2 of Centrosomal protein of 128 kDa	1.36	2	1	1	1	catalytic activity; motor activity; protein binding	cytoplasm; cytoskeleton	metabolic process		0					2.55785	1.36	1	1	1026	120.119	6.39209
IPI00974777.1	Uncharacterized protein	1.35	2	1	1	1	catalytic activity; motor activity; protein binding	cytoskeleton	cell organization and biogenesis; metabolic process		10783231					2.61295	1.35	1	1	1184	135.663	5.85889
IPI00129924.6	Uncharacterized protein KIAA1462	1.29	1	1	1	1					0					2.30948	1.29	1	1	1320	144.708	6.52197
IPI00626271.3	Isoform 2 of Probable helicase senataxin	1.28	2	1	1	1	catalytic activity; nucleotide binding				1.05202e+06					3.15673	1.28	1	1	2265	253.161	7.84033
IPI00606716.2	Isoform 2 of Tyrosine-protein phosphatase non-receptor type 23	1.24	2	1	1	2	catalytic activity; protein binding	cytoplasm	cell organization and biogenesis; metabolic process		372010	32.94	1.24	1	1	4.67311	1.24	1	1	1690	184.844	6.75635
IPI00330113.4	HEAT repeat containing 7A isoform 2	1.23	2	1	1	1	protein binding				0					3.15597	1.23	1	1	1631	180.71	6.3667
IPI00338309.5	Cardiac Ca2+ release channel	1.23	1	1	3	4	metal ion binding; protein binding; transporter activity	cytoplasm; endoplasmic reticulum; membrane	cell communication; cell death; cellular homeostasis; development; regulation of biological process; response to stimulus; transport		918891					14.9356	1.23	3	4	4967	564.539	6.11279
IPI00467347.2	Isoform 4 of BCL-6 corepressor	1.23	4	1	1	1	catalytic activity; DNA binding; protein binding	nucleus	cell organization and biogenesis; metabolic process; regulation of biological process		0					2.48317	1.23	1	1	1707	186.594	6.87354
IPI00380440.2	hypothetical protein LOC381590	1.22	1	1	1	1					6.0752e+06	20.72	1.22	1	1					493	57.4493	6.12549
IPI00480321.2	Glucocorticoid receptor DNA-binding factor 1	1.2	1	1	1	2	DNA binding; enzyme regulator activity; nucleotide binding; transporter activity	cytoplasm; cytoskeleton; nucleus	metabolic process; regulation of biological process; response to stimulus; transport		379875	38.51	1.2	1	1	3.82406	1.2	1	1	1499	170.285	6.60986
IPI00121142.1	Isoform 2 of Tetratricopeptide repeat protein 8	1.19	3	1	1	1	protein binding	cytoplasm; cytoskeleton; membrane	cell differentiation; cell organization and biogenesis; cellular component movement; regulation of biological process; transport		407282	23.8	1.19	1	1					505	57.3689	7.1958
IPI00411022.1	BAP28 protein	1.17	1	1	1	1	RNA binding	membrane; mitochondrion; nucleus			2.76912e+06	26.67	1.17	1	1					2143	241.917	6.97607
IPI00776290.1	Uncharacterized protein	1.16	5	1	1	1	DNA binding; protein binding	chromosome; membrane; nucleus	cell differentiation; cell proliferation; metabolic process; regulation of biological process		0					3.2418	1.16	1	1	2332	253.704	7.56201
IPI00468568.3	tuberous sclerosis 2 isoform 2	1.15	15	1	1	4	enzyme regulator activity; protein binding	cytoplasm; cytoskeleton; cytosol; Golgi; membrane; nucleus	cell organization and biogenesis; defense response; regulation of biological process; response to stimulus; transport		247956	25.712	1.15	1	2	7.2145	1.15	1	2	1742	193.976	6.88818
IPI00817040.1	eukaryotic translation initiation factor 4, gamma 2 isoform 2	1.15	3	1	1	2	DNA binding; protein binding; RNA binding	cytoplasm; membrane	metabolic process; regulation of biological process		692579	45.06	1.15	1	1	2.76983	1.15	1	1	868	97.8586	6.99072
IPI00605455.5	myosin XVIIIb	1.15	1	1	1	1	catalytic activity; motor activity; nucleotide binding; protein binding	cytoplasm; cytoskeleton; nucleus	cell differentiation; cell organization and biogenesis; metabolic process		0					3.47933	1.15	1	1	2605	288.705	6.66846
IPI00621824.5	Senp6 protein	1.14	1	1	1	1	catalytic activity; metal ion binding	cytoplasm; nucleus	metabolic process; regulation of biological process		2406419					2.51446	1.14	1	1	1139	127.759	6.69775
IPI00776083.2	Kalirin, RhoGEF kinase	1.13	6	1	1	1	protein binding		regulation of biological process		140997	27.74	1.13	1	1					1422	164.194	6.15088
IPI00649156.4	IBR domain containing 3	1.12	1	1	1	1	metal ion binding; protein binding				4.11495e+06	23.44	1.12	1	1					804	85.2617	6.49365
IPI00762596.3	Isoform 2 of Inverted formin-2	1.11	2	1	1	1	protein binding		cell organization and biogenesis		252381	29.18	1.11	1	1					1264	137.41	5.31299
IPI00675897.2	tripartite motif-containing 55	1.1	1	1	1	1	metal ion binding; protein binding	cytoskeleton	cell organization and biogenesis		1.90063e+06	26.48	1.1	1	1					545	60.1001	4.69092
IPI00749669.1	Isoform 2 of STE20-like serine/threonine-protein kinase	1.08	2	1	1	1	catalytic activity; nucleotide binding; protein binding	cytoplasm; membrane	cell death; metabolic process		1.16795e+06					2.52288	1.08	1	1	1202	137.629	5.08447
IPI00831515.3	Isoform 3 of Protein PRRC2C	1.08	6	1	1	1					1.12542e+07					3.26677	1.08	1	1	2586	282.911	9.01221
IPI00137087.5	ADP-ribosylation factor guanine nucleotide-exchange factor 2	1.06	1	1	1	1	protein binding	cytoplasm; cytoskeleton; cytosol; endosome; Golgi; membrane	cell organization and biogenesis; metabolic process; regulation of biological process; response to stimulus; transport		350466	23.38	1.06	1	1					1792	202.11	6.55127
IPI00331711.3	Breast cancer type 1 susceptibility protein homolog	1.05	2	1	1	1	catalytic activity; DNA binding; metal ion binding; protein binding; RNA binding	chromosome; cytoplasm; membrane; nucleus; organelle lumen	cell organization and biogenesis; metabolic process; regulation of biological process; response to stimulus		3.49568e+07					3.0247	1.05	1	1	1812	198.546	5.68115
IPI00553593.1	Isoform 2 of Tenascin-R	1.03	3	1	1	1	protein binding		regulation of biological process; response to stimulus		1.9015e+06	34.52	1.03	1	1					1268	139.615	4.90674
IPI00284521.9	dedicator of cyto-kinesis 3	0.99	1	1	1	1	nucleotide binding; protein binding	cytoplasm	regulation of biological process; response to stimulus		354662	33.67	0.99	1	1					2030	233.128	6.99072
IPI00387223.2	Hermansky-Pudlak syndrome 6 protein homolog	0.99	2	1	1	1	protein binding	cytoplasm; endoplasmic reticulum; endosome; membrane	cell differentiation; cell organization and biogenesis; coagulation		2.22485e+06	27.44	0.99	1	1					805	87.2521	6.80029
IPI00876476.2	284 kDa protein	0.97	2	1	1	1	catalytic activity; metal ion binding; protein binding	chromosome; nucleus	cell organization and biogenesis; development; metabolic process; regulation of biological process		326866					2.99066	0.97	1	1	2588	283.868	7.86963
IPI00776296.1	Uncharacterized protein	0.95	2	1	1	1	nucleotide binding; protein binding		regulation of biological process; response to stimulus		2674508					3.20432	0.95	1	1	1902	218.104	7.76709
IPI00465600.2	Isoform 2 of Microtubule-associated serine/threonine-protein kinase 4	0.91	3	1	1	1	catalytic activity; metal ion binding; nucleotide binding; protein binding		metabolic process		8.28625e+06	28.58	0.91	1	1					1215	134.932	6.62451
IPI00856453.1	Eif4g1 protein	0.9	4	1	1	1	DNA binding; enzyme regulator activity; protein binding; RNA binding	cytoplasm	regulation of biological process		38667	22.32	0.9	1	1					1553	171.178	5.33838
IPI00122845.11	remodeling and spacing factor 1	0.9	1	1	1	1	metal ion binding; protein binding; RNA binding	nucleus	cell organization and biogenesis; metabolic process; regulation of biological process		677381					2.81434	0.9	1	1	1441	161.651	5.021
IPI00991059.1	Uncharacterized protein	0.88	2	1	1	1	protein binding; receptor activity; signal transducer activity	membrane	regulation of biological process; response to stimulus		0					2.49694	0.88	1	1	1708	187.111	7.09326
IPI00128358.1	Insulin receptor	0.87	1	1	1	1	catalytic activity; nucleotide binding; protein binding; receptor activity; signal transducer activity	cytosol; endosome; membrane; nucleus	cell organization and biogenesis; metabolic process; regulation of biological process; response to stimulus		7.73566e+06	25.52	0.87	1	1					1372	155.54	5.94775
IPI00660087.2	Uncharacterized protein	0.87	1	1	1	1		membrane			0					3.00971	0.87	1	1	3214	358.324	6.78564
IPI00988120.1	Uncharacterized protein	0.86	1	1	1	1					0					2.47194	0.86	1	1	1637	180.92	8.70459
IPI00405760.2	Putative splicing factor, arginine/serine-rich 14	0.84	1	1	1	1	RNA binding	nucleus	metabolic process		3.90404e+06	22.36	0.84	1	1					1067	118.029	8.30908
IPI00604947.5;IPI00943997.1	triple functional domain	0.81	4	1	1	2	catalytic activity; nucleotide binding; protein binding	cytoplasm; membrane	metabolic process; regulation of biological process		1.47099e+06	30.05	0.81	1	1	3.98907	0.81	1	1	3103	347.73	6.354
IPI00515713.7	polycystic kidney disease 1 like 1	0.8	1	1	1	1	protein binding; transporter activity	membrane	response to stimulus; transport		31313679					2.98048	0.8	1	1	2615	290.657	6.91748
IPI00848513.2	spectrin beta chain, brain 4	0.79	2	1	1	1	protein binding				0					2.99708	0.79	1	1	3663	418.29	6.3667
IPI00850851.1	small subunit processome component 20 homolog	0.79	1	1	1	1	RNA binding	nucleus	metabolic process		3.63366e+06					3.10706	0.79	1	1	2789	317.671	8.08936
IPI00330225.2	dynein, axonemal, heavy chain 9 isoform 5	0.78	2	1	1	1	catalytic activity; metal ion binding; motor activity; nucleotide binding		cellular component movement; transport		99178.8	23.68	0.78	1	1					4484	512.019	5.90967
IPI00405977.6	Microtubule-actin crosslinking factor 1	0.76	7	1	1	1	catalytic activity; metal ion binding; protein binding		metabolic process; regulation of biological process		366404	26.41	0.76	1	1					4466	508.059	5.38916
IPI00111523.5	DNA helicase B	0.74	1	1	1	1	catalytic activity; nucleotide binding; receptor activity; signal transducer activity		metabolic process		2.52892e+07	24.89	0.74	1	1					1074	121.407	5.8208
IPI00229642.2	Isoform 1 of G-protein coupled receptor-associated sorting protein 1	0.74	1	1	1	1	protein binding	cytoplasm; nucleus	metabolic process; regulation of biological process; transport		0	23.01	0.74	1	1					1347	151.65	5.08447
IPI00918327.1	Fc fragment of IgG binding protein	0.74	1	1	1	2	protein binding				1.38245e+07					5.64254	0.74	1	2	2583	275.043	5.03369
IPI00929894.1;IPI00268673.6	FK506 binding protein 12-rapamycin associated protein 1	0.67	2	1	1	2	catalytic activity; DNA binding; nucleotide binding; protein binding	cytoplasm; cytosol; endoplasmic reticulum; Golgi; membrane; mitochondrion; nucleus; vacuole	cell communication; cell growth; cell organization and biogenesis; metabolic process; regulation of biological process; response to stimulus		392089	23.84	0.67	1	1	3.45874	0.67	1	1	2549	288.605	7.1665
IPI00876506.1	Isoform 2 of G-protein coupled receptor 98	0.67	1	1	1	1			cell communication		6.72418e+06					2.55001	0.67	1	1	2238	243.849	4.56396
IPI00227871.4	interferon-induced very large GTPase 1	0.66	2	1	1	2	catalytic activity				8.58329e+06					5.00122	0.66	1	2	2427	280.605	6.56592
IPI00894663.1	Carbamoyl-phosphate synthetase 1	0.6	2	1	1	2	catalytic activity; metal ion binding; nucleotide binding; protein binding	cytoplasm; membrane; mitochondrion; nucleus	metabolic process; regulation of biological process; response to stimulus		2.47978e+07	27.0367	0.6	1	2					1160	127.272	6.63916
IPI00320831.3	Isoform 3 of Neurobeachin	0.59	3	1	1	2	protein binding	cytosol; membrane	transport		902103	22.91	0.59	1	1	3.45595	0.59	1	1	2904	322.998	6.15088
IPI00762814.3	hypothetical protein LOC269700 isoform 1	0.56	1	1	1	2	catalytic activity; protein binding		metabolic process		243553	23.07	0.56	1	1	3.45185	0.56	1	1	4126	452.277	6.17627
IPI00354300.5	zinc finger protein 469	0.56	2	1	1	1					0					3.12998	0.56	1	1	3765	403.142	8.07471
IPI00750189.5	Isoform 2 of Dynein heavy chain 8, axonemal	0.5	2	1	1	1	catalytic activity; motor activity; nucleotide binding		cellular component movement		0					3.21753	0.5	1	1	4202	479.848	6.12549
IPI00874417.1	DNA polymerase theta isoform 1	0.35	2	1	1	1	catalytic activity; DNA binding; nucleotide binding		metabolic process; response to stimulus		3.01362e+06	20.75	0.35	1	1					2544	280.537	7.34229
IPI00845851.1	Isoform 1 of Nesprin-2	0.17	1	1	1	1	protein binding	cytoplasm; cytoskeleton; endoplasmic reticulum; membrane; mitochondrion; nucleus; organelle lumen	cell organization and biogenesis; cellular component movement; regulation of biological process		0					2.47227	0.17	1	1	6874	782.238	5.32568
IPI00320459.2	Epiplakin	0.12	1	1	1	1	RNA binding	cytoplasm; cytoskeleton			1.32156e+07	33.82	0.12	1	1					6548	724.183	6.07471
sample 2
IPI00928574.1	Protein	84.16	1	1	7	38	catalytic activity; nucleotide binding; protein binding; signal transducer activity	membrane	metabolic process; regulation of biological process; response to stimulus		8.76826e+07	877.704	84.16	7	20	70.5667	70.3	6	18	101	11.4354	4.81787
IPI00110658.1	Putative uncharacterized protein	83.8	3	8	8	27	antioxidant activity; catalytic activity; metal ion binding; protein binding; transporter activity	membrane	transport		1.25904e+08	365.855	83.8	8	17	38.6058	57.75	6	10	142	15.1928	8.82178
IPI00117352.1	Tubulin beta-5 chain	83.11	2	5	29	232	catalytic activity; nucleotide binding; protein binding; structural molecule activity	cytoplasm; cytoskeleton; cytosol; membrane; nucleus	cell organization and biogenesis; cellular component movement; metabolic process		9.60987e+08	3697.67	83.11	29	123	396.711	81.31	27	109	444	49.639	4.89404
IPI00169463.1	Tubulin beta-2C chain	82.92	5	1	29	225	catalytic activity; nucleotide binding; RNA binding; structural molecule activity	cytoplasm; cytoskeleton; membrane; nucleus	cell organization and biogenesis; cellular component movement; metabolic process		9.60987e+08	3483.06	82.92	28	119	385.569	81.12	28	106	445	49.799	4.89404
IPI00338039.1	Tubulin beta-2A chain	82.92	3	2	29	228	catalytic activity; nucleotide binding; structural molecule activity	cytoplasm; cytoskeleton; membrane; nucleus	cell organization and biogenesis; cellular component movement; metabolic process		9.60987e+08	3517.01	82.92	28	121	387.493	72.36	27	107	445	49.875	4.89404
IPI00109061.1	Tubulin beta-2B chain	82.92	3	1	29	224	catalytic activity; nucleotide binding; structural molecule activity	cytoplasm; cytoskeleton; membrane; nucleus	cell organization and biogenesis; cellular component movement; metabolic process		9.60987e+08	3442.33	82.92	28	119	381.509	81.12	28	105	445	49.9209	4.89404
IPI00109073.5	Tubulin beta-4 chain	81.31	1	6	27	226	catalytic activity; nucleotide binding; structural molecule activity	cytoplasm; cytoskeleton; membrane; nucleus	cell organization and biogenesis; cellular component movement; metabolic process		9.60987e+08	3808.89	81.31	27	122	382.477	81.31	26	104	444	49.5539	4.88135
IPI00129519.3	Brain acid soluble protein 1	79.65	2	14	14	65	DNA binding; protein binding	cytoplasm; membrane; nucleus	cell differentiation; regulation of biological process		9.18572e+07	1141.43	79.65	14	36	116.105	53.1	9	29	226	22.0736	4.51318
IPI00468481.2	ATP synthase subunit beta, mitochondrial	78.45	1	30	30	189	catalytic activity; metal ion binding; nucleotide binding; protein binding; receptor activity; transporter activity	cell surface; membrane; mitochondrion; nucleus	cell differentiation; cellular homeostasis; metabolic process; regulation of biological process; transport		2.8864e+08	3388.12	78.45	29	105	331.323	71.83	28	84	529	56.2655	5.33838
IPI00114375.2	Dihydropyrimidinase-related protein 2	76.05	1	26	30	153	catalytic activity; protein binding	cytoplasm; cytoskeleton; cytosol; membrane; mitochondrion	cell differentiation; cell organization and biogenesis; development; metabolic process; regulation of biological process; response to stimulus; transport		3.97248e+08	2631.89	68.36	29	81	295.254	74.48	27	72	572	62.2386	6.37939
IPI00462072.3	Alpha-enolase	76.04	16	22	27	121	catalytic activity; metal ion binding; protein binding; RNA binding	cytoplasm; membrane; nucleus	metabolic process; regulation of biological process; response to stimulus		217039712	2145.29	74.19	26	65	213.68	66.59	19	56	434	47.1112	6.80029
IPI00110753.1	Tubulin alpha-1A chain	75.61	3	10	26	188	catalytic activity; nucleotide binding; protein binding; structural molecule activity	cytoplasm; cytoskeleton; nucleus	cell organization and biogenesis; cellular component movement; metabolic process		1.0981e+09	3125.72	75.61	26	99	337.797	61.2	18	89	451	50.1036	5.05908
IPI00273646.9	Glyceraldehyde-3-phosphate dehydrogenase	75.38	63	1	18	122	catalytic activity; nucleotide binding; protein binding	cytoplasm; cytoskeleton; cytosol; membrane; mitochondrion; nucleus	cell death; cell organization and biogenesis; development; metabolic process; regulation of biological process; response to stimulus		4.53408e+08	2013.79	71.77	17	64	235.031	73.57	16	58	333	35.7872	8.25049
IPI00849530.1;IPI00988874.1	similar to Glyceraldehyde-3-phosphate dehydrogenase (GAPDH) isoform 1	75.38	37	1	18	118	catalytic activity		metabolic process		3.84728e+08	1960.3	71.77	17	63	225.693	69.37	15	55	333	35.7892	8.25049
IPI00136703.1	Creatine kinase B-type	74.8	1	18	18	136	catalytic activity; nucleotide binding; protein binding	cytoplasm; mitochondrion	cellular homeostasis; metabolic process		4.5096e+08	2472.37	74.8	18	71	259.918	72.97	17	65	381	42.6863	5.66846
IPI00407692.3	Isoform 1 of V-type proton ATPase catalytic subunit A	74.07	5	31	31	107	catalytic activity; nucleotide binding; transporter activity	cytosol; membrane; mitochondrion	metabolic process; transport		5.93834e+07	1590.85	71.31	30	55	188.164	64.99	27	52	617	68.2826	5.57959
IPI00759999.1	Isoform Cytoplasmic+peroxisomal of Peroxiredoxin-5, mitochondrial	73.46	6	10	10	28	antioxidant activity; catalytic activity; DNA binding; enzyme regulator activity; protein binding	cytoplasm; cytosol; mitochondrion; nucleus; organelle lumen	metabolic process; regulation of biological process; response to stimulus		5.13033e+07	336.781	73.46	10	15	42.4302	72.22	8	13	162	17.004	7.86963
IPI00323592.2	Malate dehydrogenase, mitochondrial	72.78	1	17	17	60	catalytic activity; nucleotide binding; protein binding; RNA binding	cytoplasm; membrane; mitochondrion; nucleus; organelle lumen	metabolic process		1.81457e+08	1116.67	59.17	16	31	97.3518	63.31	15	29	338	35.5888	8.67529
IPI00761696.2	Calmodulin	71.81	5	8	8	33	enzyme regulator activity; metal ion binding; protein binding	cytoplasm; cytoskeleton; cytosol; membrane; nucleus	regulation of biological process; response to stimulus		1.02338e+08	496.615	71.81	8	19	60.5513	61.74	5	14	149	16.8268	4.22119
IPI00331704.7	Gamma-enolase	70.74	8	16	21	121	catalytic activity; metal ion binding; protein binding	cytoplasm; extracellular; membrane	metabolic process		1.8309e+08	2512.79	70.74	21	65	223.888	67.28	18	56	434	47.267	5.10986
IPI00457898.3	Phosphoglycerate mutase 1	69.69	31	14	15	47	catalytic activity; protein binding	cytoplasm; cytosol; membrane; nucleus	metabolic process; regulation of biological process		5.56527e+07	607.567	61.42	14	25	80.4459	62.6	10	22	254	28.8139	7.18115
IPI00323179.3	Rab GDP dissociation inhibitor alpha	68.68	2	18	23	65	enzyme regulator activity; protein binding	cytoplasm; Golgi	regulation of biological process; response to stimulus; transport		5.12222e+07	1037.64	68.68	23	36	112.832	67.11	20	29	447	50.4891	5.08447
IPI00415402.3	Isoform 1 of Syntaxin-binding protein 1	68.18	2	2	36	149	protein binding; RNA binding	cytoplasm; membrane; mitochondrion	cell communication; cell organization and biogenesis; regulation of biological process; transport		2.28516e+08	2315.84	68.18	36	79	256.754	65.99	33	70	594	67.5259	6.96143
IPI00110850.1	Actin, cytoplasmic 1	68	24	9	22	128	DNA binding; nucleotide binding; protein binding	cytoplasm; cytoskeleton; cytosol; membrane	cell organization and biogenesis		9.9702e+08	2275.88	68	22	74	219.563	51.2	13	54	375	41.7097	5.47803
IPI00118384.1	14-3-3 protein epsilon	67.84	6	14	16	52	catalytic activity; protein binding; RNA binding	cytoplasm; cytosol; membrane; mitochondrion	cellular component movement; metabolic process; regulation of biological process; transport		2.3825e+08	897.191	67.45	15	27	92.9051	56.86	14	25	255	29.1554	4.7417
IPI00623553.1	hypothetical protein	67.5	4	9	9	31	transporter activity		metabolic process; transport		4.06536e+07	398.324	59.38	8	18	46.3188	66.88	7	13	160	18.6095	5.43994
IPI00323357.3	Heat shock cognate 71 kDa protein	67.18	8	21	30	124	catalytic activity; nucleotide binding; protein binding; RNA binding	cell surface; cytoplasm; cytosol; membrane; nucleus; spliceosomal complex	cell organization and biogenesis; metabolic process; regulation of biological process; response to stimulus		1.46719e+08	1821.21	58.67	28	64	217.739	62.23	25	60	646	70.8272	5.51611
IPI00230540.1	Isoform Mt-VDAC1 of Voltage-dependent anion-selective channel protein 1	67.14	3	13	15	65	nucleotide binding; protein binding; transporter activity	membrane; mitochondrion; nucleus	cell communication; cell death; defense response; regulation of biological process; response to stimulus; transport		1.24967e+08	1428.76	67.14	15	35	114.984	57.6	11	30	283	30.7366	8.54346
IPI00116498.1	14-3-3 protein zeta/delta	66.94	7	14	17	79	protein binding; RNA binding	cytoplasm; cytosol; membrane; mitochondrion; nucleus; vacuole	regulation of biological process; response to stimulus; transport		3.16595e+08	1333.59	58.78	15	39	160.722	66.94	16	40	245	27.7537	4.79248
IPI00119113.3	V-type proton ATPase subunit B, brain isoform	66.93	1	16	23	113	catalytic activity; nucleotide binding; transporter activity	cytoplasm; cytosol; Golgi; membrane	metabolic process; transport		7.011e+07	1775.06	66.93	23	61	195.35	61.45	19	52	511	56.5149	5.80811
IPI00221402.7	Fructose-bisphosphate aldolase A	66.76	9	13	15	62	catalytic activity; protein binding; RNA binding	cytoplasm; cytoskeleton; membrane; mitochondrion; nucleus	cell organization and biogenesis; cellular homeostasis; metabolic process; regulation of biological process; response to stimulus		2.02153e+08	1204.93	62.64	14	34	113.272	54.4	12	28	364	39.3313	8.08936
IPI00555069.3	Phosphoglycerate kinase 1	66.67	5	21	21	46	catalytic activity; nucleotide binding	cytoplasm; cytosol; membrane	metabolic process		1.05302e+08	725.713	66.67	21	26	77.4219	54.92	15	20	417	44.522	7.89893
IPI00131459.1	Nucleoside diphosphate kinase A	66.45	4	1	8	18	catalytic activity; DNA binding; metal ion binding; nucleotide binding; protein binding; RNA binding	cytoplasm; cytosol; membrane; mitochondrion; nucleus	cell differentiation; cellular homeostasis; metabolic process; regulation of biological process; response to stimulus; transport		1.29902e+07	216.483	66.45	8	10	26.3376	53.95	6	8	152	17.1969	7.37158
IPI00415403.1	Isoform 2 of Syntaxin-binding protein 1	66	1	1	35	146	protein binding; RNA binding	cytoplasm; membrane; mitochondrion	cell communication; cell organization and biogenesis; regulation of biological process; transport		2.28516e+08	2268.46	66	35	77	252.377	62.52	32	69	603	68.6922	6.771
IPI00229510.5	L-lactate dehydrogenase B chain	65.87	4	16	18	66	catalytic activity; nucleotide binding; protein binding	cytoplasm; membrane; mitochondrion	metabolic process		8.33938e+07	967.928	65.87	18	34	116.071	54.79	14	32	334	36.549	6.04932
IPI00120716.3	Guanine nucleotide-binding protein G(I)/G(S)/G(T) subunit beta-1	65.59	1	8	11	43	catalytic activity; protein binding; signal transducer activity	membrane	cell death; cell proliferation; cellular homeostasis; metabolic process; regulation of biological process; response to stimulus		7.43577e+07	745.499	48.24	9	20	95.6257	64.12	10	23	340	37.353	5.99854
IPI00119458.7	Fructose-bisphosphate aldolase C	65.29	2	17	19	59	catalytic activity; protein binding	cytoplasm; mitochondrion	cell death; cell organization and biogenesis; metabolic process; response to stimulus		6.74284e+07	1068.16	61.16	18	33	98.7257	59.78	14	26	363	39.3702	7.12256
IPI00112251.1	Tubulin beta-3 chain	64.89	3	7	24	173	catalytic activity; nucleotide binding; protein binding; structural molecule activity	cytoplasm; cytoskeleton; membrane; nucleus	cell differentiation; cell organization and biogenesis; cellular component movement; metabolic process		9.21986e+08	3018.47	64.89	24	96	277.514	62.89	23	77	450	50.3862	4.93213
IPI00649886.1	Isoform Ia of Synapsin-1	64.73	3	29	30	132	catalytic activity; nucleotide binding; protein binding	cytosol; Golgi; membrane	metabolic process; transport		1.67815e+08	2488.6	64.73	30	80	199.722	56.66	22	52	706	74.0516	9.80322
IPI00313962.3	Ubiquitin carboxyl-terminal hydrolase isozyme L1	64.57	2	8	8	16	catalytic activity; protein binding	cytoplasm; cytosol; endoplasmic reticulum; membrane; nucleus	cell communication; cell organization and biogenesis; cell proliferation; cellular component movement; metabolic process; regulation of biological process; response to stimulus; transport		4.00945e+07	204.463	50.22	7	9	27.8115	44.39	5	7	223	24.8224	5.23682
IPI00875117.1	Dihydropyrimidinase-related protein 1	64.16	4	18	22	53	catalytic activity; protein binding	cytoplasm; cytoskeleton	metabolic process		1.28895e+08	822.343	64.16	22	29	84.498	52.97	18	24	572	62.1286	7.12256
IPI00881953.1	6 kDa protein	64.15	2	2	2	3					5.30611e+06	63.2286	64.15	2	2	4.7186	41.51	1	1	53	6.10507	8.14795
IPI00831055.2	Beta-globin	63.95	15	9	9	19	metal ion binding; transporter activity		transport		1.99805e+08	821.893	63.95	9	19					147	15.7111	7.69385
IPI00760000.1	Isoform Short of 14-3-3 protein beta/alpha	63.93	6	8	14	45					2.30661e+08	836.262	55.74	13	26	73.5455	61.07	12	19	244	27.8368	4.83057
IPI00308885.6	Isoform 1 of 60 kDa heat shock protein, mitochondrial	62.83	7	24	24	96	nucleotide binding; protein binding; RNA binding	cell surface; cytoplasm; cytosol; endoplasmic reticulum; endosome; Golgi; membrane; mitochondrion; organelle lumen	cell proliferation; metabolic process; regulation of biological process; response to stimulus		3.1548e+07	1732.73	62.83	24	54	176.738	49.91	18	42	573	60.9174	6.17627
IPI00845840.1	Isoform M1 of Pyruvate kinase isozymes M1/M2	62.52	3	4	30	117	catalytic activity; metal ion binding; nucleotide binding; protein binding; RNA binding	cytoplasm; membrane; mitochondrion; nucleus	cell death; metabolic process		1.82353e+08	2154.49	62.52	30	65	201.396	57.82	26	52	531	57.9479	7.13721
IPI00554989.3	Peptidyl-prolyl cis-trans isomerase	62.28	4	4	10	24	catalytic activity; protein binding; RNA binding	cytosol; membrane; nucleus	cell differentiation; cell organization and biogenesis; metabolic process; regulation of biological process		6.44982e+07	521.744	62.28	10	17	26.145	38.92	5	7	167	18.302	7.89893
IPI00318645.6	NADH dehydrogenase (ubiquinone) 1 alpha subcomplex 11	61.54	3	5	5	14		membrane; mitochondrion	metabolic process; transport		7.16939e+06	161.188	61.54	5	8	24.4524	50.35	4	6	143	15.1055	8.07471
IPI00130280.1	ATP synthase subunit alpha, mitochondrial	61.3	5	27	27	129	catalytic activity; nucleotide binding; protein binding; RNA binding; transporter activity	membrane; mitochondrion	metabolic process; regulation of biological process; transport		1.88502e+08	2763.82	61.3	27	68	238.198	56.78	23	61	553	59.7156	9.18799
IPI00467833.6	triosephosphate isomerase 1	60.87	2	13	13	50	catalytic activity	cytosol; nucleus	development; metabolic process		8.10595e+07	966.868	60.87	13	29	79.7721	58.19	12	21	299	32.1713	5.74463
IPI00308162.3	Calcium-binding mitochondrial carrier protein Aralar1	60.56	4	26	26	70	metal ion binding; transporter activity	membrane; mitochondrion	response to stimulus; transport		2.0521e+07	1158.98	53.77	23	37	127.959	50.52	21	33	677	74.5227	8.25049
IPI00626790.3	Glutamine synthetase	60.32	7	18	18	65	catalytic activity; metal ion binding; nucleotide binding; protein binding	cytoplasm; endoplasmic reticulum; mitochondrion; nucleus	cell communication; cell organization and biogenesis; cell proliferation; metabolic process; regulation of biological process; response to stimulus		1.09236e+08	1020.99	60.32	18	37	116.98	51.47	13	28	373	42.0923	7.07861
IPI00162780.3	Guanine nucleotide-binding protein G(I)/G(S)/G(T) subunit beta-2	60.29	6	8	11	41	catalytic activity; protein binding; signal transducer activity	cytoplasm; membrane	metabolic process; regulation of biological process; response to stimulus		7.43577e+07	740.149	60.29	11	21	81.1856	58.82	10	20	340	37.3071	5.99854
IPI00117350.1	Tubulin alpha-4A chain	60.27	1	7	23	171	catalytic activity; nucleotide binding; structural molecule activity	cytoplasm; cytoskeleton	cell organization and biogenesis; cellular component movement; metabolic process		1.00355e+09	2895.31	60.27	23	91	301.431	54.46	17	80	448	49.8924	5.05908
IPI00129268.1	Guanine nucleotide-binding protein G(I)/G(S)/G(O) subunit gamma-3	60	1	2	2	6	catalytic activity; protein binding; signal transducer activity	membrane	cellular homeostasis; metabolic process; regulation of biological process; response to stimulus		1.46928e+07	51.1461	60	2	3	8.0829	60	2	3	75	8.29916	7.78174
IPI00169916.11	Clathrin heavy chain 1	59.94	3	76	76	258	protein binding; RNA binding; structural molecule activity	membrane; mitochondrion	cell differentiation; cell organization and biogenesis; metabolic process; regulation of biological process; transport		1.3395e+08	4261.16	58.93	74	140	448.771	52.6	62	118	1675	191.435	5.69385
IPI00845833.1	Isoform 2 of Calcineurin subunit B type 1	59.38	2	6	6	21	catalytic activity; metal ion binding; protein binding	cytoplasm; membrane	cell differentiation; cell organization and biogenesis; metabolic process; transport		1.53836e+07	253.65	54.37	5	10	48.1893	59.38	6	11	160	18.1961	4.91943
IPI00128209.3	Isoform 1 of Adenylate kinase isoenzyme 1	59.28	3	7	7	21	catalytic activity; nucleotide binding	cytoplasm; membrane	metabolic process; regulation of biological process		1.47467e+07	339.624	59.28	7	11	35.2302	52.58	6	10	194	21.5261	5.80811
IPI00115564.5	ADP/ATP translocase 1	59.06	2	10	18	48	protein binding; transporter activity	membrane; mitochondrion; nucleus	cell organization and biogenesis; regulation of biological process; transport		1.8594e+08	905.283	59.06	18	28	68.1872	40.6	10	20	298	32.8831	9.71533
IPI00754071.1	22 kDa protein	59	7	11	11	30	antioxidant activity; catalytic activity	cytoplasm; cytosol; membrane; mitochondrion; vacuole	cell organization and biogenesis; metabolic process; response to stimulus		4.0839e+07	528.452	59	11	17	53.298	43.5	7	13	200	22.4799	8.88037
IPI00119138.1	Cytochrome b-c1 complex subunit 2, mitochondrial	58.72	1	17	18	37	catalytic activity; metal ion binding; protein binding	membrane; mitochondrion	metabolic process; transport		3.85627e+07	590.541	58.5	17	21	55.722	43.05	14	16	453	48.205	9.24658
IPI00923013.1	Ubiquitin B	58.47	27	4	4	6	protein binding		cell organization and biogenesis; cellular homeostasis		2.9717e+07	82.9117	58.47	4	4	5.91891	31.78	2	2	236	26.6034	8.23584
IPI00656325.2	Vesicle-fusing ATPase	58.2	5	34	34	78	catalytic activity; metal ion binding; nucleotide binding; protein binding; RNA binding	cytoplasm; membrane	metabolic process; regulation of biological process; response to stimulus; transport		8.13445e+07	1092.84	58.2	34	44	123.664	48.66	26	34	744	82.561	6.94678
IPI00230418.5	Visinin-like protein 1	58.12	1	10	10	26	metal ion binding		regulation of biological process; response to stimulus		2.79704e+07	463.345	52.88	9	15	39.8871	47.64	8	11	191	22.128	5.14795
IPI00757372.2	Isochorismatase domain-containing protein 2A, mitochondrial	57.77	1	5	5	15	catalytic activity	cytoplasm; mitochondrion; nucleus	metabolic process; regulation of biological process		4.10835e+06	311.105	57.77	5	8	29.6471	44.66	4	7	206	22.403	8.01611
IPI00137730.7	Phosphatidylethanolamine-binding protein 1	57.75	4	10	10	31	enzyme regulator activity; nucleotide binding; protein binding; RNA binding	cell surface; cytoplasm; endoplasmic reticulum; Golgi; membrane; mitochondrion; nucleus	metabolic process; regulation of biological process; response to stimulus		8.84478e+07	456.251	57.75	10	18	45.9737	52.94	6	13	187	20.8173	5.40186
IPI00227445.1	Isoform 2 of 4-aminobutyrate aminotransferase, mitochondrial	57.43	4	16	16	44	catalytic activity; protein binding	mitochondrion	metabolic process; response to stimulus		3.5284e+07	686.973	57.43	16	24	75.506	45.5	13	20	444	50.2048	8.51416
IPI00890117.1	Cofilin-1	57.23	4	6	7	14	protein binding	cytoplasm; cytoskeleton; cytosol; extracellular; membrane; nucleus	cell organization and biogenesis; cellular component movement; metabolic process; regulation of biological process; response to stimulus; transport		8.36123e+07	405.677	57.23	7	14					166	18.5477	8.08936
IPI00407130.4	Isoform M2 of Pyruvate kinase isozymes M1/M2	56.69	3	1	27	105	catalytic activity; metal ion binding; nucleotide binding; protein binding; RNA binding	cytoplasm; membrane; mitochondrion; nucleus	cell death; metabolic process		1.57089e+08	1983.4	56.69	27	58	185.699	53.67	24	47	531	57.808	7.47412
IPI00230707.6	14-3-3 protein gamma	56.68	4	9	13	62	catalytic activity; protein binding; RNA binding	cytoplasm; cytosol; membrane	metabolic process; regulation of biological process; response to stimulus; transport		2.63314e+08	915.104	55.47	12	32	106.921	56.68	12	30	247	28.2849	4.89404
IPI00122965.1	Ras-related protein Rab-3A	56.36	26	5	11	40	catalytic activity; enzyme regulator activity; nucleotide binding; protein binding	cytosol; membrane	cell communication; cell organization and biogenesis; metabolic process; regulation of biological process; response to stimulus; transport		1.30603e+08	749.075	56.36	11	21	65.9574	46.36	8	19	220	24.9541	5.03369
IPI00222419.5	Cytochrome c, somatic	56.19	4	7	7	15	metal ion binding	cytosol; mitochondrion; nucleus	cell death; metabolic process; regulation of biological process; response to stimulus; transport		2.11583e+07	223.236	56.19	7	9	20.96	39.05	5	6	105	11.598	9.5835
IPI00877205.1;IPI00230204.8	glutamate oxaloacetate transaminase 1, soluble	56.17	4	17	17	49	catalytic activity	cytoplasm; cytosol; nucleus; vacuole	metabolic process; response to stimulus		7.92479e+07	753.515	50.36	16	28	77.5095	48.67	14	21	413	46.2185	7.13721
IPI00121545.1	Isoform 1 of Serine/threonine-protein phosphatase 2B catalytic subunit alpha isoform	56.05	7	10	18	48	catalytic activity; metal ion binding; protein binding	cytoplasm; cytosol; membrane; mitochondrion; nucleus	cellular homeostasis; metabolic process; regulation of biological process; response to stimulus; transport		7.08464e+07	682.631	51.44	17	24	87.3366	53.74	16	24	521	58.6063	5.85889
IPI00469548.2	Isoform IIa of Synapsin-2	55.97	4	18	20	88	catalytic activity; nucleotide binding; protein binding	membrane	metabolic process; transport		6.13628e+07	1649.81	55.97	20	46	168.384	51.71	17	42	586	63.3327	8.42627
IPI00895414.1	Parkinson disease (Autosomal recessive, early onset) 7	55.85	11	6	6	14	antioxidant activity; catalytic activity; enzyme regulator activity; metal ion binding; protein binding; RNA binding	cytoplasm; cytosol; membrane; mitochondrion; nucleus	cell communication; cell organization and biogenesis; cell proliferation; defense response; metabolic process; regulation of biological process; response to stimulus; transport		9.89089e+06	137.468	55.85	6	7	20.7895	39.89	4	7	188	19.8953	6.771
IPI00319994.6	L-lactate dehydrogenase A chain	55.72	9	13	15	37	catalytic activity; nucleotide binding; protein binding	cytoplasm; cytosol; membrane; mitochondrion; nucleus	cell communication; metabolic process; regulation of biological process; response to stimulus		4.72985e+07	610.718	47.59	14	19	66.3314	51.51	13	18	332	36.4752	7.73779
IPI00116074.1	Aconitate hydratase, mitochondrial	55.51	1	31	31	105	catalytic activity; metal ion binding	mitochondrion; nucleus	metabolic process		1.29056e+08	1678.31	55.51	31	59	173.048	43.97	23	46	780	85.41	7.92822
IPI00118986.1	ATP synthase subunit O, mitochondrial	55.4	4	9	9	26	catalytic activity; protein binding; transporter activity	membrane; mitochondrion; nucleus	metabolic process; transport		6.23361e+07	387.067	55.4	9	14	44.0397	50.23	8	12	213	23.3487	9.99365
IPI00885385.1	29 kDa protein	55.08	2	10	11	56	protein binding	membrane	regulation of biological process; transport		1.97893e+07	660.682	55.08	11	34	93.5151	44.92	8	22	256	29.4666	4.98291
IPI00311515.2	Beta-soluble NSF attachment protein	54.7	2	9	12	28	protein binding	membrane	cell communication; cell organization and biogenesis; regulation of biological process; transport		1.43523e+07	450.048	48.66	11	15	52.544	53.02	11	13	298	33.5355	5.46533
IPI00229598.4	Isoform CNPI of 2',3'-cyclic-nucleotide 3'-phosphodiesterase	54.25	2	16	17	45	catalytic activity; nucleotide binding; RNA binding	cytoplasm; membrane; nucleus	cell differentiation; cell organization and biogenesis; metabolic process; response to stimulus		4.49696e+07	875.348	54.25	17	28	64.0481	47.75	13	17	400	44.6262	8.51416
IPI00465648.3	Isoform 3 of Dynamin-1	53.82	9	2	36	122	catalytic activity; nucleotide binding; protein binding; RNA binding	cytoplasm; cytoskeleton	cell organization and biogenesis; metabolic process; transport		9.91445e+07	1978.2	51.7	34	65	216.552	46.3	29	57	851	95.8672	6.75635
IPI00753037.3;IPI00753037.5	Isoform 5 of Dynamin-1	53.82	12	2	36	119	catalytic activity; nucleotide binding; protein binding; RNA binding	cytoplasm; cytoskeleton	cell organization and biogenesis; metabolic process; transport		9.91445e+07	1945.7	51.7	34	64	210.006	46.3	29	55	851	95.9963	7.00537
IPI00109275.1	Mitochondrial glutamate carrier 1	52.94	5	8	10	14	transporter activity	membrane; mitochondrion; nucleus	transport		1.27867e+07	235.341	42.41	8	8	21.9347	34.67	6	6	323	34.6482	9.08545
[truncated: 5,949 more rows]
